# Supplementary material for: Exploring the impact of primer length on efficient gene detection via high-throughput sequencing
Source: Nat Commun. 2024 Jul 12;15:5858. doi: 10.1038/s41467-024-49685-0 (PMC11245535; doi:10.1038/s41467-024-49685-0)
Supplement: Supplementary file 4 — Supplementary Data 1-12 [file 41467_2024_49685_MOESM4_ESM.zip]

Archive with 12 entries (12 files):
- SupplementaryData/SupplementaryData1_statistical_test_overview.csv
- SupplementaryData/SupplementaryData10_unique_gene_list_18mer_exp2.csv
- SupplementaryData/SupplementaryData11_unique_gene_list_24mer_exp2.csv
- SupplementaryData/SupplementaryData12_consumables.xlsx
- SupplementaryData/SupplementaryData2_statistical_test_details.csv
- SupplementaryData/SupplementaryData3_unique_gene_list_6mer_exp1.csv
- SupplementaryData/SupplementaryData4_unique_gene_list_12mer_exp1.csv
- SupplementaryData/SupplementaryData5_unique_gene_list_18mer_exp1.csv
- SupplementaryData/SupplementaryData6_unique_gene_list_24mer_exp1.csv
- SupplementaryData/SupplementaryData7_significant_pathways.csv
- SupplementaryData/SupplementaryData8_unique_gene_list_6mer_exp2.csv
- SupplementaryData/SupplementaryData9_unique_gene_list_12mer_exp2.csv
