# Supplementary material for: Exploring the impact of primer length on efficient gene detection via high-throughput sequencing
Source: Nat Commun. 2024 Jul 12;15:5858. doi: 10.1038/s41467-024-49685-0 (PMC11245535; doi:10.1038/s41467-024-49685-0)
Supplement: Supplementary file 4 — Supplementary Data 1-12 [file 41467_2024_49685_MOESM4_ESM.zip › SupplementaryData/SupplementaryData1_statistical_test_overview.csv]

Supplementary Data 1: Statistical analyses of the sequencing experiments. Summary of the statistical tests performed to analyze whether the differences between 6mer and 18mer samples are significant. First, normal distribution and variance equality of the respective data were tested and based on that the statistical significance test was chosen: two-sided Student’s t-test in case of normal distri…
	Data set	Human brain (exp. 1,						Human brain (exp. 2,			Vero cells
		n = 3)						n = 3)			( n = 3)
	Total number of genes	Figure 2a (5 million reads),						Figure S3a (30 million reads), Figure S3c (2.5 - 20 million reads)			Figure S5a,
		Figure 2d (156250 - 10 million reads)									7 million reads
	reads (x106)	10		5		2.5		30	20	15	7
	Stat. test	t-test						t-test		Mann-	t-test
										Whitney U-test
	p-value	0.0106		0.0097 (**)		0.0127		0.0015	0.0014 (**)	0.07652	0.1960
		(*)				(*)		(**)
	reads (x106)	1.25	0.625		0.313		0.16	10	5	2.5
	Stat. test	t-test			Mann-		t-test	t-test		Mann-
					Whitney U-test					Whitney U-test
	p-value	0.0170 (*)	0.0524		0.0765		0.3740	0.00364 (**)	0.03770 (*)	0.20000
	protein-	Figure 3a,						Figure S4a,			Figure S6a,
	coding genes	5 million reads						30 million reads			7 million reads
	Stat. test	t-test						t-test			t-test
	p-value	0.0080						0.0029 (**)			0.1930
		(**)
	lncRNAs	Figure 3a,						FigureS4a,			-
		5 million reads						30 million reads
	Stat. test	t-test						t-test			-
	p-value	0.0456 (*)						0.0009 (***)			-
	pseudo-	Figure 3a,						Figure S4a,			Figure S6a,
	genes	5 million reads						30 million reads			7 million reads
	Stat. test	t-test						t-test			Mann–Whitney U test
	p-value	0.0367 (*)						0.0015 (**)			10.000
	snRNAs	Figure 3a,						Figure S4a,			Figure S6a,
		5 million reads						30 million reads			7 million reads
	Stat. test	Mann–Whitney U test						t-test			t-test
	p-value	0.0765						0.3580			0.0255
											(*)
	snoRNAs	Figure 3a,						Figure S4a,			Figure S6a,
		5 million reads						30 million reads			7 million reads
	Stat. test	t-test						t-test			t-test
	p-value	0.8000						0.0014 (**)			0.3330
	Transcripts <200 bp	Figure 3c,						Figure S4c,			Figure S6c,
		5 million reads						30 million reads			7 million reads
	Stat. test	t-test						t-test			t-test
	p-value	0.9470						0.0074 (**)			0.6150
	Transcripts 200 - 1000 bp	Figure 3c,						Figure S4c,			Figure S6c,
		5 million reads						30 million reads			7 million reads
	Stat. test	t-test						t-test			t-test
	p-value	0.0233 (*)						0.6470			0.1940
	Transcripts 1000 - 2500 bp	Figure 3c,						Figure S4c,			Figure S6c,
		5 million reads						30 million reads			7 million reads
	Stat. test	t-test						t-test			t-test
	p-value	0.0264 (*)						0.0058 (**)			0.1660
	Transcripts > 2500 bp	Figure 3c,						Figure S4c,			Figure S6c,
		5 million reads						30 million reads			7 million reads
	Stat. test	t-test						t-test			t-test
	p-value	0.0116 (*)						0.0185 (*)			0.2020
	Isoforms	Figure 2b, 5 million reads						Figure S3b,
								30 million reads
	Stat. test	t-test						t-test
	p-value	0.0204 (*)						0.0527
	20 - 40% GC	Figure 3d, 5 million reads						Figure S4d,
								30 million reads
	Stat. test	t-test						t-test
	p-value	0.9530						0.0320 (*)
	40 - 50% GC	Figure 3d, 5 million reads						Figure S4d,
								30 million reads
	Stat. test	t-test						t-test
	p-value	0.0645						0.0234 (*)
	50 - 60% GC	Figure 3d, 5 million reads						Figure S4d,
								30 million reads
	Stat. test	Mann–Whitney U test						t-test
	p-value	0.1000						0.5710
	60 - 80% GC	Figure 3d, 5 million reads						Figure S4d,
								30 million reads
	Stat. test	t-test						t-test
	p-value	0.0031 (**)						0.2320
	FPKM 1 - 20	Figure 2c, 5 million reads						Figure S3e,
								30 million reads
	Stat. test	t-test						t-test
	p-value	0.0109 (*)						0.0014 (**)
	FPKM 20 - 50	Figure 2c, 5 million reads						Figure S3e,
								30 million reads
	Stat. test	Mann–Whitney U test						t-test
	p-value	0.1000						0.0079 (**)
	FPKM > 50	Figure 2c, 5 million reads						Figure S3e,
								30 million reads
	Stat. test	t-test						t-test
	p-value	0.3960						0.0051 (**)
