# Supplementary material for: Exploring the impact of primer length on efficient gene detection via high-throughput sequencing
Source: Nat Commun. 2024 Jul 12;15:5858. doi: 10.1038/s41467-024-49685-0 (PMC11245535; doi:10.1038/s41467-024-49685-0)
Supplement: Supplementary file 4 — Supplementary Data 1-12 [file 41467_2024_49685_MOESM4_ESM.zip › SupplementaryData/SupplementaryData10_unique_gene_list_18mer_exp2.csv]

Supplementary 10: Supplementary Data 8: Uniquely detected genes of the random 18mer. Ensembl gene identifiers, gene names, biotypes as well as functional information of the genes that were uniquely detected with the random 18mer in at least two out of three technical replicates (sequencing experiment 2, subsampled to 30 million reads per replicate).
Ensembl Gene ID	gene_name	gene_biotype	description
ENSG00000001626	CFTR	protein_coding	CF transmembrane conductance regulator [Source:HGNC Symbol;Acc:HGNC:1884]
ENSG00000004700	RECQL	protein_coding	RecQ like helicase [Source:HGNC Symbol;Acc:HGNC:9948]
ENSG00000004846	ABCB5	protein_coding	ATP binding cassette subfamily B member 5 [Source:HGNC Symbol;Acc:HGNC:46]
ENSG00000006047	YBX2	protein_coding	Y-box binding protein 2 [Source:HGNC Symbol;Acc:HGNC:17948]
ENSG00000006453	BAIAP2L1	protein_coding	BAR/IMD domain containing adaptor protein 2 like 1 [Source:HGNC Symbol;Acc:HGNC:21649]
ENSG00000006638	TBXA2R	protein_coding	thromboxane A2 receptor [Source:HGNC Symbol;Acc:HGNC:11608]
ENSG00000007312	CD79B	protein_coding	CD79b molecule [Source:HGNC Symbol;Acc:HGNC:1699]
ENSG00000007908	SELE	protein_coding	selectin E [Source:HGNC Symbol;Acc:HGNC:10718]
ENSG00000016402	IL20RA	protein_coding	interleukin 20 receptor subunit alpha [Source:HGNC Symbol;Acc:HGNC:6003]
ENSG00000018607	ZNF806	transcribed_unprocessed_pseudogene	zinc finger protein 806 [Source:HGNC Symbol;Acc:HGNC:33228]
ENSG00000020219	CCT8L1P	processed_pseudogene	chaperonin containing TCP1 subunit 8 like 1, pseudogene [Source:HGNC Symbol;Acc:HGNC:32153]
ENSG00000021852	C8B	protein_coding	complement C8 beta chain [Source:HGNC Symbol;Acc:HGNC:1353]
ENSG00000026559	KCNG1	protein_coding	potassium voltage-gated channel modifier subfamily G member 1 [Source:HGNC Symbol;Acc:HGNC:6248]
ENSG00000049247	UTS2	protein_coding	urotensin 2 [Source:HGNC Symbol;Acc:HGNC:12636]
ENSG00000054219	LY75	protein_coding	lymphocyte antigen 75 [Source:HGNC Symbol;Acc:HGNC:6729]
ENSG00000055732	MCOLN3	protein_coding	mucolipin TRP cation channel 3 [Source:HGNC Symbol;Acc:HGNC:13358]
ENSG00000055957	ITIH1	protein_coding	inter-alpha-trypsin inhibitor heavy chain 1 [Source:HGNC Symbol;Acc:HGNC:6166]
ENSG00000059378	PARP12	protein_coding	poly(ADP-ribose) polymerase family member 12 [Source:HGNC Symbol;Acc:HGNC:21919]
ENSG00000060558	GNA15	protein_coding	G protein subunit alpha 15 [Source:HGNC Symbol;Acc:HGNC:4383]
ENSG00000061492	WNT8A	protein_coding	Wnt family member 8A [Source:HGNC Symbol;Acc:HGNC:12788]
ENSG00000063127	SLC6A16	protein_coding	solute carrier family 6 member 16 [Source:HGNC Symbol;Acc:HGNC:13622]
ENSG00000064547	LPAR2	protein_coding	lysophosphatidic acid receptor 2 [Source:HGNC Symbol;Acc:HGNC:3168]
ENSG00000065135	GNAI3	protein_coding	G protein subunit alpha i3 [Source:HGNC Symbol;Acc:HGNC:4387]
ENSG00000065618	COL17A1	protein_coding	collagen type XVII alpha 1 chain [Source:HGNC Symbol;Acc:HGNC:2194]
ENSG00000068489	PRR11	protein_coding	proline rich 11 [Source:HGNC Symbol;Acc:HGNC:25619]
ENSG00000069812	HES2	protein_coding	hes family bHLH transcription factor 2 [Source:HGNC Symbol;Acc:HGNC:16005]
ENSG00000070190	DAPP1	protein_coding	dual adaptor of phosphotyrosine and 3-phosphoinositides 1 [Source:HGNC Symbol;Acc:HGNC:16500]
ENSG00000070193	FGF10	protein_coding	fibroblast growth factor 10 [Source:HGNC Symbol;Acc:HGNC:3666]
ENSG00000070731	ST6GALNAC2	protein_coding	ST6 N-acetylgalactosaminide alpha-2,6-sialyltransferase 2 [Source:HGNC Symbol;Acc:HGNC:10867]
ENSG00000070915	SLC12A3	protein_coding	solute carrier family 12 member 3 [Source:HGNC Symbol;Acc:HGNC:10912]
ENSG00000071991	CDH19	protein_coding	cadherin 19 [Source:HGNC Symbol;Acc:HGNC:1758]
ENSG00000073734	ABCB11	protein_coding	ATP binding cassette subfamily B member 11 [Source:HGNC Symbol;Acc:HGNC:42]
ENSG00000073756	PTGS2	protein_coding	prostaglandin-endoperoxide synthase 2 [Source:HGNC Symbol;Acc:HGNC:9605]
ENSG00000074047	GLI2	protein_coding	GLI family zinc finger 2 [Source:HGNC Symbol;Acc:HGNC:4318]
ENSG00000074219	TEAD2	protein_coding	TEA domain transcription factor 2 [Source:HGNC Symbol;Acc:HGNC:11715]
ENSG00000074966	TXK	protein_coding	TXK tyrosine kinase [Source:HGNC Symbol;Acc:HGNC:12434]
ENSG00000075290	WNT8B	protein_coding	Wnt family member 8B [Source:HGNC Symbol;Acc:HGNC:12789]
ENSG00000078579	FGF20	protein_coding	fibroblast growth factor 20 [Source:HGNC Symbol;Acc:HGNC:3677]
ENSG00000079257	LXN	protein_coding	latexin [Source:HGNC Symbol;Acc:HGNC:13347]
ENSG00000079393	DUSP13	protein_coding	dual specificity phosphatase 13 [Source:HGNC Symbol;Acc:HGNC:19681]
ENSG00000080166	DCT	protein_coding	dopachrome tautomerase [Source:HGNC Symbol;Acc:HGNC:2709]
ENSG00000081277	PKP1	protein_coding	plakophilin 1 [Source:HGNC Symbol;Acc:HGNC:9023]
ENSG00000082175	PGR	protein_coding	progesterone receptor [Source:HGNC Symbol;Acc:HGNC:8910]
ENSG00000082929	LINC01587	lncRNA	long intergenic non-protein coding RNA 1587 [Source:HGNC Symbol;Acc:HGNC:13716]
ENSG00000085276	MECOM	protein_coding	MDS1 and EVI1 complex locus [Source:HGNC Symbol;Acc:HGNC:3498]
ENSG00000086548	CEACAM6	protein_coding	CEA cell adhesion molecule 6 [Source:HGNC Symbol;Acc:HGNC:1818]
ENSG00000087237	CETP	protein_coding	cholesteryl ester transfer protein [Source:HGNC Symbol;Acc:HGNC:1869]
ENSG00000087586	AURKA	protein_coding	aurora kinase A [Source:HGNC Symbol;Acc:HGNC:11393]
ENSG00000088782	DEFB127	protein_coding	defensin beta 127 [Source:HGNC Symbol;Acc:HGNC:16206]
ENSG00000089012	SIRPG	protein_coding	signal regulatory protein gamma [Source:HGNC Symbol;Acc:HGNC:15757]
ENSG00000089723	OTUB2	protein_coding	OTU deubiquitinase, ubiquitin aldehyde binding 2 [Source:HGNC Symbol;Acc:HGNC:20351]
ENSG00000090376	IRAK3	protein_coding	interleukin 1 receptor associated kinase 3 [Source:HGNC Symbol;Acc:HGNC:17020]
ENSG00000090512	FETUB	protein_coding	fetuin B [Source:HGNC Symbol;Acc:HGNC:3658]
ENSG00000091844	RGS17	protein_coding	regulator of G protein signaling 17 [Source:HGNC Symbol;Acc:HGNC:14088]
ENSG00000092295	TGM1	protein_coding	transglutaminase 1 [Source:HGNC Symbol;Acc:HGNC:11777]
ENSG00000093009	CDC45	protein_coding	cell division cycle 45 [Source:HGNC Symbol;Acc:HGNC:1739]
ENSG00000095383	TBC1D2	protein_coding	TBC1 domain family member 2 [Source:HGNC Symbol;Acc:HGNC:18026]
ENSG00000095587	TLL2	protein_coding	tolloid like 2 [Source:HGNC Symbol;Acc:HGNC:11844]
ENSG00000095777	MYO3A	protein_coding	myosin IIIA [Source:HGNC Symbol;Acc:HGNC:7601]
ENSG00000095932	SMIM24	protein_coding	small integral membrane protein 24 [Source:HGNC Symbol;Acc:HGNC:37244]
ENSG00000095981	KCNK16	protein_coding	potassium two pore domain channel subfamily K member 16 [Source:HGNC Symbol;Acc:HGNC:14464]
ENSG00000099953	MMP11	protein_coding	matrix metallopeptidase 11 [Source:HGNC Symbol;Acc:HGNC:7157]
ENSG00000100024	UPB1	protein_coding	beta-ureidopropionase 1 [Source:HGNC Symbol;Acc:HGNC:16297]
ENSG00000100156	SLC16A8	protein_coding	solute carrier family 16 member 8 [Source:HGNC Symbol;Acc:HGNC:16270]
ENSG00000100312	ACR	protein_coding	acrosin [Source:HGNC Symbol;Acc:HGNC:126]
ENSG00000100351	GRAP2	protein_coding	GRB2 related adaptor protein 2 [Source:HGNC Symbol;Acc:HGNC:4563]
ENSG00000100557	CCDC198	protein_coding	coiled-coil domain containing 198 [Source:HGNC Symbol;Acc:HGNC:20189]
ENSG00000101076	HNF4A	protein_coding	hepatocyte nuclear factor 4 alpha [Source:HGNC Symbol;Acc:HGNC:5024]
ENSG00000101189	MRGBP	protein_coding	MRG domain binding protein [Source:HGNC Symbol;Acc:HGNC:15866]
ENSG00000101194	SLC17A9	protein_coding	solute carrier family 17 member 9 [Source:HGNC Symbol;Acc:HGNC:16192]
ENSG00000101197	BIRC7	protein_coding	baculoviral IAP repeat containing 7 [Source:HGNC Symbol;Acc:HGNC:13702]
ENSG00000101412	E2F1	protein_coding	E2F transcription factor 1 [Source:HGNC Symbol;Acc:HGNC:3113]
ENSG00000101443	WFDC2	protein_coding	WAP four-disulfide core domain 2 [Source:HGNC Symbol;Acc:HGNC:15939]
ENSG00000101680	LAMA1	protein_coding	laminin subunit alpha 1 [Source:HGNC Symbol;Acc:HGNC:6481]
ENSG00000101812	H2BW2	protein_coding	H2B.W histone 2 [Source:HGNC Symbol;Acc:HGNC:27867]
ENSG00000101974	ATP11C	protein_coding	ATPase phospholipid transporting 11C [Source:HGNC Symbol;Acc:HGNC:13554]
ENSG00000102001	CACNA1F	protein_coding	calcium voltage-gated channel subunit alpha1 F [Source:HGNC Symbol;Acc:HGNC:1393]
ENSG00000102104	RS1	protein_coding	retinoschisin 1 [Source:HGNC Symbol;Acc:HGNC:10457]
ENSG00000102239	BRS3	protein_coding	bombesin receptor subtype 3 [Source:HGNC Symbol;Acc:HGNC:1113]
ENSG00000102383	ZDHHC15	protein_coding	zinc finger DHHC-type palmitoyltransferase 15 [Source:HGNC Symbol;Acc:HGNC:20342]
ENSG00000102539	MLNR	protein_coding	motilin receptor [Source:HGNC Symbol;Acc:HGNC:4495]
ENSG00000102683	SGCG	protein_coding	sarcoglycan gamma [Source:HGNC Symbol;Acc:HGNC:10809]
ENSG00000102699	PARP4	protein_coding	poly(ADP-ribose) polymerase family member 4 [Source:HGNC Symbol;Acc:HGNC:271]
ENSG00000103044	HAS3	protein_coding	hyaluronan synthase 3 [Source:HGNC Symbol;Acc:HGNC:4820]
ENSG00000103313	MEFV	protein_coding	MEFV innate immuity regulator, pyrin [Source:HGNC Symbol;Acc:HGNC:6998]
ENSG00000103355	PRSS33	protein_coding	serine protease 33 [Source:HGNC Symbol;Acc:HGNC:30405]
ENSG00000103522	IL21R	protein_coding	interleukin 21 receptor [Source:HGNC Symbol;Acc:HGNC:6006]
ENSG00000104081	BMF	protein_coding	Bcl2 modifying factor [Source:HGNC Symbol;Acc:HGNC:24132]
ENSG00000104237	RP1	protein_coding	RP1 axonemal microtubule associated [Source:HGNC Symbol;Acc:HGNC:10263]
ENSG00000104321	TRPA1	protein_coding	transient receptor potential cation channel subfamily A member 1 [Source:HGNC Symbol;Acc:HGNC:497]
ENSG00000104415	CCN4	protein_coding	cellular communication network factor 4 [Source:HGNC Symbol;Acc:HGNC:12769]
ENSG00000104537	ANXA13	protein_coding	annexin A13 [Source:HGNC Symbol;Acc:HGNC:536]
ENSG00000104938	CLEC4M	protein_coding	C-type lectin domain family 4 member M [Source:HGNC Symbol;Acc:HGNC:13523]
ENSG00000105173	CCNE1	protein_coding	cyclin E1 [Source:HGNC Symbol;Acc:HGNC:1589]
ENSG00000105219	CCNP	protein_coding	cyclin P [Source:HGNC Symbol;Acc:HGNC:25805]
ENSG00000105289	TJP3	protein_coding	tight junction protein 3 [Source:HGNC Symbol;Acc:HGNC:11829]
ENSG00000105383	CD33	protein_coding	CD33 molecule [Source:HGNC Symbol;Acc:HGNC:1659]
ENSG00000105392	CRX	protein_coding	cone-rod homeobox [Source:HGNC Symbol;Acc:HGNC:2383]
ENSG00000105523	FAM83E	protein_coding	family with sequence similarity 83 member E [Source:HGNC Symbol;Acc:HGNC:25972]
ENSG00000105717	PBX4	protein_coding	PBX homeobox 4 [Source:HGNC Symbol;Acc:HGNC:13403]
ENSG00000106018	VIPR2	protein_coding	vasoactive intestinal peptide receptor 2 [Source:HGNC Symbol;Acc:HGNC:12695]
ENSG00000106031	HOXA13	protein_coding	homeobox A13 [Source:HGNC Symbol;Acc:HGNC:5102]
ENSG00000106331	PAX4	protein_coding	paired box 4 [Source:HGNC Symbol;Acc:HGNC:8618]
ENSG00000106384	MOGAT3	protein_coding	monoacylglycerol O-acyltransferase 3 [Source:HGNC Symbol;Acc:HGNC:23249]
ENSG00000106483	SFRP4	protein_coding	secreted frizzled related protein 4 [Source:HGNC Symbol;Acc:HGNC:10778]
ENSG00000106540		processed_pseudogene	akirin 1 (AKIRIN1) pseudogene
ENSG00000106560	GIMAP2	protein_coding	GTPase, IMAP family member 2 [Source:HGNC Symbol;Acc:HGNC:21789]
ENSG00000106648	GALNTL5	protein_coding	polypeptide N-acetylgalactosaminyltransferase like 5 [Source:HGNC Symbol;Acc:HGNC:21725]
ENSG00000107020	PLGRKT	protein_coding	plasminogen receptor with a C-terminal lysine [Source:HGNC Symbol;Acc:HGNC:23633]
ENSG00000107443	CCNJ	protein_coding	cyclin J [Source:HGNC Symbol;Acc:HGNC:23434]
ENSG00000107821	KAZALD1	protein_coding	Kazal type serine peptidase inhibitor domain 1 [Source:HGNC Symbol;Acc:HGNC:25460]
ENSG00000107859	PITX3	protein_coding	paired like homeodomain 3 [Source:HGNC Symbol;Acc:HGNC:9006]
ENSG00000107968	MAP3K8	protein_coding	mitogen-activated protein kinase kinase kinase 8 [Source:HGNC Symbol;Acc:HGNC:6860]
ENSG00000108001	EBF3	protein_coding	EBF transcription factor 3 [Source:HGNC Symbol;Acc:HGNC:19087]
ENSG00000108244	KRT23	protein_coding	keratin 23 [Source:HGNC Symbol;Acc:HGNC:6438]
ENSG00000108405	P2RX1	protein_coding	purinergic receptor P2X 1 [Source:HGNC Symbol;Acc:HGNC:8533]
ENSG00000108813	DLX4	protein_coding	distal-less homeobox 4 [Source:HGNC Symbol;Acc:HGNC:2917]
ENSG00000108823	SGCA	protein_coding	sarcoglycan alpha [Source:HGNC Symbol;Acc:HGNC:10805]
ENSG00000108932	SLC16A6	protein_coding	solute carrier family 16 member 6 [Source:HGNC Symbol;Acc:HGNC:10927]
ENSG00000109705	NKX3-2	protein_coding	NK3 homeobox 2 [Source:HGNC Symbol;Acc:HGNC:951]
ENSG00000109805	NCAPG	protein_coding	non-SMC condensin I complex subunit G [Source:HGNC Symbol;Acc:HGNC:24304]
ENSG00000109927	TECTA	protein_coding	tectorin alpha [Source:HGNC Symbol;Acc:HGNC:11720]
ENSG00000110079	MS4A4A	protein_coding	membrane spanning 4-domains A4A [Source:HGNC Symbol;Acc:HGNC:13371]
ENSG00000110203	FOLR3	protein_coding	folate receptor gamma [Source:HGNC Symbol;Acc:HGNC:3795]
ENSG00000110680	CALCA	protein_coding	calcitonin related polypeptide alpha [Source:HGNC Symbol;Acc:HGNC:1437]
ENSG00000111012	CYP27B1	protein_coding	cytochrome P450 family 27 subfamily B member 1 [Source:HGNC Symbol;Acc:HGNC:2606]
ENSG00000111206	FOXM1	protein_coding	forkhead box M1 [Source:HGNC Symbol;Acc:HGNC:3818]
ENSG00000111245	MYL2	protein_coding	myosin light chain 2 [Source:HGNC Symbol;Acc:HGNC:7583]
ENSG00000111424	VDR	protein_coding	vitamin D receptor [Source:HGNC Symbol;Acc:HGNC:12679]
ENSG00000111432	FZD10	protein_coding	frizzled class receptor 10 [Source:HGNC Symbol;Acc:HGNC:4039]
ENSG00000111796	KLRB1	protein_coding	killer cell lectin like receptor B1 [Source:HGNC Symbol;Acc:HGNC:6373]
ENSG00000112499	SLC22A2	protein_coding	solute carrier family 22 member 2 [Source:HGNC Symbol;Acc:HGNC:10966]
ENSG00000112562	SMOC2	protein_coding	SPARC related modular calcium binding 2 [Source:HGNC Symbol;Acc:HGNC:20323]
ENSG00000112852	PCDHB2	protein_coding	protocadherin beta 2 [Source:HGNC Symbol;Acc:HGNC:8687]
ENSG00000113303	BTNL8	protein_coding	butyrophilin like 8 [Source:HGNC Symbol;Acc:HGNC:26131]
ENSG00000113492	AGXT2	protein_coding	alanine--glyoxylate aminotransferase 2 [Source:HGNC Symbol;Acc:HGNC:14412]
ENSG00000113525	IL5	protein_coding	interleukin 5 [Source:HGNC Symbol;Acc:HGNC:6016]
ENSG00000114200	BCHE	protein_coding	butyrylcholinesterase [Source:HGNC Symbol;Acc:HGNC:983]
ENSG00000114737	CISH	protein_coding	cytokine inducible SH2 containing protein [Source:HGNC Symbol;Acc:HGNC:1984]
ENSG00000114771	AADAC	protein_coding	arylacetamide deacetylase [Source:HGNC Symbol;Acc:HGNC:17]
ENSG00000115155	OTOF	protein_coding	otoferlin [Source:HGNC Symbol;Acc:HGNC:8515]
ENSG00000115290	GRB14	protein_coding	growth factor receptor bound protein 14 [Source:HGNC Symbol;Acc:HGNC:4565]
ENSG00000115339	GALNT3	protein_coding	polypeptide N-acetylgalactosaminyltransferase 3 [Source:HGNC Symbol;Acc:HGNC:4125]
ENSG00000115363	EVA1A	protein_coding	eva-1 homolog A, regulator of programmed cell death [Source:HGNC Symbol;Acc:HGNC:25816]
ENSG00000115386	REG1A	protein_coding	regenerating family member 1 alpha [Source:HGNC Symbol;Acc:HGNC:9951]
ENSG00000116039	ATP6V1B1	protein_coding	ATPase H+ transporting V1 subunit B1 [Source:HGNC Symbol;Acc:HGNC:853]
ENSG00000116652	DLEU2L	lncRNA	deleted in lymphocytic leukemia 2 like [Source:HGNC Symbol;Acc:HGNC:13225]
ENSG00000116726	PRAMEF12	protein_coding	PRAME family member 12 [Source:HGNC Symbol;Acc:HGNC:22125]
ENSG00000116748	AMPD1	protein_coding	adenosine monophosphate deaminase 1 [Source:HGNC Symbol;Acc:HGNC:468]
ENSG00000117010	ZNF684	protein_coding	zinc finger protein 684 [Source:HGNC Symbol;Acc:HGNC:28418]
ENSG00000117090	SLAMF1	protein_coding	signaling lymphocytic activation molecule family member 1 [Source:HGNC Symbol;Acc:HGNC:10903]
ENSG00000117598	PLPPR5	protein_coding	phospholipid phosphatase related 5 [Source:HGNC Symbol;Acc:HGNC:31703]
ENSG00000118017	A4GNT	protein_coding	alpha-1,4-N-acetylglucosaminyltransferase [Source:HGNC Symbol;Acc:HGNC:17968]
ENSG00000118271	TTR	protein_coding	transthyretin [Source:HGNC Symbol;Acc:HGNC:12405]
ENSG00000118976	OTUD4P1	processed_pseudogene	OTUD4 pseudogene 1 [Source:HGNC Symbol;Acc:HGNC:33912]
ENSG00000119915	ELOVL3	protein_coding	ELOVL fatty acid elongase 3 [Source:HGNC Symbol;Acc:HGNC:18047]
ENSG00000120068	HOXB8	protein_coding	homeobox B8 [Source:HGNC Symbol;Acc:HGNC:5119]
ENSG00000120093	HOXB3	protein_coding	homeobox B3 [Source:HGNC Symbol;Acc:HGNC:5114]
ENSG00000120094	HOXB1	protein_coding	homeobox B1 [Source:HGNC Symbol;Acc:HGNC:5111]
ENSG00000120457	KCNJ5	protein_coding	potassium inwardly rectifying channel subfamily J member 5 [Source:HGNC Symbol;Acc:HGNC:6266]
ENSG00000120471	TP53AIP1	protein_coding	tumor protein p53 regulated apoptosis inducing protein 1 [Source:HGNC Symbol;Acc:HGNC:29984]
ENSG00000120875	DUSP4	protein_coding	dual specificity phosphatase 4 [Source:HGNC Symbol;Acc:HGNC:3070]
ENSG00000120952	PRAMEF2	protein_coding	PRAME family member 2 [Source:HGNC Symbol;Acc:HGNC:28841]
ENSG00000121005	CRISPLD1	protein_coding	cysteine rich secretory protein LCCL domain containing 1 [Source:HGNC Symbol;Acc:HGNC:18206]
ENSG00000121270	ABCC11	protein_coding	ATP binding cassette subfamily C member 11 [Source:HGNC Symbol;Acc:HGNC:14639]
ENSG00000121552	CSTA	protein_coding	cystatin A [Source:HGNC Symbol;Acc:HGNC:2481]
ENSG00000121807	CCR2	protein_coding	C-C motif chemokine receptor 2 [Source:HGNC Symbol;Acc:HGNC:1603]
ENSG00000121858	TNFSF10	protein_coding	TNF superfamily member 10 [Source:HGNC Symbol;Acc:HGNC:11925]
ENSG00000121898	CPXM2	protein_coding	carboxypeptidase X, M14 family member 2 [Source:HGNC Symbol;Acc:HGNC:26977]
ENSG00000122304	PRM2	protein_coding	protamine 2 [Source:HGNC Symbol;Acc:HGNC:9448]
ENSG00000122952	ZWINT	protein_coding	ZW10 interacting kinetochore protein [Source:HGNC Symbol;Acc:HGNC:13195]
ENSG00000123171	CCDC70	protein_coding	coiled-coil domain containing 70 [Source:HGNC Symbol;Acc:HGNC:25303]
ENSG00000123201	GUCY1B2	transcribed_unitary_pseudogene	guanylate cyclase 1 soluble subunit beta 2 (pseudogene) [Source:HGNC Symbol;Acc:HGNC:4686]
ENSG00000123342	MMP19	protein_coding	matrix metallopeptidase 19 [Source:HGNC Symbol;Acc:HGNC:7165]
ENSG00000123454	DBH	protein_coding	dopamine beta-hydroxylase [Source:HGNC Symbol;Acc:HGNC:2689]
ENSG00000123572	NRK	protein_coding	Nik related kinase [Source:HGNC Symbol;Acc:HGNC:25391]
ENSG00000123609	NMI	protein_coding	N-myc and STAT interactor [Source:HGNC Symbol;Acc:HGNC:7854]
ENSG00000124103	FAM209A	protein_coding	family with sequence similarity 209 member A [Source:HGNC Symbol;Acc:HGNC:16100]
ENSG00000124232	RBPJL	protein_coding	recombination signal binding protein for immunoglobulin kappa J region like [Source:HGNC Symbol;Acc:HGNC:13761]
ENSG00000124249	KCNK15	protein_coding	potassium two pore domain channel subfamily K member 15 [Source:HGNC Symbol;Acc:HGNC:13814]
ENSG00000124343	XG	protein_coding	Xg glycoprotein (Xg blood group) [Source:HGNC Symbol;Acc:HGNC:12806]
ENSG00000124467	PSG8	protein_coding	pregnancy specific beta-1-glycoprotein 8 [Source:HGNC Symbol;Acc:HGNC:9525]
ENSG00000124557	BTN1A1	protein_coding	butyrophilin subfamily 1 member A1 [Source:HGNC Symbol;Acc:HGNC:1135]
ENSG00000124564	SLC17A3	protein_coding	solute carrier family 17 member 3 [Source:HGNC Symbol;Acc:HGNC:10931]
ENSG00000124701	APOBEC2	protein_coding	apolipoprotein B mRNA editing enzyme catalytic subunit 2 [Source:HGNC Symbol;Acc:HGNC:605]
ENSG00000124839	RAB17	protein_coding	RAB17, member RAS oncogene family [Source:HGNC Symbol;Acc:HGNC:16523]
ENSG00000124875	CXCL6	protein_coding	C-X-C motif chemokine ligand 6 [Source:HGNC Symbol;Acc:HGNC:10643]
ENSG00000125046	SSUH2	protein_coding	ssu-2 homolog [Source:HGNC Symbol;Acc:HGNC:24809]
ENSG00000125409	TEKT3	protein_coding	tektin 3 [Source:HGNC Symbol;Acc:HGNC:14293]
ENSG00000125813	PAX1	protein_coding	paired box 1 [Source:HGNC Symbol;Acc:HGNC:8615]
ENSG00000125975	C20orf173	protein_coding	chromosome 20 open reading frame 173 [Source:HGNC Symbol;Acc:HGNC:16166]
ENSG00000125997	BPIFB9P	transcribed_unitary_pseudogene	BPI fold containing family B member 9, pseudogene [Source:HGNC Symbol;Acc:HGNC:16109]
ENSG00000126460	PRRG2	protein_coding	proline rich and Gla domain 2 [Source:HGNC Symbol;Acc:HGNC:9470]
ENSG00000126838	PZP	protein_coding	PZP alpha-2-macroglobulin like [Source:HGNC Symbol;Acc:HGNC:9750]
ENSG00000127318	IL22	protein_coding	interleukin 22 [Source:HGNC Symbol;Acc:HGNC:14900]
ENSG00000127377	CRYGN	protein_coding	crystallin gamma N [Source:HGNC Symbol;Acc:HGNC:20458]
ENSG00000127412	TRPV5	protein_coding	transient receptor potential cation channel subfamily V member 5 [Source:HGNC Symbol;Acc:HGNC:3145]
ENSG00000127928	GNGT1	protein_coding	G protein subunit gamma transducin 1 [Source:HGNC Symbol;Acc:HGNC:4411]
ENSG00000127951	FGL2	protein_coding	fibrinogen like 2 [Source:HGNC Symbol;Acc:HGNC:3696]
ENSG00000127954	STEAP4	protein_coding	STEAP4 metalloreductase [Source:HGNC Symbol;Acc:HGNC:21923]
ENSG00000128165	ADM2	protein_coding	adrenomedullin 2 [Source:HGNC Symbol;Acc:HGNC:28898]
ENSG00000128519	TAS2R16	protein_coding	taste 2 receptor member 16 [Source:HGNC Symbol;Acc:HGNC:14921]
ENSG00000128564	VGF	protein_coding	VGF nerve growth factor inducible [Source:HGNC Symbol;Acc:HGNC:12684]
ENSG00000129195	PIMREG	protein_coding	PICALM interacting mitotic regulator [Source:HGNC Symbol;Acc:HGNC:25483]
ENSG00000129221	AIPL1	protein_coding	aryl hydrocarbon receptor interacting protein like 1 [Source:HGNC Symbol;Acc:HGNC:359]
ENSG00000129465	RIPK3	protein_coding	receptor interacting serine/threonine kinase 3 [Source:HGNC Symbol;Acc:HGNC:10021]
ENSG00000130045	NXNL2	protein_coding	nucleoredoxin like 2 [Source:HGNC Symbol;Acc:HGNC:30482]
ENSG00000130173	ANGPTL8	protein_coding	angiopoietin like 8 [Source:HGNC Symbol;Acc:HGNC:24933]
ENSG00000130182	ZSCAN10	protein_coding	zinc finger and SCAN domain containing 10 [Source:HGNC Symbol;Acc:HGNC:12997]
ENSG00000130234	ACE2	protein_coding	angiotensin converting enzyme 2 [Source:HGNC Symbol;Acc:HGNC:13557]
ENSG00000130513	GDF15	protein_coding	growth differentiation factor 15 [Source:HGNC Symbol;Acc:HGNC:30142]
ENSG00000130545	CRB3	protein_coding	crumbs cell polarity complex component 3 [Source:HGNC Symbol;Acc:HGNC:20237]
ENSG00000130561	SAG	protein_coding	S-antigen visual arrestin [Source:HGNC Symbol;Acc:HGNC:10521]
ENSG00000130612	CYP2G1P	transcribed_unprocessed_pseudogene	cytochrome P450 family 2 subfamily G member 1, pseudogene [Source:HGNC Symbol;Acc:HGNC:2633]
ENSG00000131019	ULBP3	protein_coding	UL16 binding protein 3 [Source:HGNC Symbol;Acc:HGNC:14895]
ENSG00000131059	BPIFA3	protein_coding	BPI fold containing family A member 3 [Source:HGNC Symbol;Acc:HGNC:16204]
ENSG00000131183	SLC34A1	protein_coding	solute carrier family 34 member 1 [Source:HGNC Symbol;Acc:HGNC:11019]
ENSG00000131686	CA6	protein_coding	carbonic anhydrase 6 [Source:HGNC Symbol;Acc:HGNC:1380]
ENSG00000131721	RHOXF2	protein_coding	Rhox homeobox family member 2 [Source:HGNC Symbol;Acc:HGNC:30011]
ENSG00000131746	TNS4	protein_coding	tensin 4 [Source:HGNC Symbol;Acc:HGNC:24352]
ENSG00000131910	NR0B2	protein_coding	nuclear receptor subfamily 0 group B member 2 [Source:HGNC Symbol;Acc:HGNC:7961]
ENSG00000132437	DDC	protein_coding	dopa decarboxylase [Source:HGNC Symbol;Acc:HGNC:2719]
ENSG00000132517	SLC52A1	protein_coding	solute carrier family 52 member 1 [Source:HGNC Symbol;Acc:HGNC:30225]
ENSG00000132646	PCNA	protein_coding	proliferating cell nuclear antigen [Source:HGNC Symbol;Acc:HGNC:8729]
ENSG00000132681	ATP1A4	protein_coding	ATPase Na+/K+ transporting subunit alpha 4 [Source:HGNC Symbol;Acc:HGNC:14073]
ENSG00000132749	TESMIN	protein_coding	testis expressed metallothionein like protein [Source:HGNC Symbol;Acc:HGNC:7446]
ENSG00000132832		lncRNA	novel transcript
ENSG00000132915	PDE6A	protein_coding	phosphodiesterase 6A [Source:HGNC Symbol;Acc:HGNC:8785]
ENSG00000133116	KL	protein_coding	klotho [Source:HGNC Symbol;Acc:HGNC:6344]
ENSG00000133131	MORC4	protein_coding	MORC family CW-type zinc finger 4 [Source:HGNC Symbol;Acc:HGNC:23485]
ENSG00000133138	TBC1D8B	protein_coding	TBC1 domain family member 8B [Source:HGNC Symbol;Acc:HGNC:24715]
ENSG00000133315	MACROD1	protein_coding	mono-ADP ribosylhydrolase 1 [Source:HGNC Symbol;Acc:HGNC:29598]
ENSG00000133661	SFTPD	protein_coding	surfactant protein D [Source:HGNC Symbol;Acc:HGNC:10803]
ENSG00000133740	E2F5	protein_coding	E2F transcription factor 5 [Source:HGNC Symbol;Acc:HGNC:3119]
ENSG00000134258	VTCN1	protein_coding	V-set domain containing T cell activation inhibitor 1 [Source:HGNC Symbol;Acc:HGNC:28873]
ENSG00000134339	SAA2	protein_coding	serum amyloid A2 [Source:HGNC Symbol;Acc:HGNC:10514]
ENSG00000134363	FST	protein_coding	follistatin [Source:HGNC Symbol;Acc:HGNC:3971]
ENSG00000134463	ECHDC3	protein_coding	enoyl-CoA hydratase domain containing 3 [Source:HGNC Symbol;Acc:HGNC:23489]
ENSG00000134545	KLRC1	protein_coding	killer cell lectin like receptor C1 [Source:HGNC Symbol;Acc:HGNC:6374]
ENSG00000134668	SPOCD1	protein_coding	SPOC domain containing 1 [Source:HGNC Symbol;Acc:HGNC:26338]
ENSG00000134830	C5AR2	protein_coding	complement C5a receptor 2 [Source:HGNC Symbol;Acc:HGNC:4527]
ENSG00000134955	SLC37A2	protein_coding	solute carrier family 37 member 2 [Source:HGNC Symbol;Acc:HGNC:20644]
ENSG00000135100	HNF1A	protein_coding	HNF1 homeobox A [Source:HGNC Symbol;Acc:HGNC:11621]
ENSG00000135116	HRK	protein_coding	harakiri, BCL2 interacting protein [Source:HGNC Symbol;Acc:HGNC:5185]
ENSG00000135374	ELF5	protein_coding	E74 like ETS transcription factor 5 [Source:HGNC Symbol;Acc:HGNC:3320]
ENSG00000135436	FAM186B	protein_coding	family with sequence similarity 186 member B [Source:HGNC Symbol;Acc:HGNC:25296]
ENSG00000135437	RDH5	protein_coding	retinol dehydrogenase 5 [Source:HGNC Symbol;Acc:HGNC:9940]
ENSG00000135451	TROAP	protein_coding	trophinin associated protein [Source:HGNC Symbol;Acc:HGNC:12327]
ENSG00000135569	TAAR5	protein_coding	trace amine associated receptor 5 [Source:HGNC Symbol;Acc:HGNC:30236]
ENSG00000135697	BCO1	protein_coding	beta-carotene oxygenase 1 [Source:HGNC Symbol;Acc:HGNC:13815]
ENSG00000135747	ZNF670-ZNF695	protein_coding	ZNF670-ZNF695 readthrough (NMD candidate) [Source:HGNC Symbol;Acc:HGNC:49200]
ENSG00000135842	NIBAN1	protein_coding	niban apoptosis regulator 1 [Source:HGNC Symbol;Acc:HGNC:16784]
ENSG00000135898	GPR55	protein_coding	G protein-coupled receptor 55 [Source:HGNC Symbol;Acc:HGNC:4511]
ENSG00000135960	EDAR	protein_coding	ectodysplasin A receptor [Source:HGNC Symbol;Acc:HGNC:2895]
ENSG00000135972	MRPS9	protein_coding	mitochondrial ribosomal protein S9 [Source:HGNC Symbol;Acc:HGNC:14501]
ENSG00000136110	CNMD	protein_coding	chondromodulin [Source:HGNC Symbol;Acc:HGNC:17005]
ENSG00000136231	IGF2BP3	protein_coding	insulin like growth factor 2 mRNA binding protein 3 [Source:HGNC Symbol;Acc:HGNC:28868]
ENSG00000136286	MYO1G	protein_coding	myosin IG [Source:HGNC Symbol;Acc:HGNC:13880]
ENSG00000136488	CSH1	protein_coding	chorionic somatomammotropin hormone 1 [Source:HGNC Symbol;Acc:HGNC:2440]
ENSG00000136573	BLK	protein_coding	BLK proto-oncogene, Src family tyrosine kinase [Source:HGNC Symbol;Acc:HGNC:1057]
ENSG00000136574	GATA4	protein_coding	GATA binding protein 4 [Source:HGNC Symbol;Acc:HGNC:4173]
ENSG00000136695	IL36RN	protein_coding	interleukin 36 receptor antagonist [Source:HGNC Symbol;Acc:HGNC:15561]
ENSG00000136881	BAAT	protein_coding	bile acid-CoA:amino acid N-acyltransferase [Source:HGNC Symbol;Acc:HGNC:932]
ENSG00000137090	DMRT1	protein_coding	doublesex and mab-3 related transcription factor 1 [Source:HGNC Symbol;Acc:HGNC:2934]
ENSG00000137135	ARHGEF39	protein_coding	Rho guanine nucleotide exchange factor 39 [Source:HGNC Symbol;Acc:HGNC:25909]
ENSG00000137204	SLC22A7	protein_coding	solute carrier family 22 member 7 [Source:HGNC Symbol;Acc:HGNC:10971]
ENSG00000137434	C6orf52	protein_coding	chromosome 6 open reading frame 52 [Source:HGNC Symbol;Acc:HGNC:20881]
ENSG00000137558	PI15	protein_coding	peptidase inhibitor 15 [Source:HGNC Symbol;Acc:HGNC:8946]
ENSG00000137648	TMPRSS4	protein_coding	transmembrane serine protease 4 [Source:HGNC Symbol;Acc:HGNC:11878]
ENSG00000138079	SLC3A1	protein_coding	solute carrier family 3 member 1 [Source:HGNC Symbol;Acc:HGNC:11025]
ENSG00000138347	MYPN	protein_coding	myopalladin [Source:HGNC Symbol;Acc:HGNC:23246]
ENSG00000138400	MDH1B	protein_coding	malate dehydrogenase 1B [Source:HGNC Symbol;Acc:HGNC:17836]
ENSG00000138483	CCDC54	protein_coding	coiled-coil domain containing 54 [Source:HGNC Symbol;Acc:HGNC:30703]
ENSG00000138646	HERC5	protein_coding	HECT and RLD domain containing E3 ubiquitin protein ligase 5 [Source:HGNC Symbol;Acc:HGNC:24368]
ENSG00000138658	ZGRF1	protein_coding	zinc finger GRF-type containing 1 [Source:HGNC Symbol;Acc:HGNC:25654]
ENSG00000138722	MMRN1	protein_coding	multimerin 1 [Source:HGNC Symbol;Acc:HGNC:7178]
ENSG00000138798	EGF	protein_coding	epidermal growth factor [Source:HGNC Symbol;Acc:HGNC:3229]
ENSG00000139193	CD27	protein_coding	CD27 molecule [Source:HGNC Symbol;Acc:HGNC:11922]
ENSG00000139209	SLC38A4	protein_coding	solute carrier family 38 member 4 [Source:HGNC Symbol;Acc:HGNC:14679]
ENSG00000139219	COL2A1	protein_coding	collagen type II alpha 1 chain [Source:HGNC Symbol;Acc:HGNC:2200]
ENSG00000139540	SLC39A5	protein_coding	solute carrier family 39 member 5 [Source:HGNC Symbol;Acc:HGNC:20502]
ENSG00000139547	RDH16	protein_coding	retinol dehydrogenase 16 [Source:HGNC Symbol;Acc:HGNC:29674]
ENSG00000139734	DIAPH3	protein_coding	diaphanous related formin 3 [Source:HGNC Symbol;Acc:HGNC:15480]
ENSG00000139865	TTC6	protein_coding	tetratricopeptide repeat domain 6 [Source:HGNC Symbol;Acc:HGNC:19739]
ENSG00000139914	FITM1	protein_coding	fat storage inducing transmembrane protein 1 [Source:HGNC Symbol;Acc:HGNC:33714]
ENSG00000140067	FAM181A	protein_coding	family with sequence similarity 181 member A [Source:HGNC Symbol;Acc:HGNC:20491]
ENSG00000140093	SERPINA10	protein_coding	serpin family A member 10 [Source:HGNC Symbol;Acc:HGNC:15996]
ENSG00000140285	FGF7	protein_coding	fibroblast growth factor 7 [Source:HGNC Symbol;Acc:HGNC:3685]
ENSG00000140451	PIF1	protein_coding	PIF1 5'-to-3' DNA helicase [Source:HGNC Symbol;Acc:HGNC:26220]
ENSG00000140511	HAPLN3	protein_coding	hyaluronan and proteoglycan link protein 3 [Source:HGNC Symbol;Acc:HGNC:21446]
ENSG00000140525	FANCI	protein_coding	FA complementation group I [Source:HGNC Symbol;Acc:HGNC:25568]
ENSG00000140534	TICRR	protein_coding	TOPBP1 interacting checkpoint and replication regulator [Source:HGNC Symbol;Acc:HGNC:28704]
ENSG00000140795	MYLK3	protein_coding	myosin light chain kinase 3 [Source:HGNC Symbol;Acc:HGNC:29826]
ENSG00000141433	ADCYAP1	protein_coding	adenylate cyclase activating polypeptide 1 [Source:HGNC Symbol;Acc:HGNC:241]
ENSG00000141577	CEP131	protein_coding	centrosomal protein 131 [Source:HGNC Symbol;Acc:HGNC:29511]
ENSG00000142102	PGGHG	protein_coding	protein-glucosylgalactosylhydroxylysine glucosidase [Source:HGNC Symbol;Acc:HGNC:26210]
ENSG00000142319	SLC6A3	protein_coding	solute carrier family 6 member 3 [Source:HGNC Symbol;Acc:HGNC:11049]
ENSG00000142544	CTU1	protein_coding	cytosolic thiouridylase subunit 1 [Source:HGNC Symbol;Acc:HGNC:29590]
ENSG00000142623	PADI1	protein_coding	peptidyl arginine deiminase 1 [Source:HGNC Symbol;Acc:HGNC:18367]
ENSG00000143228	NUF2	protein_coding	NUF2 component of NDC80 kinetochore complex [Source:HGNC Symbol;Acc:HGNC:14621]
ENSG00000143297	FCRL5	protein_coding	Fc receptor like 5 [Source:HGNC Symbol;Acc:HGNC:18508]
ENSG00000143382	ADAMTSL4	protein_coding	ADAMTS like 4 [Source:HGNC Symbol;Acc:HGNC:19706]
ENSG00000143520	FLG2	protein_coding	filaggrin family member 2 [Source:HGNC Symbol;Acc:HGNC:33276]
ENSG00000143595	AQP10	protein_coding	aquaporin 10 [Source:HGNC Symbol;Acc:HGNC:16029]
ENSG00000143921	ABCG8	protein_coding	ATP binding cassette subfamily G member 8 [Source:HGNC Symbol;Acc:HGNC:13887]
ENSG00000143971	ETAA1	protein_coding	ETAA1 activator of ATR kinase [Source:HGNC Symbol;Acc:HGNC:24648]
ENSG00000144035	NAT8	protein_coding	N-acetyltransferase 8 (putative) [Source:HGNC Symbol;Acc:HGNC:18069]
ENSG00000144227	NXPH2	protein_coding	neurexophilin 2 [Source:HGNC Symbol;Acc:HGNC:8076]
ENSG00000144229	THSD7B	protein_coding	thrombospondin type 1 domain containing 7B [Source:HGNC Symbol;Acc:HGNC:29348]
ENSG00000144554	FANCD2	protein_coding	FA complementation group D2 [Source:HGNC Symbol;Acc:HGNC:3585]
ENSG00000144671	SLC22A14	protein_coding	solute carrier family 22 member 14 [Source:HGNC Symbol;Acc:HGNC:8495]
ENSG00000144824	PHLDB2	protein_coding	pleckstrin homology like domain family B member 2 [Source:HGNC Symbol;Acc:HGNC:29573]
ENSG00000145192	AHSG	protein_coding	alpha 2-HS glycoprotein [Source:HGNC Symbol;Acc:HGNC:349]
ENSG00000145283	SLC10A6	protein_coding	solute carrier family 10 member 6 [Source:HGNC Symbol;Acc:HGNC:30603]
ENSG00000145757	SPATA9	protein_coding	spermatogenesis associated 9 [Source:HGNC Symbol;Acc:HGNC:22988]
ENSG00000145779	TNFAIP8	protein_coding	TNF alpha induced protein 8 [Source:HGNC Symbol;Acc:HGNC:17260]
ENSG00000145826	LECT2	protein_coding	leukocyte cell derived chemotaxin 2 [Source:HGNC Symbol;Acc:HGNC:6550]
ENSG00000146001	PCDHB18P	transcribed_unprocessed_pseudogene	protocadherin beta 18 pseudogene [Source:HGNC Symbol;Acc:HGNC:14548]
ENSG00000146054	TRIM7	protein_coding	tripartite motif containing 7 [Source:HGNC Symbol;Acc:HGNC:16278]
ENSG00000146285	SCML4	protein_coding	Scm polycomb group protein like 4 [Source:HGNC Symbol;Acc:HGNC:21397]
ENSG00000146399	TAAR1	protein_coding	trace amine associated receptor 1 [Source:HGNC Symbol;Acc:HGNC:17734]
ENSG00000146453	PNLDC1	protein_coding	PARN like ribonuclease domain containing exonuclease 1 [Source:HGNC Symbol;Acc:HGNC:21185]
ENSG00000146700	SSC4D	protein_coding	scavenger receptor cysteine rich family member with 4 domains [Source:HGNC Symbol;Acc:HGNC:14461]
ENSG00000147081	AKAP4	protein_coding	A-kinase anchoring protein 4 [Source:HGNC Symbol;Acc:HGNC:374]
ENSG00000147082	CCNB3	protein_coding	cyclin B3 [Source:HGNC Symbol;Acc:HGNC:18709]
ENSG00000147127	RAB41	protein_coding	RAB41, member RAS oncogene family [Source:HGNC Symbol;Acc:HGNC:18293]
ENSG00000147145	LPAR4	protein_coding	lysophosphatidic acid receptor 4 [Source:HGNC Symbol;Acc:HGNC:4478]
ENSG00000147160	AWAT2	protein_coding	acyl-CoA wax alcohol acyltransferase 2 [Source:HGNC Symbol;Acc:HGNC:23251]
ENSG00000147166	ITGB1BP2	protein_coding	integrin subunit beta 1 binding protein 2 [Source:HGNC Symbol;Acc:HGNC:6154]
ENSG00000147206	NXF3	protein_coding	nuclear RNA export factor 3 [Source:HGNC Symbol;Acc:HGNC:8073]
ENSG00000147223	RIPPLY1	protein_coding	ripply transcriptional repressor 1 [Source:HGNC Symbol;Acc:HGNC:25117]
ENSG00000147465	STAR	protein_coding	steroidogenic acute regulatory protein [Source:HGNC Symbol;Acc:HGNC:11359]
ENSG00000147647	DPYS	protein_coding	dihydropyrimidinase [Source:HGNC Symbol;Acc:HGNC:3013]
ENSG00000147885	IFNA16	protein_coding	interferon alpha 16 [Source:HGNC Symbol;Acc:HGNC:5421]
ENSG00000148357	HMCN2	protein_coding	hemicentin 2 [Source:HGNC Symbol;Acc:HGNC:21293]
ENSG00000148702	HABP2	protein_coding	hyaluronan binding protein 2 [Source:HGNC Symbol;Acc:HGNC:4798]
ENSG00000148704	VAX1	protein_coding	ventral anterior homeobox 1 [Source:HGNC Symbol;Acc:HGNC:12660]
ENSG00000148735	PLEKHS1	protein_coding	pleckstrin homology domain containing S1 [Source:HGNC Symbol;Acc:HGNC:26285]
ENSG00000148803	FUOM	protein_coding	fucose mutarotase [Source:HGNC Symbol;Acc:HGNC:24733]
ENSG00000149043	SYT8	protein_coding	synaptotagmin 8 [Source:HGNC Symbol;Acc:HGNC:19264]
ENSG00000149243	KLHL35	protein_coding	kelch like family member 35 [Source:HGNC Symbol;Acc:HGNC:26597]
ENSG00000149292	TTC12	protein_coding	tetratricopeptide repeat domain 12 [Source:HGNC Symbol;Acc:HGNC:23700]
ENSG00000149380	P4HA3	protein_coding	prolyl 4-hydroxylase subunit alpha 3 [Source:HGNC Symbol;Acc:HGNC:30135]
ENSG00000149506	ZP1	protein_coding	zona pellucida glycoprotein 1 [Source:HGNC Symbol;Acc:HGNC:13187]
ENSG00000149507	OOSP2	protein_coding	oocyte secreted protein 2 [Source:HGNC Symbol;Acc:HGNC:26699]
ENSG00000149596	JPH2	protein_coding	junctophilin 2 [Source:HGNC Symbol;Acc:HGNC:14202]
ENSG00000149646	CNBD2	protein_coding	cyclic nucleotide binding domain containing 2 [Source:HGNC Symbol;Acc:HGNC:16145]
ENSG00000149735	GPHA2	protein_coding	glycoprotein hormone subunit alpha 2 [Source:HGNC Symbol;Acc:HGNC:18054]
ENSG00000150261	OR8K1	protein_coding	olfactory receptor family 8 subfamily K member 1 [Source:HGNC Symbol;Acc:HGNC:14831]
ENSG00000150269	OR5M9	protein_coding	olfactory receptor family 5 subfamily M member 9 [Source:HGNC Symbol;Acc:HGNC:15294]
ENSG00000150275	PCDH15	protein_coding	protocadherin related 15 [Source:HGNC Symbol;Acc:HGNC:14674]
ENSG00000150281	CTF1	protein_coding	cardiotrophin 1 [Source:HGNC Symbol;Acc:HGNC:2499]
ENSG00000150361	KLHL1	protein_coding	kelch like family member 1 [Source:HGNC Symbol;Acc:HGNC:6352]
ENSG00000150556	LYPD6B	protein_coding	LY6/PLAUR domain containing 6B [Source:HGNC Symbol;Acc:HGNC:27018]
ENSG00000151287	TEX30	protein_coding	testis expressed 30 [Source:HGNC Symbol;Acc:HGNC:25188]
ENSG00000151304	SRFBP1	protein_coding	serum response factor binding protein 1 [Source:HGNC Symbol;Acc:HGNC:26333]
ENSG00000151458	ANKRD50	protein_coding	ankyrin repeat domain 50 [Source:HGNC Symbol;Acc:HGNC:29223]
ENSG00000151650	VENTX	protein_coding	VENT homeobox [Source:HGNC Symbol;Acc:HGNC:13639]
ENSG00000151846	PABPC3	protein_coding	poly(A) binding protein cytoplasmic 3 [Source:HGNC Symbol;Acc:HGNC:8556]
ENSG00000152049	KCNE4	protein_coding	potassium voltage-gated channel subfamily E regulatory subunit 4 [Source:HGNC Symbol;Acc:HGNC:6244]
ENSG00000152315	KCNK13	protein_coding	potassium two pore domain channel subfamily K member 13 [Source:HGNC Symbol;Acc:HGNC:6275]
ENSG00000152422	XRCC4	protein_coding	X-ray repair cross complementing 4 [Source:HGNC Symbol;Acc:HGNC:12831]
ENSG00000152430	BOLL	protein_coding	boule homolog, RNA binding protein [Source:HGNC Symbol;Acc:HGNC:14273]
ENSG00000152527	PLEKHH2	protein_coding	pleckstrin homology, MyTH4 and FERM domain containing H2 [Source:HGNC Symbol;Acc:HGNC:30506]
ENSG00000152766	ANKRD22	protein_coding	ankyrin repeat domain 22 [Source:HGNC Symbol;Acc:HGNC:28321]
ENSG00000152804	HHEX	protein_coding	hematopoietically expressed homeobox [Source:HGNC Symbol;Acc:HGNC:4901]
ENSG00000152926	ZNF117	protein_coding	zinc finger protein 117 [Source:HGNC Symbol;Acc:HGNC:12897]
ENSG00000153157	SYCP2L	protein_coding	synaptonemal complex protein 2 like [Source:HGNC Symbol;Acc:HGNC:21537]
ENSG00000153292	ADGRF1	protein_coding	adhesion G protein-coupled receptor F1 [Source:HGNC Symbol;Acc:HGNC:18990]
ENSG00000153294	ADGRF4	protein_coding	adhesion G protein-coupled receptor F4 [Source:HGNC Symbol;Acc:HGNC:19011]
ENSG00000154080	CHST9	protein_coding	carbohydrate sulfotransferase 9 [Source:HGNC Symbol;Acc:HGNC:19898]
ENSG00000154227	CERS3	protein_coding	ceramide synthase 3 [Source:HGNC Symbol;Acc:HGNC:23752]
ENSG00000154485	MMP21	protein_coding	matrix metallopeptidase 21 [Source:HGNC Symbol;Acc:HGNC:14357]
ENSG00000154914	USP43	protein_coding	ubiquitin specific peptidase 43 [Source:HGNC Symbol;Acc:HGNC:20072]
ENSG00000154920	EME1	protein_coding	essential meiotic structure-specific endonuclease 1 [Source:HGNC Symbol;Acc:HGNC:24965]
ENSG00000155070	UNC93B2	processed_pseudogene	unc-93 homolog B2 (pseudogene) [Source:HGNC Symbol;Acc:HGNC:13482]
ENSG00000155087	ODF1	protein_coding	outer dense fiber of sperm tails 1 [Source:HGNC Symbol;Acc:HGNC:8113]
ENSG00000155307	SAMSN1	protein_coding	SAM domain, SH3 domain and nuclear localization signals 1 [Source:HGNC Symbol;Acc:HGNC:10528]
ENSG00000155530	LRGUK	protein_coding	leucine rich repeats and guanylate kinase domain containing [Source:HGNC Symbol;Acc:HGNC:21964]
ENSG00000155719	OTOA	protein_coding	otoancorin [Source:HGNC Symbol;Acc:HGNC:16378]
ENSG00000156096	UGT2B4	protein_coding	UDP glucuronosyltransferase family 2 member B4 [Source:HGNC Symbol;Acc:HGNC:12553]
ENSG00000156172	CFAP418	protein_coding	cilia and flagella associated protein 418 [Source:HGNC Symbol;Acc:HGNC:27232]
ENSG00000156194	PPEF2	protein_coding	protein phosphatase with EF-hand domain 2 [Source:HGNC Symbol;Acc:HGNC:9244]
ENSG00000156269	NAA11	protein_coding	N-alpha-acetyltransferase 11, NatA catalytic subunit [Source:HGNC Symbol;Acc:HGNC:28125]
ENSG00000156282	CLDN17	protein_coding	claudin 17 [Source:HGNC Symbol;Acc:HGNC:2038]
ENSG00000156384	SFR1	protein_coding	SWI5 dependent homologous recombination repair protein 1 [Source:HGNC Symbol;Acc:HGNC:29574]
ENSG00000156466	GDF6	protein_coding	growth differentiation factor 6 [Source:HGNC Symbol;Acc:HGNC:4221]
ENSG00000157303	SUSD3	protein_coding	sushi domain containing 3 [Source:HGNC Symbol;Acc:HGNC:28391]
ENSG00000157502	PWWP3B	protein_coding	PWWP domain containing 3B [Source:HGNC Symbol;Acc:HGNC:26583]
ENSG00000157884	CIB4	protein_coding	calcium and integrin binding family member 4 [Source:HGNC Symbol;Acc:HGNC:33703]
ENSG00000157965	SSX8P	transcribed_unprocessed_pseudogene	SSX family member 8, pseudogene [Source:HGNC Symbol;Acc:HGNC:19654]
ENSG00000158055	GRHL3	protein_coding	grainyhead like transcription factor 3 [Source:HGNC Symbol;Acc:HGNC:25839]
ENSG00000158246	TENT5B	protein_coding	terminal nucleotidyltransferase 5B [Source:HGNC Symbol;Acc:HGNC:28273]
ENSG00000158428	CATIP	protein_coding	ciliogenesis associated TTC17 interacting protein [Source:HGNC Symbol;Acc:HGNC:25062]
ENSG00000158748	HTR6	protein_coding	5-hydroxytryptamine receptor 6 [Source:HGNC Symbol;Acc:HGNC:5301]
ENSG00000158813	EDA	protein_coding	ectodysplasin A [Source:HGNC Symbol;Acc:HGNC:3157]
ENSG00000159248	GJD2	protein_coding	gap junction protein delta 2 [Source:HGNC Symbol;Acc:HGNC:19154]
ENSG00000159961	OR3A3	protein_coding	olfactory receptor family 3 subfamily A member 3 [Source:HGNC Symbol;Acc:HGNC:8284]
ENSG00000160111	CPAMD8	protein_coding	C3 and PZP like alpha-2-macroglobulin domain containing 8 [Source:HGNC Symbol;Acc:HGNC:23228]
ENSG00000160172	FAM86C2P	transcribed_unprocessed_pseudogene	family with sequence similarity 86 member C2, pseudogene [Source:HGNC Symbol;Acc:HGNC:42392]
ENSG00000160185	UBASH3A	protein_coding	ubiquitin associated and SH3 domain containing A [Source:HGNC Symbol;Acc:HGNC:12462]
ENSG00000160321	ZNF208	protein_coding	zinc finger protein 208 [Source:HGNC Symbol;Acc:HGNC:12999]
ENSG00000160447	PKN3	protein_coding	protein kinase N3 [Source:HGNC Symbol;Acc:HGNC:17999]
ENSG00000160471	COX6B2	protein_coding	cytochrome c oxidase subunit 6B2 [Source:HGNC Symbol;Acc:HGNC:24380]
ENSG00000160505	NLRP4	protein_coding	NLR family pyrin domain containing 4 [Source:HGNC Symbol;Acc:HGNC:22943]
ENSG00000160683	CXCR5	protein_coding	C-X-C motif chemokine receptor 5 [Source:HGNC Symbol;Acc:HGNC:1060]
ENSG00000160791	CCR5	protein_coding	C-C motif chemokine receptor 5 [Source:HGNC Symbol;Acc:HGNC:1606]
ENSG00000160870	CYP3A7	protein_coding	cytochrome P450 family 3 subfamily A member 7 [Source:HGNC Symbol;Acc:HGNC:2640]
ENSG00000161180	CCDC116	protein_coding	coiled-coil domain containing 116 [Source:HGNC Symbol;Acc:HGNC:26688]
ENSG00000161405	IKZF3	protein_coding	IKAROS family zinc finger 3 [Source:HGNC Symbol;Acc:HGNC:13178]
ENSG00000161929	SCIMP	protein_coding	SLP adaptor and CSK interacting membrane protein [Source:HGNC Symbol;Acc:HGNC:33504]
ENSG00000161944	ASGR2	protein_coding	asialoglycoprotein receptor 2 [Source:HGNC Symbol;Acc:HGNC:743]
ENSG00000162009	SSTR5	protein_coding	somatostatin receptor 5 [Source:HGNC Symbol;Acc:HGNC:11334]
ENSG00000162456	KNCN	protein_coding	kinocilin [Source:HGNC Symbol;Acc:HGNC:26488]
ENSG00000162494	LRRC38	protein_coding	leucine rich repeat containing 38 [Source:HGNC Symbol;Acc:HGNC:27005]
ENSG00000162542	TMCO4	protein_coding	transmembrane and coiled-coil domains 4 [Source:HGNC Symbol;Acc:HGNC:27393]
ENSG00000162598	C1orf87	protein_coding	chromosome 1 open reading frame 87 [Source:HGNC Symbol;Acc:HGNC:28547]
ENSG00000162654	GBP4	protein_coding	guanylate binding protein 4 [Source:HGNC Symbol;Acc:HGNC:20480]
ENSG00000162692	VCAM1	protein_coding	vascular cell adhesion molecule 1 [Source:HGNC Symbol;Acc:HGNC:12663]
ENSG00000162746	FCRLB	protein_coding	Fc receptor like B [Source:HGNC Symbol;Acc:HGNC:26431]
ENSG00000162825	NBPF20	protein_coding	NBPF member 20 [Source:HGNC Symbol;Acc:HGNC:32000]
ENSG00000162877	PM20D1	protein_coding	peptidase M20 domain containing 1 [Source:HGNC Symbol;Acc:HGNC:26518]
ENSG00000162888	C1orf147	lncRNA	chromosome 1 open reading frame 147 [Source:HGNC Symbol;Acc:HGNC:32061]
ENSG00000162897	FCAMR	protein_coding	Fc fragment of IgA and IgM receptor [Source:HGNC Symbol;Acc:HGNC:24692]
ENSG00000163209	SPRR3	protein_coding	small proline rich protein 3 [Source:HGNC Symbol;Acc:HGNC:11268]
ENSG00000163322	ABRAXAS1	protein_coding	abraxas 1, BRCA1 A complex subunit [Source:HGNC Symbol;Acc:HGNC:25829]
ENSG00000163395	IGFN1	protein_coding	immunoglobulin like and fibronectin type III domain containing 1 [Source:HGNC Symbol;Acc:HGNC:24607]
ENSG00000163499	CRYBA2	protein_coding	crystallin beta A2 [Source:HGNC Symbol;Acc:HGNC:2395]
ENSG00000163554	SPTA1	protein_coding	spectrin alpha, erythrocytic 1 [Source:HGNC Symbol;Acc:HGNC:11272]
ENSG00000163633	C4orf36	protein_coding	chromosome 4 open reading frame 36 [Source:HGNC Symbol;Acc:HGNC:28386]
ENSG00000163710	PCOLCE2	protein_coding	procollagen C-endopeptidase enhancer 2 [Source:HGNC Symbol;Acc:HGNC:8739]
ENSG00000163739	CXCL1	protein_coding	C-X-C motif chemokine ligand 1 [Source:HGNC Symbol;Acc:HGNC:4602]
ENSG00000163959	SLC51A	protein_coding	solute carrier family 51 subunit alpha [Source:HGNC Symbol;Acc:HGNC:29955]
ENSG00000164099	PRSS12	protein_coding	serine protease 12 [Source:HGNC Symbol;Acc:HGNC:9477]
ENSG00000164120	HPGD	protein_coding	15-hydroxyprostaglandin dehydrogenase [Source:HGNC Symbol;Acc:HGNC:5154]
ENSG00000164129	NPY5R	protein_coding	neuropeptide Y receptor Y5 [Source:HGNC Symbol;Acc:HGNC:7958]
ENSG00000164136	IL15	protein_coding	interleukin 15 [Source:HGNC Symbol;Acc:HGNC:5977]
ENSG00000164171	ITGA2	protein_coding	integrin subunit alpha 2 [Source:HGNC Symbol;Acc:HGNC:6137]
ENSG00000164175	SLC45A2	protein_coding	solute carrier family 45 member 2 [Source:HGNC Symbol;Acc:HGNC:16472]
ENSG00000164256	PRDM9	protein_coding	PR/SET domain 9 [Source:HGNC Symbol;Acc:HGNC:13994]
ENSG00000164393	ADGRF2	transcribed_unitary_pseudogene	adhesion G protein-coupled receptor F2 [Source:HGNC Symbol;Acc:HGNC:18991]
ENSG00000164483	SAMD3	protein_coding	sterile alpha motif domain containing 3 [Source:HGNC Symbol;Acc:HGNC:21574]
ENSG00000164509	IL31RA	protein_coding	interleukin 31 receptor A [Source:HGNC Symbol;Acc:HGNC:18969]
ENSG00000164520	RAET1E	protein_coding	retinoic acid early transcript 1E [Source:HGNC Symbol;Acc:HGNC:16793]
ENSG00000164893	SLC7A13	protein_coding	solute carrier family 7 member 13 [Source:HGNC Symbol;Acc:HGNC:23092]
ENSG00000165076	PRSS37	protein_coding	serine protease 37 [Source:HGNC Symbol;Acc:HGNC:29211]
ENSG00000165091	TMC1	protein_coding	transmembrane channel like 1 [Source:HGNC Symbol;Acc:HGNC:16513]
ENSG00000165204	OR1K1	protein_coding	olfactory receptor family 1 subfamily K member 1 [Source:HGNC Symbol;Acc:HGNC:8212]
ENSG00000165240	ATP7A	protein_coding	ATPase copper transporting alpha [Source:HGNC Symbol;Acc:HGNC:869]
ENSG00000165511	ZNF22-AS1	lncRNA	ZNF22 antisense RNA 1 [Source:HGNC Symbol;Acc:HGNC:23509]
ENSG00000165621	OXGR1	protein_coding	oxoglutarate receptor 1 [Source:HGNC Symbol;Acc:HGNC:4531]
ENSG00000165689	ENTR1	protein_coding	endosome associated trafficking regulator 1 [Source:HGNC Symbol;Acc:HGNC:10667]
ENSG00000165702	GFI1B	protein_coding	growth factor independent 1B transcriptional repressor [Source:HGNC Symbol;Acc:HGNC:4238]
ENSG00000165805	C12orf50	protein_coding	chromosome 12 open reading frame 50 [Source:HGNC Symbol;Acc:HGNC:26665]
ENSG00000165810	BTNL9	protein_coding	butyrophilin like 9 [Source:HGNC Symbol;Acc:HGNC:24176]
ENSG00000165972	CCDC38	protein_coding	coiled-coil domain containing 38 [Source:HGNC Symbol;Acc:HGNC:26843]
ENSG00000166090	IL25	protein_coding	interleukin 25 [Source:HGNC Symbol;Acc:HGNC:13765]
ENSG00000166104		transcribed_unprocessed_pseudogene	golgin subfamily A pseudogene
ENSG00000166126	AMN	protein_coding	amnion associated transmembrane protein [Source:HGNC Symbol;Acc:HGNC:14604]
ENSG00000166263	STXBP4	protein_coding	syntaxin binding protein 4 [Source:HGNC Symbol;Acc:HGNC:19694]
ENSG00000166343	MSS51	protein_coding	MSS51 mitochondrial translational activator [Source:HGNC Symbol;Acc:HGNC:21000]
ENSG00000166368	OR2D2	protein_coding	olfactory receptor family 2 subfamily D member 2 [Source:HGNC Symbol;Acc:HGNC:8244]
ENSG00000166407	LMO1	protein_coding	LIM domain only 1 [Source:HGNC Symbol;Acc:HGNC:6641]
ENSG00000166450	PRTG	protein_coding	protogenin [Source:HGNC Symbol;Acc:HGNC:26373]
ENSG00000166509	CLEC3A	protein_coding	C-type lectin domain family 3 member A [Source:HGNC Symbol;Acc:HGNC:2052]
ENSG00000166592	RRAD	protein_coding	RRAD, Ras related glycolysis inhibitor and calcium channel regulator [Source:HGNC Symbol;Acc:HGNC:10446]
ENSG00000166596	CFAP52	protein_coding	cilia and flagella associated protein 52 [Source:HGNC Symbol;Acc:HGNC:16053]
ENSG00000166825	ANPEP	protein_coding	alanyl aminopeptidase, membrane [Source:HGNC Symbol;Acc:HGNC:500]
ENSG00000166840	GLYATL1	protein_coding	glycine-N-acyltransferase like 1 [Source:HGNC Symbol;Acc:HGNC:30519]
ENSG00000166866	MYO1A	protein_coding	myosin IA [Source:HGNC Symbol;Acc:HGNC:7595]
ENSG00000166947	EPB42	protein_coding	erythrocyte membrane protein band 4.2 [Source:HGNC Symbol;Acc:HGNC:3381]
ENSG00000166959	MS4A8	protein_coding	membrane spanning 4-domains A8 [Source:HGNC Symbol;Acc:HGNC:13380]
ENSG00000167094	TTC16	protein_coding	tetratricopeptide repeat domain 16 [Source:HGNC Symbol;Acc:HGNC:26536]
ENSG00000167165	UGT1A6	protein_coding	UDP glucuronosyltransferase family 1 member A6 [Source:HGNC Symbol;Acc:HGNC:12538]
ENSG00000167311	ART5	protein_coding	ADP-ribosyltransferase 5 [Source:HGNC Symbol;Acc:HGNC:24049]
ENSG00000167359	OR51I1	protein_coding	olfactory receptor family 51 subfamily I member 1 [Source:HGNC Symbol;Acc:HGNC:15200]
ENSG00000167646	DNAAF3	protein_coding	dynein axonemal assembly factor 3 [Source:HGNC Symbol;Acc:HGNC:30492]
ENSG00000167751	KLK2	protein_coding	kallikrein related peptidase 2 [Source:HGNC Symbol;Acc:HGNC:6363]
ENSG00000167754	KLK5	protein_coding	kallikrein related peptidase 5 [Source:HGNC Symbol;Acc:HGNC:6366]
ENSG00000168152	THAP9	protein_coding	THAP domain containing 9 [Source:HGNC Symbol;Acc:HGNC:23192]
ENSG00000168229	PTGDR	protein_coding	prostaglandin D2 receptor [Source:HGNC Symbol;Acc:HGNC:9591]
ENSG00000168237	GLYCTK	protein_coding	glycerate kinase [Source:HGNC Symbol;Acc:HGNC:24247]
ENSG00000168334	XIRP1	protein_coding	xin actin binding repeat containing 1 [Source:HGNC Symbol;Acc:HGNC:14301]
ENSG00000168367	LINC00917	lncRNA	long intergenic non-protein coding RNA 917 [Source:HGNC Symbol;Acc:HGNC:48607]
ENSG00000168386	FILIP1L	protein_coding	filamin A interacting protein 1 like [Source:HGNC Symbol;Acc:HGNC:24589]
ENSG00000168404	MLKL	protein_coding	mixed lineage kinase domain like pseudokinase [Source:HGNC Symbol;Acc:HGNC:26617]
ENSG00000168421	RHOH	protein_coding	ras homolog family member H [Source:HGNC Symbol;Acc:HGNC:686]
ENSG00000168509	HJV	protein_coding	hemojuvelin BMP co-receptor [Source:HGNC Symbol;Acc:HGNC:4887]
ENSG00000168594	ADAM29	protein_coding	ADAM metallopeptidase domain 29 [Source:HGNC Symbol;Acc:HGNC:207]
ENSG00000168621	GDNF	protein_coding	glial cell derived neurotrophic factor [Source:HGNC Symbol;Acc:HGNC:4232]
ENSG00000168658	VWA3B	protein_coding	von Willebrand factor A domain containing 3B [Source:HGNC Symbol;Acc:HGNC:28385]
ENSG00000168676	KCTD19	protein_coding	potassium channel tetramerization domain containing 19 [Source:HGNC Symbol;Acc:HGNC:24753]
ENSG00000168685	IL7R	protein_coding	interleukin 7 receptor [Source:HGNC Symbol;Acc:HGNC:6024]
ENSG00000168792	ABHD15	protein_coding	abhydrolase domain containing 15 [Source:HGNC Symbol;Acc:HGNC:26971]
ENSG00000168995	SIGLEC7	protein_coding	sialic acid binding Ig like lectin 7 [Source:HGNC Symbol;Acc:HGNC:10876]
ENSG00000169288	MRPL1	protein_coding	mitochondrial ribosomal protein L1 [Source:HGNC Symbol;Acc:HGNC:14275]
ENSG00000169379	ARL13B	protein_coding	ADP ribosylation factor like GTPase 13B [Source:HGNC Symbol;Acc:HGNC:25419]
ENSG00000169508	GPR183	protein_coding	G protein-coupled receptor 183 [Source:HGNC Symbol;Acc:HGNC:3128]
ENSG00000169594	BNC1	protein_coding	basonuclin 1 [Source:HGNC Symbol;Acc:HGNC:1081]
ENSG00000169612	RAMAC	protein_coding	RNA guanine-7 methyltransferase activating subunit [Source:HGNC Symbol;Acc:HGNC:31022]
ENSG00000169635	HIC2	protein_coding	HIC ZBTB transcriptional repressor 2 [Source:HGNC Symbol;Acc:HGNC:18595]
ENSG00000169856	ONECUT1	protein_coding	one cut homeobox 1 [Source:HGNC Symbol;Acc:HGNC:8138]
ENSG00000169876	MUC17	protein_coding	mucin 17, cell surface associated [Source:HGNC Symbol;Acc:HGNC:16800]
ENSG00000169964	TMEM42	protein_coding	transmembrane protein 42 [Source:HGNC Symbol;Acc:HGNC:28444]
ENSG00000169989	TIGD4	protein_coding	tigger transposable element derived 4 [Source:HGNC Symbol;Acc:HGNC:18335]
ENSG00000169994	MYO7B	protein_coding	myosin VIIB [Source:HGNC Symbol;Acc:HGNC:7607]
ENSG00000170044	ZPLD1	protein_coding	zona pellucida like domain containing 1 [Source:HGNC Symbol;Acc:HGNC:27022]
ENSG00000170122	FOXD4	protein_coding	forkhead box D4 [Source:HGNC Symbol;Acc:HGNC:3805]
ENSG00000170190	SLC16A5	protein_coding	solute carrier family 16 member 5 [Source:HGNC Symbol;Acc:HGNC:10926]
ENSG00000170270	GON7	protein_coding	GON7 subunit of KEOPS complex [Source:HGNC Symbol;Acc:HGNC:20356]
ENSG00000170476	MZB1	protein_coding	marginal zone B and B1 cell specific protein [Source:HGNC Symbol;Acc:HGNC:30125]
ENSG00000170605	OR9K2	protein_coding	olfactory receptor family 9 subfamily K member 2 [Source:HGNC Symbol;Acc:HGNC:15339]
ENSG00000170820	FSHR	protein_coding	follicle stimulating hormone receptor [Source:HGNC Symbol;Acc:HGNC:3969]
ENSG00000170959	DCDC1	protein_coding	doublecortin domain containing 1 [Source:HGNC Symbol;Acc:HGNC:20625]
ENSG00000170965	PLAC1	protein_coding	placenta enriched 1 [Source:HGNC Symbol;Acc:HGNC:9044]
ENSG00000171217	CLDN20	protein_coding	claudin 20 [Source:HGNC Symbol;Acc:HGNC:2042]
ENSG00000171320	ESCO2	protein_coding	establishment of sister chromatid cohesion N-acetyltransferase 2 [Source:HGNC Symbol;Acc:HGNC:27230]
ENSG00000171346	KRT15	protein_coding	keratin 15 [Source:HGNC Symbol;Acc:HGNC:6421]
ENSG00000171401	KRT13	protein_coding	keratin 13 [Source:HGNC Symbol;Acc:HGNC:6415]
ENSG00000171487	NLRP5	protein_coding	NLR family pyrin domain containing 5 [Source:HGNC Symbol;Acc:HGNC:21269]
ENSG00000171570	RAB4B-EGLN2	protein_coding	RAB4B-EGLN2 readthrough (NMD candidate) [Source:HGNC Symbol;Acc:HGNC:44465]
ENSG00000171631	P2RY6	protein_coding	pyrimidinergic receptor P2Y6 [Source:HGNC Symbol;Acc:HGNC:8543]
ENSG00000171819	ANGPTL7	protein_coding	angiopoietin like 7 [Source:HGNC Symbol;Acc:HGNC:24078]
ENSG00000171903	CYP4F11	protein_coding	cytochrome P450 family 4 subfamily F member 11 [Source:HGNC Symbol;Acc:HGNC:13265]
ENSG00000171942	OR10H2	protein_coding	olfactory receptor family 10 subfamily H member 2 [Source:HGNC Symbol;Acc:HGNC:8173]
ENSG00000172016	REG3A	protein_coding	regenerating family member 3 alpha [Source:HGNC Symbol;Acc:HGNC:8601]
ENSG00000172146	OR1A1	protein_coding	olfactory receptor family 1 subfamily A member 1 [Source:HGNC Symbol;Acc:HGNC:8179]
ENSG00000172150	OR1A2	protein_coding	olfactory receptor family 1 subfamily A member 2 [Source:HGNC Symbol;Acc:HGNC:8180]
ENSG00000172236	TPSAB1	protein_coding	tryptase alpha/beta 1 [Source:HGNC Symbol;Acc:HGNC:12019]
ENSG00000172244	C5orf34	protein_coding	chromosome 5 open reading frame 34 [Source:HGNC Symbol;Acc:HGNC:24738]
ENSG00000172365	OR5B2	protein_coding	olfactory receptor family 5 subfamily B member 2 [Source:HGNC Symbol;Acc:HGNC:8323]
ENSG00000172367	PDZD3	protein_coding	PDZ domain containing 3 [Source:HGNC Symbol;Acc:HGNC:19891]
ENSG00000172382	PRSS27	protein_coding	serine protease 27 [Source:HGNC Symbol;Acc:HGNC:15475]
ENSG00000172478	MAB21L4	protein_coding	mab-21 like 4 [Source:HGNC Symbol;Acc:HGNC:26216]
ENSG00000172497	ACOT12	protein_coding	acyl-CoA thioesterase 12 [Source:HGNC Symbol;Acc:HGNC:24436]
ENSG00000172554	SNTG2	protein_coding	syntrophin gamma 2 [Source:HGNC Symbol;Acc:HGNC:13741]
ENSG00000172578	KLHL6	protein_coding	kelch like family member 6 [Source:HGNC Symbol;Acc:HGNC:18653]
ENSG00000172818	OVOL1	protein_coding	ovo like transcriptional repressor 1 [Source:HGNC Symbol;Acc:HGNC:8525]
ENSG00000172927	MYEOV	protein_coding	myeloma overexpressed [Source:HGNC Symbol;Acc:HGNC:7563]
ENSG00000172955	ADH6	protein_coding	alcohol dehydrogenase 6 (class V) [Source:HGNC Symbol;Acc:HGNC:255]
ENSG00000173077	DELEC1	lncRNA	deleted in esophageal cancer 1 [Source:HGNC Symbol;Acc:HGNC:23658]
ENSG00000173200	PARP15	protein_coding	poly(ADP-ribose) polymerase family member 15 [Source:HGNC Symbol;Acc:HGNC:26876]
ENSG00000173212	MAB21L3	protein_coding	mab-21 like 3 [Source:HGNC Symbol;Acc:HGNC:26787]
ENSG00000173213	TUBB8B	protein_coding	tubulin beta 8B [Source:HGNC Symbol;Acc:HGNC:24983]
ENSG00000173302	GPR148	protein_coding	G protein-coupled receptor 148 [Source:HGNC Symbol;Acc:HGNC:23623]
ENSG00000173338	KCNK7	protein_coding	potassium two pore domain channel subfamily K member 7 [Source:HGNC Symbol;Acc:HGNC:6282]
ENSG00000173578	XCR1	protein_coding	X-C motif chemokine receptor 1 [Source:HGNC Symbol;Acc:HGNC:1625]
ENSG00000173699	SPATA3	protein_coding	spermatogenesis associated 3 [Source:HGNC Symbol;Acc:HGNC:17884]
ENSG00000173811	CCDC13-AS1	lncRNA	CCDC13 antisense RNA 1 [Source:HGNC Symbol;Acc:HGNC:41142]
ENSG00000174236	REP15	protein_coding	RAB15 effector protein [Source:HGNC Symbol;Acc:HGNC:33748]
ENSG00000174358	SLC6A19	protein_coding	solute carrier family 6 member 19 [Source:HGNC Symbol;Acc:HGNC:27960]
ENSG00000174371	EXO1	protein_coding	exonuclease 1 [Source:HGNC Symbol;Acc:HGNC:3511]
ENSG00000174678	FAM47DP	processed_pseudogene	family with sequence similarity 47 member D, pseudogene [Source:HGNC Symbol;Acc:HGNC:34342]
ENSG00000174680	GRIK1-AS1	lncRNA	GRIK1 antisense RNA 1 [Source:HGNC Symbol;Acc:HGNC:16458]
ENSG00000174721	FGFBP3	protein_coding	fibroblast growth factor binding protein 3 [Source:HGNC Symbol;Acc:HGNC:23428]
ENSG00000174792	ODAPH	protein_coding	odontogenesis associated phosphoprotein [Source:HGNC Symbol;Acc:HGNC:26300]
ENSG00000174914	OR9G1	protein_coding	olfactory receptor family 9 subfamily G member 1 [Source:HGNC Symbol;Acc:HGNC:15319]
ENSG00000174970	OR10AG1	protein_coding	olfactory receptor family 10 subfamily AG member 1 [Source:HGNC Symbol;Acc:HGNC:19607]
ENSG00000174982	OR4S2	protein_coding	olfactory receptor family 4 subfamily S member 2 [Source:HGNC Symbol;Acc:HGNC:15183]
ENSG00000175093	SPSB4	protein_coding	splA/ryanodine receptor domain and SOCS box containing 4 [Source:HGNC Symbol;Acc:HGNC:30630]
ENSG00000175143	OR2T1	protein_coding	olfactory receptor family 2 subfamily T member 1 [Source:HGNC Symbol;Acc:HGNC:8277]
ENSG00000175164	ABO	protein_coding	ABO, alpha 1-3-N-acetylgalactosaminyltransferase and alpha 1-3-galactosyltransferase [Source:HGNC Symbol;Acc:HGNC:79]
ENSG00000175336	APOF	protein_coding	apolipoprotein F [Source:HGNC Symbol;Acc:HGNC:615]
ENSG00000175485	OR52W1	protein_coding	olfactory receptor family 52 subfamily W member 1 [Source:HGNC Symbol;Acc:HGNC:15239]
ENSG00000175564	UCP3	protein_coding	uncoupling protein 3 [Source:HGNC Symbol;Acc:HGNC:12519]
ENSG00000175779	LINC02694	lncRNA	long intergenic non-protein coding RNA 2694 [Source:HGNC Symbol;Acc:HGNC:33796]
ENSG00000175809	CBLL2	protein_coding	Cbl proto-oncogene like 2 [Source:HGNC Symbol;Acc:HGNC:26371]
ENSG00000175868	CALCB	protein_coding	calcitonin related polypeptide beta [Source:HGNC Symbol;Acc:HGNC:1438]
ENSG00000175946	KLHL38	protein_coding	kelch like family member 38 [Source:HGNC Symbol;Acc:HGNC:34435]
ENSG00000176136	MC5R	protein_coding	melanocortin 5 receptor [Source:HGNC Symbol;Acc:HGNC:6933]
ENSG00000176281	OR4K5	protein_coding	olfactory receptor family 4 subfamily K member 5 [Source:HGNC Symbol;Acc:HGNC:14745]
ENSG00000176318	FOXN3P1	processed_pseudogene	forkhead box N3 pseudogene 1 [Source:HGNC Symbol;Acc:HGNC:43882]
ENSG00000176532	PRR15	protein_coding	proline rich 15 [Source:HGNC Symbol;Acc:HGNC:22310]
ENSG00000176697	BDNF	protein_coding	brain derived neurotrophic factor [Source:HGNC Symbol;Acc:HGNC:1033]
ENSG00000176716	OR10AB1P	transcribed_unprocessed_pseudogene	olfactory receptor family 10 subfamily AB member 1 pseudogene [Source:HGNC Symbol;Acc:HGNC:14804]
ENSG00000176723	ZNF843	protein_coding	zinc finger protein 843 [Source:HGNC Symbol;Acc:HGNC:28710]
ENSG00000176732	PFN4	protein_coding	profilin family member 4 [Source:HGNC Symbol;Acc:HGNC:31103]
ENSG00000176746	MAGEB6	protein_coding	MAGE family member B6 [Source:HGNC Symbol;Acc:HGNC:23796]
ENSG00000176857	GJA1P1	processed_pseudogene	gap junction protein alpha 1 pseudogene 1 [Source:HGNC Symbol;Acc:HGNC:4275]
ENSG00000176895	OR51A7	protein_coding	olfactory receptor family 51 subfamily A member 7 [Source:HGNC Symbol;Acc:HGNC:15188]
ENSG00000176922	OR51S1	protein_coding	olfactory receptor family 51 subfamily S member 1 [Source:HGNC Symbol;Acc:HGNC:15204]
ENSG00000176925	OR51F2	protein_coding	olfactory receptor family 51 subfamily F member 2 [Source:HGNC Symbol;Acc:HGNC:15197]
ENSG00000176927	EFCAB5	protein_coding	EF-hand calcium binding domain 5 [Source:HGNC Symbol;Acc:HGNC:24801]
ENSG00000176979	TRIM60	protein_coding	tripartite motif containing 60 [Source:HGNC Symbol;Acc:HGNC:21162]
ENSG00000177138	FAM9B	protein_coding	family with sequence similarity 9 member B [Source:HGNC Symbol;Acc:HGNC:18404]
ENSG00000177144	NUDT4B	protein_coding	nudix hydrolase 4B [Source:HGNC Symbol;Acc:HGNC:18012]
ENSG00000177201	OR2T12	protein_coding	olfactory receptor family 2 subfamily T member 12 [Source:HGNC Symbol;Acc:HGNC:19592]
ENSG00000177234	LINC01561	lncRNA	long intergenic non-protein coding RNA 1561 [Source:HGNC Symbol;Acc:HGNC:31365]
ENSG00000177400	OR7E8P	unprocessed_pseudogene	olfactory receptor family 7 subfamily E member 8 pseudogene [Source:HGNC Symbol;Acc:HGNC:8458]
ENSG00000177425	PAWR	protein_coding	pro-apoptotic WT1 regulator [Source:HGNC Symbol;Acc:HGNC:8614]
ENSG00000177455	CD19	protein_coding	CD19 molecule [Source:HGNC Symbol;Acc:HGNC:1633]
ENSG00000177694	NAALADL2	protein_coding	N-acetylated alpha-linked acidic dipeptidase like 2 [Source:HGNC Symbol;Acc:HGNC:23219]
ENSG00000177855	CACYBPP2	processed_pseudogene	calcyclin binding protein pseudogene 2 [Source:HGNC Symbol;Acc:HGNC:45123]
ENSG00000177932	ZNF354C	protein_coding	zinc finger protein 354C [Source:HGNC Symbol;Acc:HGNC:16736]
ENSG00000177984	LCN15	protein_coding	lipocalin 15 [Source:HGNC Symbol;Acc:HGNC:33777]
ENSG00000177994	C2orf73	protein_coding	chromosome 2 open reading frame 73 [Source:HGNC Symbol;Acc:HGNC:26861]
ENSG00000178078	STAP2	protein_coding	signal transducing adaptor family member 2 [Source:HGNC Symbol;Acc:HGNC:30430]
ENSG00000178081	ULK4P3	transcribed_unprocessed_pseudogene	ULK4 pseudogene 3 [Source:HGNC Symbol;Acc:HGNC:15777]
ENSG00000178217	SH2D4B	protein_coding	SH2 domain containing 4B [Source:HGNC Symbol;Acc:HGNC:31440]
ENSG00000178297	TMPRSS9	protein_coding	transmembrane serine protease 9 [Source:HGNC Symbol;Acc:HGNC:30079]
ENSG00000178591	DEFB125	protein_coding	defensin beta 125 [Source:HGNC Symbol;Acc:HGNC:18105]
ENSG00000178645	C10orf53	protein_coding	chromosome 10 open reading frame 53 [Source:HGNC Symbol;Acc:HGNC:27421]
ENSG00000178803	ADORA2A-AS1	lncRNA	ADORA2A antisense RNA 1 [Source:HGNC Symbol;Acc:HGNC:37122]
ENSG00000178809	TRIM73	protein_coding	tripartite motif containing 73 [Source:HGNC Symbol;Acc:HGNC:18162]
ENSG00000178836		transcribed_processed_pseudogene	DnaJ (Hsp40) homolog, subfamily B, member 3 (Dnajb3) (Mus musculus) pseudogene
ENSG00000178997	EXD1	protein_coding	exonuclease 3'-5' domain containing 1 [Source:HGNC Symbol;Acc:HGNC:28507]
ENSG00000179046	TRIML2	protein_coding	tripartite motif family like 2 [Source:HGNC Symbol;Acc:HGNC:26378]
ENSG00000179073	TAAR3P	transcribed_unprocessed_pseudogene	trace amine associated receptor 3, pseudogene [Source:HGNC Symbol;Acc:HGNC:4513]
ENSG00000179131		processed_pseudogene	ribosomal protein L31 (Rpl31) pseudogene
ENSG00000179136	LINC00670	lncRNA	long intergenic non-protein coding RNA 670 [Source:HGNC Symbol;Acc:HGNC:44338]
ENSG00000179163	FUCA1	protein_coding	alpha-L-fucosidase 1 [Source:HGNC Symbol;Acc:HGNC:4006]
ENSG00000179165	PXT1	protein_coding	peroxisomal testis enriched protein 1 [Source:HGNC Symbol;Acc:HGNC:18312]
ENSG00000179299	NSUN7	protein_coding	NOP2/Sun RNA methyltransferase family member 7 [Source:HGNC Symbol;Acc:HGNC:25857]
ENSG00000179381	OR4K11P	unprocessed_pseudogene	olfactory receptor family 4 subfamily K member 11 pseudogene [Source:HGNC Symbol;Acc:HGNC:15402]
ENSG00000179476	C14orf28	protein_coding	chromosome 14 open reading frame 28 [Source:HGNC Symbol;Acc:HGNC:19834]
ENSG00000179588	ZFPM1	protein_coding	zinc finger protein, FOG family member 1 [Source:HGNC Symbol;Acc:HGNC:19762]
ENSG00000179676	LINC00305	lncRNA	long intergenic non-protein coding RNA 305 [Source:HGNC Symbol;Acc:HGNC:28597]
ENSG00000179715	PCED1B	protein_coding	PC-esterase domain containing 1B [Source:HGNC Symbol;Acc:HGNC:28255]
ENSG00000179855	GIPC3	protein_coding	GIPC PDZ domain containing family member 3 [Source:HGNC Symbol;Acc:HGNC:18183]
ENSG00000179869	ABCA13	protein_coding	ATP binding cassette subfamily A member 13 [Source:HGNC Symbol;Acc:HGNC:14638]
ENSG00000179934	CCR8	protein_coding	C-C motif chemokine receptor 8 [Source:HGNC Symbol;Acc:HGNC:1609]
ENSG00000179935	LINC00652	lncRNA	long intergenic non-protein coding RNA 652 [Source:HGNC Symbol;Acc:HGNC:25003]
ENSG00000180176	TH	protein_coding	tyrosine hydroxylase [Source:HGNC Symbol;Acc:HGNC:11782]
ENSG00000180316	PNPLA1	protein_coding	patatin like phospholipase domain containing 1 [Source:HGNC Symbol;Acc:HGNC:21246]
ENSG00000180539	LINC02908	lncRNA	long intergenic non-protein coding RNA 2908 [Source:HGNC Symbol;Acc:HGNC:31426]
ENSG00000180549	FUT7	protein_coding	fucosyltransferase 7 [Source:HGNC Symbol;Acc:HGNC:4018]
ENSG00000180613	GSX2	protein_coding	GS homeobox 2 [Source:HGNC Symbol;Acc:HGNC:24959]
ENSG00000180644	PRF1	protein_coding	perforin 1 [Source:HGNC Symbol;Acc:HGNC:9360]
ENSG00000180785	OR51E1	protein_coding	olfactory receptor family 51 subfamily E member 1 [Source:HGNC Symbol;Acc:HGNC:15194]
ENSG00000180872	DEFB112	protein_coding	defensin beta 112 [Source:HGNC Symbol;Acc:HGNC:18093]
ENSG00000180934	OR56A1	protein_coding	olfactory receptor family 56 subfamily A member 1 [Source:HGNC Symbol;Acc:HGNC:14781]
ENSG00000180938	ZNF572	protein_coding	zinc finger protein 572 [Source:HGNC Symbol;Acc:HGNC:26758]
ENSG00000181017	OR56B2P	protein_coding	olfactory receptor family 56 subfamily B member 2 pseudogene [Source:HGNC Symbol;Acc:HGNC:15246]
ENSG00000181036	FCRL6	protein_coding	Fc receptor like 6 [Source:HGNC Symbol;Acc:HGNC:31910]
ENSG00000181374	CCL13	protein_coding	C-C motif chemokine ligand 13 [Source:HGNC Symbol;Acc:HGNC:10611]
ENSG00000181616	OR52H1	protein_coding	olfactory receptor family 52 subfamily H member 1 [Source:HGNC Symbol;Acc:HGNC:15218]
ENSG00000181634	TNFSF15	protein_coding	TNF superfamily member 15 [Source:HGNC Symbol;Acc:HGNC:11931]
ENSG00000181656	GPR88	protein_coding	G protein-coupled receptor 88 [Source:HGNC Symbol;Acc:HGNC:4539]
ENSG00000181803	OR6S1	protein_coding	olfactory receptor family 6 subfamily S member 1 [Source:HGNC Symbol;Acc:HGNC:15363]
ENSG00000182010	RTKN2	protein_coding	rhotekin 2 [Source:HGNC Symbol;Acc:HGNC:19364]
ENSG00000182334	OR5P3	protein_coding	olfactory receptor family 5 subfamily P member 3 [Source:HGNC Symbol;Acc:HGNC:14784]
ENSG00000182366	FAM87A	lncRNA	family with sequence similarity 87 member A [Source:HGNC Symbol;Acc:HGNC:27233]
ENSG00000182459	TEX19	protein_coding	testis expressed 19 [Source:HGNC Symbol;Acc:HGNC:33802]
ENSG00000182612	TSPAN10	protein_coding	tetraspanin 10 [Source:HGNC Symbol;Acc:HGNC:29942]
ENSG00000182674	KCNB2	protein_coding	potassium voltage-gated channel subfamily B member 2 [Source:HGNC Symbol;Acc:HGNC:6232]
ENSG00000182685	BRICD5	protein_coding	BRICHOS domain containing 5 [Source:HGNC Symbol;Acc:HGNC:28309]
ENSG00000182698	RESP18	protein_coding	regulated endocrine specific protein 18 [Source:HGNC Symbol;Acc:HGNC:33762]
ENSG00000182747	SLC35D3	protein_coding	solute carrier family 35 member D3 [Source:HGNC Symbol;Acc:HGNC:15621]
ENSG00000182965	NPM1P14	processed_pseudogene	nucleophosmin 1 pseudogene 14 [Source:HGNC Symbol;Acc:HGNC:7916]
ENSG00000183048	SLC25A10	protein_coding	solute carrier family 25 member 10 [Source:HGNC Symbol;Acc:HGNC:10980]
ENSG00000183128	CALHM3	protein_coding	calcium homeostasis modulator 3 [Source:HGNC Symbol;Acc:HGNC:23458]
ENSG00000183239		processed_pseudogene	ribosomal protein L29 (RPL29) pseudogene
ENSG00000183287	CCBE1	protein_coding	collagen and calcium binding EGF domains 1 [Source:HGNC Symbol;Acc:HGNC:29426]
ENSG00000183292	PRSS40A	transcribed_unprocessed_pseudogene	serine protease 40A (pseudogene) [Source:HGNC Symbol;Acc:HGNC:37319]
ENSG00000183298	RPSAP19	processed_pseudogene	ribosomal protein SA pseudogene 19 [Source:HGNC Symbol;Acc:HGNC:36508]
ENSG00000183317	EPHA10	protein_coding	EPH receptor A10 [Source:HGNC Symbol;Acc:HGNC:19987]
ENSG00000183484	GPR132	protein_coding	G protein-coupled receptor 132 [Source:HGNC Symbol;Acc:HGNC:17482]
ENSG00000183632	TP53TG3	protein_coding	TP53 target 3 [Source:HGNC Symbol;Acc:HGNC:30759]
ENSG00000183663	GAPDHP30	processed_pseudogene	glyceraldehyde 3 phosphate dehydrogenase pseudogene 30 [Source:HGNC Symbol;Acc:HGNC:37782]
ENSG00000183747	ACSM2A	protein_coding	acyl-CoA synthetase medium chain family member 2A [Source:HGNC Symbol;Acc:HGNC:32017]
ENSG00000183763	TRAIP	protein_coding	TRAF interacting protein [Source:HGNC Symbol;Acc:HGNC:30764]
ENSG00000183780	SLC35F3	protein_coding	solute carrier family 35 member F3 [Source:HGNC Symbol;Acc:HGNC:23616]
ENSG00000183801	OLFML1	protein_coding	olfactomedin like 1 [Source:HGNC Symbol;Acc:HGNC:24473]
ENSG00000183822	NCF4-AS1	lncRNA	NCF4 antisense RNA 1 [Source:HGNC Symbol;Acc:HGNC:40393]
ENSG00000183876	ARSI	protein_coding	arylsulfatase family member I [Source:HGNC Symbol;Acc:HGNC:32521]
ENSG00000183977	PP2D1	protein_coding	protein phosphatase 2C like domain containing 1 [Source:HGNC Symbol;Acc:HGNC:28406]
ENSG00000184012	TMPRSS2	protein_coding	transmembrane serine protease 2 [Source:HGNC Symbol;Acc:HGNC:11876]
ENSG00000184163	C1QTNF12	protein_coding	C1q and TNF related 12 [Source:HGNC Symbol;Acc:HGNC:32308]
ENSG00000184210	DGAT2L6	protein_coding	diacylglycerol O-acyltransferase 2 like 6 [Source:HGNC Symbol;Acc:HGNC:23250]
ENSG00000184224	NDUFV1-DT	lncRNA	NDUFV1 divergent transcript [Source:HGNC Symbol;Acc:HGNC:26915]
ENSG00000184302	SIX6	protein_coding	SIX homeobox 6 [Source:HGNC Symbol;Acc:HGNC:10892]
ENSG00000184303	DRD5P1	processed_pseudogene	dopamine receptor D5 pseudogene 1 [Source:HGNC Symbol;Acc:HGNC:3027]
ENSG00000184330	S100A7A	protein_coding	S100 calcium binding protein A7A [Source:HGNC Symbol;Acc:HGNC:21657]
ENSG00000184361	SPATA32	protein_coding	spermatogenesis associated 32 [Source:HGNC Symbol;Acc:HGNC:26349]
ENSG00000184385	UMODL1-AS1	lncRNA	UMODL1 antisense RNA 1 [Source:HGNC Symbol;Acc:HGNC:23821]
ENSG00000184414	IRS3P	processed_pseudogene	insulin receptor substrate 3, pseudogene [Source:HGNC Symbol;Acc:HGNC:6127]
ENSG00000184599	TAFA3	protein_coding	TAFA chemokine like family member 3 [Source:HGNC Symbol;Acc:HGNC:21590]
ENSG00000184650	ODF4	protein_coding	outer dense fiber of sperm tails 4 [Source:HGNC Symbol;Acc:HGNC:19056]
ENSG00000184669	OR7E14P	transcribed_unprocessed_pseudogene	olfactory receptor family 7 subfamily E member 14 pseudogene [Source:HGNC Symbol;Acc:HGNC:8385]
ENSG00000184809	B3GALT5-AS1	lncRNA	B3GALT5 antisense RNA 1 [Source:HGNC Symbol;Acc:HGNC:16424]
ENSG00000184937	WT1	protein_coding	WT1 transcription factor [Source:HGNC Symbol;Acc:HGNC:12796]
ENSG00000184956	MUC6	protein_coding	mucin 6, oligomeric mucus/gel-forming [Source:HGNC Symbol;Acc:HGNC:7517]
ENSG00000184979	USP18	protein_coding	ubiquitin specific peptidase 18 [Source:HGNC Symbol;Acc:HGNC:12616]
ENSG00000185028	LRRC14B	protein_coding	leucine rich repeat containing 14B [Source:HGNC Symbol;Acc:HGNC:37268]
ENSG00000185055	EFCAB10	protein_coding	EF-hand calcium binding domain 10 [Source:HGNC Symbol;Acc:HGNC:34531]
ENSG00000185056	C5orf47	protein_coding	chromosome 5 open reading frame 47 [Source:HGNC Symbol;Acc:HGNC:27026]
ENSG00000185186	LINC00313	lncRNA	long intergenic non-protein coding RNA 313 [Source:HGNC Symbol;Acc:HGNC:16416]
ENSG00000185245	GP1BA	protein_coding	glycoprotein Ib platelet subunit alpha [Source:HGNC Symbol;Acc:HGNC:4439]
ENSG00000185372	OR2V1	protein_coding	olfactory receptor family 2 subfamily V member 1 [Source:HGNC Symbol;Acc:HGNC:8280]
ENSG00000185480	PARPBP	protein_coding	PARP1 binding protein [Source:HGNC Symbol;Acc:HGNC:26074]
ENSG00000185482	STAC3	protein_coding	SH3 and cysteine rich domain 3 [Source:HGNC Symbol;Acc:HGNC:28423]
ENSG00000185522	LMNTD2	protein_coding	lamin tail domain containing 2 [Source:HGNC Symbol;Acc:HGNC:28561]
ENSG00000185527	PDE6G	protein_coding	phosphodiesterase 6G [Source:HGNC Symbol;Acc:HGNC:8789]
ENSG00000185559	DLK1	protein_coding	delta like non-canonical Notch ligand 1 [Source:HGNC Symbol;Acc:HGNC:2907]
ENSG00000185610	DBX2	protein_coding	developing brain homeobox 2 [Source:HGNC Symbol;Acc:HGNC:33186]
ENSG00000185664	PMEL	protein_coding	premelanosome protein [Source:HGNC Symbol;Acc:HGNC:10880]
ENSG00000185697	MYBL1	protein_coding	MYB proto-oncogene like 1 [Source:HGNC Symbol;Acc:HGNC:7547]
ENSG00000185710	SMG1P4	transcribed_unprocessed_pseudogene	SMG1 pseudogene 4 [Source:HGNC Symbol;Acc:HGNC:49861]
ENSG00000185761	ADAMTSL5	protein_coding	ADAMTS like 5 [Source:HGNC Symbol;Acc:HGNC:27912]
ENSG00000185821	OR6C76	protein_coding	olfactory receptor family 6 subfamily C member 76 [Source:HGNC Symbol;Acc:HGNC:31305]
ENSG00000185869	ZNF829	protein_coding	zinc finger protein 829 [Source:HGNC Symbol;Acc:HGNC:34032]
ENSG00000185933	CALHM1	protein_coding	calcium homeostasis modulator 1 [Source:HGNC Symbol;Acc:HGNC:23494]
ENSG00000186056	MATN1-AS1	lncRNA	MATN1 antisense RNA 1 [Source:HGNC Symbol;Acc:HGNC:40364]
ENSG00000186115	CYP4F2	protein_coding	cytochrome P450 family 4 subfamily F member 2 [Source:HGNC Symbol;Acc:HGNC:2645]
ENSG00000186119	OR5D18	protein_coding	olfactory receptor family 5 subfamily D member 18 [Source:HGNC Symbol;Acc:HGNC:15285]
ENSG00000186124	OR9M1P	transcribed_unprocessed_pseudogene	olfactory receptor family 9 subfamily M member 1, pseudogene [Source:HGNC Symbol;Acc:HGNC:15327]
ENSG00000186212	SOWAHB	protein_coding	sosondowah ankyrin repeat domain family member B [Source:HGNC Symbol;Acc:HGNC:32958]
ENSG00000186306	OR10T2	protein_coding	olfactory receptor family 10 subfamily T member 2 [Source:HGNC Symbol;Acc:HGNC:14816]
ENSG00000186526	CYP4F8	protein_coding	cytochrome P450 family 4 subfamily F member 8 [Source:HGNC Symbol;Acc:HGNC:2648]
ENSG00000186715	MST1L	transcribed_unprocessed_pseudogene	macrophage stimulating 1 like (pseudogene) [Source:HGNC Symbol;Acc:HGNC:7390]
ENSG00000186832	KRT16	protein_coding	keratin 16 [Source:HGNC Symbol;Acc:HGNC:6423]
ENSG00000187021	PNLIPRP1	protein_coding	pancreatic lipase related protein 1 [Source:HGNC Symbol;Acc:HGNC:9156]
ENSG00000187080	OR2AK2	protein_coding	olfactory receptor family 2 subfamily AK member 2 [Source:HGNC Symbol;Acc:HGNC:19569]
ENSG00000187185		lncRNA	novel transcript
ENSG00000187257	RSBN1L	protein_coding	round spermatid basic protein 1 like [Source:HGNC Symbol;Acc:HGNC:24765]
ENSG00000187258	NPSR1	protein_coding	neuropeptide S receptor 1 [Source:HGNC Symbol;Acc:HGNC:23631]
ENSG00000187479	C11orf96	protein_coding	chromosome 11 open reading frame 96 [Source:HGNC Symbol;Acc:HGNC:38675]
ENSG00000187527	ATP13A5	protein_coding	ATPase 13A5 [Source:HGNC Symbol;Acc:HGNC:31789]
ENSG00000187589	TERF1P2	processed_pseudogene	TERF1 pseudogene 2 [Source:HGNC Symbol;Acc:HGNC:38110]
ENSG00000187621	TCL6	lncRNA	T cell leukemia/lymphoma 6 [Source:HGNC Symbol;Acc:HGNC:13463]
ENSG00000187753	C9orf153	protein_coding	chromosome 9 open reading frame 153 [Source:HGNC Symbol;Acc:HGNC:31456]
ENSG00000187772	LIN28B	protein_coding	lin-28 homolog B [Source:HGNC Symbol;Acc:HGNC:32207]
ENSG00000187791	FAM205C	protein_coding	family with sequence similarity 205 member C [Source:HGNC Symbol;Acc:HGNC:42673]
ENSG00000187801	ZFP69B	protein_coding	ZFP69 zinc finger protein B [Source:HGNC Symbol;Acc:HGNC:28053]
ENSG00000187980	PLA2G2C	protein_coding	phospholipase A2 group IIC [Source:HGNC Symbol;Acc:HGNC:9032]
ENSG00000188013	MEIS3P2	processed_pseudogene	Meis homeobox 3 pseudogene 2 [Source:HGNC Symbol;Acc:HGNC:17638]
ENSG00000188037	CLCN1	protein_coding	chloride voltage-gated channel 1 [Source:HGNC Symbol;Acc:HGNC:2019]
ENSG00000188060	RAB42	protein_coding	RAB42, member RAS oncogene family [Source:HGNC Symbol;Acc:HGNC:28702]
ENSG00000188282	RUFY4	protein_coding	RUN and FYVE domain containing 4 [Source:HGNC Symbol;Acc:HGNC:24804]
ENSG00000188373	C10orf99	protein_coding	chromosome 10 open reading frame 99 [Source:HGNC Symbol;Acc:HGNC:31428]
ENSG00000188582	PAQR9	protein_coding	progestin and adipoQ receptor family member 9 [Source:HGNC Symbol;Acc:HGNC:30131]
ENSG00000188585	CLEC20A	protein_coding	C-type lectin domain containing 20A [Source:HGNC Symbol;Acc:HGNC:34521]
ENSG00000188629	ZNF177	protein_coding	zinc finger protein 177 [Source:HGNC Symbol;Acc:HGNC:12966]
ENSG00000188660	LINC00319	lncRNA	long intergenic non-protein coding RNA 319 [Source:HGNC Symbol;Acc:HGNC:19730]
ENSG00000188668	OR7E90P	unprocessed_pseudogene	olfactory receptor family 7 subfamily E member 90 pseudogene [Source:HGNC Symbol;Acc:HGNC:14733]
ENSG00000188707	ZBED6CL	protein_coding	ZBED6 C-terminal like [Source:HGNC Symbol;Acc:HGNC:21720]
ENSG00000188778	ADRB3	protein_coding	adrenoceptor beta 3 [Source:HGNC Symbol;Acc:HGNC:288]
ENSG00000188820	CALHM6	protein_coding	calcium homeostasis modulator family member 6 [Source:HGNC Symbol;Acc:HGNC:33391]
ENSG00000188831	DPPA3P2	transcribed_unprocessed_pseudogene	developmental pluripotency associated 3 pseudogene 2 [Source:HGNC Symbol;Acc:HGNC:20417]
ENSG00000188897		protein_coding	novel lipoprotein amino terminal region containing protein
ENSG00000188910	GJB3	protein_coding	gap junction protein beta 3 [Source:HGNC Symbol;Acc:HGNC:4285]
ENSG00000188916	INSYN2A	protein_coding	inhibitory synaptic factor 2A [Source:HGNC Symbol;Acc:HGNC:33859]
ENSG00000188958	UTS2B	protein_coding	urotensin 2B [Source:HGNC Symbol;Acc:HGNC:30894]
ENSG00000189001	SBSN	protein_coding	suprabasin [Source:HGNC Symbol;Acc:HGNC:24950]
ENSG00000189120	SP6	protein_coding	Sp6 transcription factor [Source:HGNC Symbol;Acc:HGNC:14530]
ENSG00000189182	KRT77	protein_coding	keratin 77 [Source:HGNC Symbol;Acc:HGNC:20411]
ENSG00000189229		lncRNA	novel transcript
ENSG00000189238	LINC00943	lncRNA	long intergenic non-protein coding RNA 943 [Source:HGNC Symbol;Acc:HGNC:48639]
ENSG00000189253	TRIM64B	protein_coding	tripartite motif containing 64B [Source:HGNC Symbol;Acc:HGNC:37147]
ENSG00000189299	FOXR2	protein_coding	forkhead box R2 [Source:HGNC Symbol;Acc:HGNC:30469]
ENSG00000189320	FAM180A	protein_coding	family with sequence similarity 180 member A [Source:HGNC Symbol;Acc:HGNC:33773]
ENSG00000189398	OR7E12P	unprocessed_pseudogene	olfactory receptor family 7 subfamily E member 12 pseudogene [Source:HGNC Symbol;Acc:HGNC:8383]
ENSG00000189401	OTUD6A	protein_coding	OTU deubiquitinase 6A [Source:HGNC Symbol;Acc:HGNC:32312]
ENSG00000189431	RASSF10	protein_coding	Ras association domain family member 10 [Source:HGNC Symbol;Acc:HGNC:33984]
ENSG00000196081	ZNF724	protein_coding	zinc finger protein 724 [Source:HGNC Symbol;Acc:HGNC:32460]
ENSG00000196092	PAX5	protein_coding	paired box 5 [Source:HGNC Symbol;Acc:HGNC:8619]
ENSG00000196114	IFITM3P3	processed_pseudogene	IFITM3 pseudogene 3 [Source:HGNC Symbol;Acc:HGNC:54541]
ENSG00000196119	OR8A1	protein_coding	olfactory receptor family 8 subfamily A member 1 [Source:HGNC Symbol;Acc:HGNC:8469]
ENSG00000196143	OR11H13P	unprocessed_pseudogene	olfactory receptor family 11 subfamily H member 13 pseudogene [Source:HGNC Symbol;Acc:HGNC:29997]
ENSG00000196167	COLCA1	lncRNA	colorectal cancer associated 1 [Source:HGNC Symbol;Acc:HGNC:33789]
ENSG00000196171	OR6K2	protein_coding	olfactory receptor family 6 subfamily K member 2 [Source:HGNC Symbol;Acc:HGNC:15029]
ENSG00000196214	ZNF766	protein_coding	zinc finger protein 766 [Source:HGNC Symbol;Acc:HGNC:28063]
ENSG00000196390		processed_pseudogene	zinc finger protein pseudogene
ENSG00000196408	NOXO1	protein_coding	NADPH oxidase organizer 1 [Source:HGNC Symbol;Acc:HGNC:19404]
ENSG00000196646	ZNF136	protein_coding	zinc finger protein 136 [Source:HGNC Symbol;Acc:HGNC:12920]
ENSG00000196711	ALKAL1	protein_coding	ALK and LTK ligand 1 [Source:HGNC Symbol;Acc:HGNC:33775]
ENSG00000196741	LINC01560	lncRNA	long intergenic non-protein coding RNA 1560 [Source:HGNC Symbol;Acc:HGNC:27333]
ENSG00000196834	POTEI	protein_coding	POTE ankyrin domain family member I [Source:HGNC Symbol;Acc:HGNC:37093]
ENSG00000196859	KRT39	protein_coding	keratin 39 [Source:HGNC Symbol;Acc:HGNC:32971]
ENSG00000196951	SCOC-AS1	lncRNA	SCOC antisense RNA 1 [Source:HGNC Symbol;Acc:HGNC:50601]
ENSG00000197023	OR51A6P	unprocessed_pseudogene	olfactory receptor family 51 subfamily A member 6 pseudogene [Source:HGNC Symbol;Acc:HGNC:15187]
ENSG00000197083	ZNF300P1	transcribed_unprocessed_pseudogene	zinc finger protein 300 pseudogene 1 [Source:HGNC Symbol;Acc:HGNC:27032]
ENSG00000197085	NPSR1-AS1	lncRNA	NPSR1 antisense RNA 1 [Source:HGNC Symbol;Acc:HGNC:22128]
ENSG00000197140	ADAM32	protein_coding	ADAM metallopeptidase domain 32 [Source:HGNC Symbol;Acc:HGNC:15479]
ENSG00000197149		processed_pseudogene	ribosomal protein S2 (RPS2) pseudogene
ENSG00000197165	SULT1A2	protein_coding	sulfotransferase family 1A member 2 [Source:HGNC Symbol;Acc:HGNC:11454]
ENSG00000197168	NEK5	protein_coding	NIMA related kinase 5 [Source:HGNC Symbol;Acc:HGNC:7748]
ENSG00000197171		transcribed_unprocessed_pseudogene	olfactory receptor, family 2, subfamily B, member 4 pseudogene
ENSG00000197191	CYSRT1	protein_coding	cysteine rich tail 1 [Source:HGNC Symbol;Acc:HGNC:30529]
ENSG00000197233	OR1J2	protein_coding	olfactory receptor family 1 subfamily J member 2 [Source:HGNC Symbol;Acc:HGNC:8209]
ENSG00000197261	C6orf141	protein_coding	chromosome 6 open reading frame 141 [Source:HGNC Symbol;Acc:HGNC:21351]
ENSG00000197301	HMGA2-AS1	lncRNA	HMGA2 antisense RNA 1 [Source:HGNC Symbol;Acc:HGNC:53973]
ENSG00000197322	TMEM132E-DT	lncRNA	TMEM132E divergent transcript [Source:HGNC Symbol;Acc:HGNC:34412]
ENSG00000197358	BNIP3P1	transcribed_processed_pseudogene	BCL2 interacting protein 3 pseudogene 1 [Source:HGNC Symbol;Acc:HGNC:19922]
ENSG00000197415	VEPH1	protein_coding	ventricular zone expressed PH domain containing 1 [Source:HGNC Symbol;Acc:HGNC:25735]
ENSG00000197429	IPP	protein_coding	intracisternal A particle-promoted polypeptide [Source:HGNC Symbol;Acc:HGNC:6108]
ENSG00000197437	OR13G1	protein_coding	olfactory receptor family 13 subfamily G member 1 [Source:HGNC Symbol;Acc:HGNC:14999]
ENSG00000197497	ZNF665	protein_coding	zinc finger protein 665 [Source:HGNC Symbol;Acc:HGNC:25885]
ENSG00000197520	FAM177B	protein_coding	family with sequence similarity 177 member B [Source:HGNC Symbol;Acc:HGNC:34395]
ENSG00000197550		unprocessed_pseudogene	zinc finger pseudogene
ENSG00000197557	TTC30A	protein_coding	tetratricopeptide repeat domain 30A [Source:HGNC Symbol;Acc:HGNC:25853]
ENSG00000197565	COL4A6	protein_coding	collagen type IV alpha 6 chain [Source:HGNC Symbol;Acc:HGNC:2208]
ENSG00000197591	OR11L1	protein_coding	olfactory receptor family 11 subfamily L member 1 [Source:HGNC Symbol;Acc:HGNC:14998]
ENSG00000197616	MYH6	protein_coding	myosin heavy chain 6 [Source:HGNC Symbol;Acc:HGNC:7576]
ENSG00000197617	VN1R5	polymorphic_pseudogene	vomeronasal 1 receptor 5 (gene/pseudogene) [Source:HGNC Symbol;Acc:HGNC:19870]
ENSG00000197658	SLC22A24	protein_coding	solute carrier family 22 member 24 [Source:HGNC Symbol;Acc:HGNC:28542]
ENSG00000197757	HOXC6	protein_coding	homeobox C6 [Source:HGNC Symbol;Acc:HGNC:5128]
ENSG00000197768	STPG3	protein_coding	sperm-tail PG-rich repeat containing 3 [Source:HGNC Symbol;Acc:HGNC:37285]
ENSG00000197882	OR7E13P	unprocessed_pseudogene	olfactory receptor family 7 subfamily E member 13 pseudogene [Source:HGNC Symbol;Acc:HGNC:8384]
ENSG00000198003	ODAD3	protein_coding	outer dynein arm docking complex subunit 3 [Source:HGNC Symbol;Acc:HGNC:28303]
ENSG00000198074	AKR1B10	protein_coding	aldo-keto reductase family 1 member B10 [Source:HGNC Symbol;Acc:HGNC:382]
ENSG00000198225	FKBP1C	protein_coding	FKBP prolyl isomerase family member 1C [Source:HGNC Symbol;Acc:HGNC:21376]
ENSG00000198346	ZNF813	protein_coding	zinc finger protein 813 [Source:HGNC Symbol;Acc:HGNC:33257]
ENSG00000198390	KRTAP13-1	protein_coding	keratin associated protein 13-1 [Source:HGNC Symbol;Acc:HGNC:18924]
ENSG00000198523	PLN	protein_coding	phospholamban [Source:HGNC Symbol;Acc:HGNC:9080]
ENSG00000198547	C20orf203	protein_coding	chromosome 20 open reading frame 203 [Source:HGNC Symbol;Acc:HGNC:26592]
ENSG00000198574	SH2D1B	protein_coding	SH2 domain containing 1B [Source:HGNC Symbol;Acc:HGNC:30416]
ENSG00000198633	ZNF534	protein_coding	zinc finger protein 534 [Source:HGNC Symbol;Acc:HGNC:26337]
ENSG00000198643	FAM3D	protein_coding	FAM3 metabolism regulating signaling molecule D [Source:HGNC Symbol;Acc:HGNC:18665]
ENSG00000198674	OR10G6	protein_coding	olfactory receptor family 10 subfamily G member 6 [Source:HGNC Symbol;Acc:HGNC:14836]
ENSG00000198691	ABCA4	protein_coding	ATP binding cassette subfamily A member 4 [Source:HGNC Symbol;Acc:HGNC:34]
ENSG00000198711	SSBP3-AS1	lncRNA	SSBP3 antisense RNA 1 [Source:HGNC Symbol;Acc:HGNC:32328]
ENSG00000198729	PPP1R14C	protein_coding	protein phosphatase 1 regulatory inhibitor subunit 14C [Source:HGNC Symbol;Acc:HGNC:14952]
ENSG00000198758	EPS8L3	protein_coding	EPS8 like 3 [Source:HGNC Symbol;Acc:HGNC:21297]
ENSG00000198807	PAX9	protein_coding	paired box 9 [Source:HGNC Symbol;Acc:HGNC:8623]
ENSG00000198821	CD247	protein_coding	CD247 molecule [Source:HGNC Symbol;Acc:HGNC:1677]
ENSG00000198924	DCLRE1A	protein_coding	DNA cross-link repair 1A [Source:HGNC Symbol;Acc:HGNC:17660]
ENSG00000198939	ZFP2	protein_coding	ZFP2 zinc finger protein [Source:HGNC Symbol;Acc:HGNC:26138]
ENSG00000198945	L3MBTL3	protein_coding	L3MBTL histone methyl-lysine binding protein 3 [Source:HGNC Symbol;Acc:HGNC:23035]
ENSG00000199420	RN7SKP170	misc_RNA	RN7SK pseudogene 170 [Source:HGNC Symbol;Acc:HGNC:45894]
ENSG00000200794	RN7SKP250	misc_RNA	RN7SK pseudogene 250 [Source:HGNC Symbol;Acc:HGNC:45974]
ENSG00000203307	FAM78B-AS1	lncRNA	FAM78B antisense RNA 1 [Source:HGNC Symbol;Acc:HGNC:40639]
ENSG00000203413	ACTBP6	processed_pseudogene	ACTB pseudogene 6 [Source:HGNC Symbol;Acc:HGNC:139]
ENSG00000203437		processed_pseudogene	TAF10 RNA polymerase II, TATA box binding protein (TBP)-associated factor, 30kDa (TAF10) pseudogene
ENSG00000203441	LINC00449	lncRNA	long intergenic non-protein coding RNA 449 [Source:HGNC Symbol;Acc:HGNC:42786]
ENSG00000203527	SCUBE1-AS1	lncRNA	SCUBE1 antisense RNA 1 [Source:HGNC Symbol;Acc:HGNC:40635]
ENSG00000203620		lncRNA	novel transcript
ENSG00000203663	OR2L2	protein_coding	olfactory receptor family 2 subfamily L member 2 [Source:HGNC Symbol;Acc:HGNC:8266]
ENSG00000203690	TCP10L3	transcribed_unprocessed_pseudogene	t-complex 10 like 3, pseudogene [Source:HGNC Symbol;Acc:HGNC:11656]
ENSG00000203780	FANK1	protein_coding	fibronectin type III and ankyrin repeat domains 1 [Source:HGNC Symbol;Acc:HGNC:23527]
ENSG00000203942	C10orf62	protein_coding	chromosome 10 open reading frame 62 [Source:HGNC Symbol;Acc:HGNC:23294]
ENSG00000204020	LIPN	protein_coding	lipase family member N [Source:HGNC Symbol;Acc:HGNC:23452]
ENSG00000204022	LIPJ	protein_coding	lipase family member J [Source:HGNC Symbol;Acc:HGNC:21773]
ENSG00000204033	LRIT2	protein_coding	leucine rich repeat, Ig-like and transmembrane domains 2 [Source:HGNC Symbol;Acc:HGNC:23443]
ENSG00000204055		lncRNA	novel transcript, antisense to IER5L
ENSG00000204086	RPA4	protein_coding	replication protein A4 [Source:HGNC Symbol;Acc:HGNC:30305]
ENSG00000204117		lncRNA	novel transcript
ENSG00000204118	NAP1L6P	transcribed_processed_pseudogene	nucleosome assembly protein 1 like 6, pseudogene [Source:HGNC Symbol;Acc:HGNC:31706]
ENSG00000204136	GGTA1	protein_coding	glycoprotein alpha-galactosyltransferase 1 (inactive) [Source:HGNC Symbol;Acc:HGNC:4253]
ENSG00000204165	CXorf65	protein_coding	chromosome X open reading frame 65 [Source:HGNC Symbol;Acc:HGNC:33713]
ENSG00000204283	LINC01973	lncRNA	long intergenic non-protein coding RNA 1973 [Source:HGNC Symbol;Acc:HGNC:52800]
ENSG00000204362	LINC02783	lncRNA	long intergenic non-protein coding RNA 2783 [Source:HGNC Symbol;Acc:HGNC:54303]
ENSG00000204380	PKP4-AS1	lncRNA	PKP4 antisense RNA 1 [Source:HGNC Symbol;Acc:HGNC:52580]
ENSG00000204385	SLC44A4	protein_coding	solute carrier family 44 member 4 [Source:HGNC Symbol;Acc:HGNC:13941]
ENSG00000204420	MPIG6B	protein_coding	megakaryocyte and platelet inhibitory receptor G6b [Source:HGNC Symbol;Acc:HGNC:13937]
ENSG00000204455	TRIM51BP	unprocessed_pseudogene	tripartite motif-containing 51B, pseudogene [Source:HGNC Symbol;Acc:HGNC:37145]
ENSG00000204501	PRAMEF15	protein_coding	PRAME family member 15 [Source:HGNC Symbol;Acc:HGNC:26764]
ENSG00000204531	POU5F1	protein_coding	POU class 5 homeobox 1 [Source:HGNC Symbol;Acc:HGNC:9221]
ENSG00000204538	PSORS1C2	protein_coding	psoriasis susceptibility 1 candidate 2 [Source:HGNC Symbol;Acc:HGNC:17199]
ENSG00000204539	CDSN	protein_coding	corneodesmosin [Source:HGNC Symbol;Acc:HGNC:1802]
ENSG00000204571	KRTAP5-11	protein_coding	keratin associated protein 5-11 [Source:HGNC Symbol;Acc:HGNC:23606]
ENSG00000204758		lncRNA	novel transcript, antisense to RPL26L1
ENSG00000204787	REG1CP	transcribed_unprocessed_pseudogene	regenerating family member 1 gamma, pseudogene [Source:HGNC Symbol;Acc:HGNC:9953]
ENSG00000204832	ST8SIA6-AS1	lncRNA	ST8SIA6 antisense RNA 1 [Source:HGNC Symbol;Acc:HGNC:44880]
ENSG00000204837	FGF7P3	transcribed_unprocessed_pseudogene	fibroblast growth factor 7 pseudogene 3 [Source:HGNC Symbol;Acc:HGNC:26671]
ENSG00000204928	GRXCR2	protein_coding	glutaredoxin and cysteine rich domain containing 2 [Source:HGNC Symbol;Acc:HGNC:33862]
ENSG00000204969	PCDHA2	protein_coding	protocadherin alpha 2 [Source:HGNC Symbol;Acc:HGNC:8668]
ENSG00000205108	FAM205A	protein_coding	family with sequence similarity 205 member A [Source:HGNC Symbol;Acc:HGNC:41911]
ENSG00000205215	KRT17P7	transcribed_unprocessed_pseudogene	keratin 17 pseudogene 7 [Source:HGNC Symbol;Acc:HGNC:50725]
ENSG00000205266	KRT17P5	transcribed_unprocessed_pseudogene	keratin 17 pseudogene 5 [Source:HGNC Symbol;Acc:HGNC:50723]
ENSG00000205330	OR6C1	protein_coding	olfactory receptor family 6 subfamily C member 1 [Source:HGNC Symbol;Acc:HGNC:8355]
ENSG00000205333	GOLGA2P1	transcribed_processed_pseudogene	GOLGA2 pseudogene 1 [Source:HGNC Symbol;Acc:HGNC:31052]
ENSG00000205403	CFI	protein_coding	complement factor I [Source:HGNC Symbol;Acc:HGNC:5394]
ENSG00000205424	PCBP3-AS1	lncRNA	PCBP3 antisense RNA 1 [Source:HGNC Symbol;Acc:HGNC:40426]
ENSG00000205436	EXOC3L4	protein_coding	exocyst complex component 3 like 4 [Source:HGNC Symbol;Acc:HGNC:20120]
ENSG00000205495	OR52J3	protein_coding	olfactory receptor family 52 subfamily J member 3 [Source:HGNC Symbol;Acc:HGNC:14799]
ENSG00000205592	MUC19	polymorphic_pseudogene	mucin 19, oligomeric [Source:HGNC Symbol;Acc:HGNC:14362]
ENSG00000205628	LINC01446	lncRNA	long intergenic non-protein coding RNA 1446 [Source:HGNC Symbol;Acc:HGNC:50773]
ENSG00000205678	TECRL	protein_coding	trans-2,3-enoyl-CoA reductase like [Source:HGNC Symbol;Acc:HGNC:27365]
ENSG00000205794		transcribed_processed_pseudogene	acyl-CoA thioesterase 7 (ACOT7) pseudogene
ENSG00000205853	RFPL3S	lncRNA	RFPL3 antisense [Source:HGNC Symbol;Acc:HGNC:9981]
ENSG00000205903	ZNF316	protein_coding	zinc finger protein 316 [Source:HGNC Symbol;Acc:HGNC:13843]
ENSG00000205955	HSP90AA5P	transcribed_processed_pseudogene	heat shock protein 90 alpha family class A member 5, pseudogene [Source:HGNC Symbol;Acc:HGNC:32535]
ENSG00000205959		lncRNA	novel transcript
ENSG00000206013	IFITM5	protein_coding	interferon induced transmembrane protein 5 [Source:HGNC Symbol;Acc:HGNC:16644]
ENSG00000206066	IGLL3P	unprocessed_pseudogene	immunoglobulin lambda like polypeptide 3, pseudogene [Source:HGNC Symbol;Acc:HGNC:5872]
ENSG00000206075	SERPINB5	protein_coding	serpin family B member 5 [Source:HGNC Symbol;Acc:HGNC:8949]
ENSG00000206127	GOLGA8O	protein_coding	golgin A8 family member O [Source:HGNC Symbol;Acc:HGNC:44406]
ENSG00000206356		processed_pseudogene	POM121-like protein 1 (POM121L1P) pseudogene
ENSG00000206538	VGLL3	protein_coding	vestigial like family member 3 [Source:HGNC Symbol;Acc:HGNC:24327]
ENSG00000206552	KRBOX1-AS1	lncRNA	KRBOX1 antisense RNA 1 [Source:HGNC Symbol;Acc:HGNC:42942]
ENSG00000206585	RNVU1-7	snRNA	RNA, variant U1 small nuclear 7 [Source:HGNC Symbol;Acc:HGNC:37500]
ENSG00000206706	Y_RNA	misc_RNA	Y RNA [Source:RFAM;Acc:RF00019]
ENSG00000206927	Y_RNA	misc_RNA	Y RNA [Source:RFAM;Acc:RF00019]
ENSG00000207294	Y_RNA	misc_RNA	Y RNA [Source:RFAM;Acc:RF00019]
ENSG00000207425	Y_RNA	misc_RNA	Y RNA [Source:RFAM;Acc:RF00019]
ENSG00000207438	Y_RNA	misc_RNA	Y RNA [Source:RFAM;Acc:RF00019]
ENSG00000209582	SNORA48	snoRNA	small nucleolar RNA, H/ACA box 48 [Source:HGNC Symbol;Acc:HGNC:32641]
ENSG00000210117	MT-TW	Mt_tRNA	mitochondrially encoded tRNA-Trp (UGA/G) [Source:HGNC Symbol;Acc:HGNC:7501]
ENSG00000210184	MT-TS2	Mt_tRNA	mitochondrially encoded tRNA-Ser (AGU/C) 2 [Source:HGNC Symbol;Acc:HGNC:7498]
ENSG00000211598	IGKV4-1	IG_V_gene	immunoglobulin kappa variable 4-1 [Source:HGNC Symbol;Acc:HGNC:5834]
ENSG00000211648	IGLV1-47	IG_V_gene	immunoglobulin lambda variable 1-47 [Source:HGNC Symbol;Acc:HGNC:5880]
ENSG00000211679	IGLC3	IG_C_gene	immunoglobulin lambda constant 3 (Kern-Oz+ marker) [Source:HGNC Symbol;Acc:HGNC:5857]
ENSG00000211717	TRBV10-1	TR_V_gene	T cell receptor beta variable 10-1 [Source:HGNC Symbol;Acc:HGNC:12177]
ENSG00000211949	IGHV3-23	IG_V_gene	immunoglobulin heavy variable 3-23 [Source:HGNC Symbol;Acc:HGNC:5588]
ENSG00000211970	IGHV4-61	IG_V_gene	immunoglobulin heavy variable 4-61 [Source:HGNC Symbol;Acc:HGNC:5655]
ENSG00000211976	IGHV3-73	IG_V_gene	immunoglobulin heavy variable 3-73 [Source:HGNC Symbol;Acc:HGNC:5623]
ENSG00000212710	CTAGE1	protein_coding	cutaneous T cell lymphoma-associated antigen 1 [Source:HGNC Symbol;Acc:HGNC:24346]
ENSG00000212766	EWSAT1	lncRNA	Ewing sarcoma associated transcript 1 [Source:HGNC Symbol;Acc:HGNC:26596]
ENSG00000212993	POU5F1B	protein_coding	POU class 5 homeobox 1B [Source:HGNC Symbol;Acc:HGNC:9223]
ENSG00000213049	HNRNPA1P34	processed_pseudogene	heterogeneous nuclear ribonucleoprotein A1 pseudogene 34 [Source:HGNC Symbol;Acc:HGNC:48763]
ENSG00000213089	PDCL3P5	processed_pseudogene	PDCL3 pseudogene 5 [Source:HGNC Symbol;Acc:HGNC:44506]
ENSG00000213109		transcribed_processed_pseudogene	ribosomal protein L7a (RPL7A) pseudogene
ENSG00000213140	ELK2AP	processed_pseudogene	ETS transcription factor ELK2A, pseudogene [Source:HGNC Symbol;Acc:HGNC:3323]
ENSG00000213211	KRT18P64	processed_pseudogene	keratin 18 pseudogene 64 [Source:HGNC Symbol;Acc:HGNC:48891]
ENSG00000213212	NCLP1	processed_pseudogene	nucleolin pseudogene 1 [Source:HGNC Symbol;Acc:HGNC:35472]
ENSG00000213218	CSH2	protein_coding	chorionic somatomammotropin hormone 2 [Source:HGNC Symbol;Acc:HGNC:2441]
ENSG00000213221	DNLZ	protein_coding	DNL-type zinc finger [Source:HGNC Symbol;Acc:HGNC:33879]
ENSG00000213228	RPL12P38	transcribed_processed_pseudogene	ribosomal protein L12 pseudogene 38 [Source:HGNC Symbol;Acc:HGNC:36838]
ENSG00000213312	RPL7AP34	processed_pseudogene	ribosomal protein L7a pseudogene 34 [Source:HGNC Symbol;Acc:HGNC:36778]
ENSG00000213335	CLNS1AP1	processed_pseudogene	chloride nucleotide-sensitive channel 1A pseudogene 1 [Source:HGNC Symbol;Acc:HGNC:2081]
ENSG00000213402	PTPRCAP	protein_coding	protein tyrosine phosphatase receptor type C associated protein [Source:HGNC Symbol;Acc:HGNC:9667]
ENSG00000213409	C1QBPP2	processed_pseudogene	complement C1q binding protein pseudogene 2 [Source:HGNC Symbol;Acc:HGNC:51618]
ENSG00000213411	RBM22P2	processed_pseudogene	RNA binding motif protein 22 pseudogene 2 [Source:HGNC Symbol;Acc:HGNC:39695]
ENSG00000213449	GAPDHP28	processed_pseudogene	glyceraldehyde 3 phosphate dehydrogenase pseudogene 28 [Source:HGNC Symbol;Acc:HGNC:37780]
ENSG00000213451	OR6C69P	unprocessed_pseudogene	olfactory receptor family 6 subfamily C member 69 pseudogene [Source:HGNC Symbol;Acc:HGNC:31298]
ENSG00000213467	HMGB1P37	processed_pseudogene	high mobility group box 1 pseudogene 37 [Source:HGNC Symbol;Acc:HGNC:39184]
ENSG00000213498	TPT1P13	processed_pseudogene	tumor protein, translationally-controlled 1 pseudogene 13 [Source:HGNC Symbol;Acc:HGNC:49304]
ENSG00000213500	LAP3P2	processed_pseudogene	leucine aminopeptidase 3 pseudogene 2 [Source:HGNC Symbol;Acc:HGNC:42365]
ENSG00000213539	YBX1P6	processed_pseudogene	Y-box binding protein 1 pseudogene 6 [Source:HGNC Symbol;Acc:HGNC:42427]
ENSG00000213561		processed_pseudogene	Nit protein 2 (NIT2) pseudogene
ENSG00000213592	PPIAP42	processed_pseudogene	peptidylprolyl isomerase A pseudogene 42 [Source:HGNC Symbol;Acc:HGNC:53666]
ENSG00000213594	GAPDHP25	processed_pseudogene	glyceraldehyde 3 phosphate dehydrogenase pseudogene 25 [Source:HGNC Symbol;Acc:HGNC:37777]
ENSG00000213606	AKR1B10P1	processed_pseudogene	aldo-keto reductase family 1 member B10 pseudogene 1 [Source:HGNC Symbol;Acc:HGNC:45062]
ENSG00000213640	EEF1DP4	processed_pseudogene	eukaryotic translation elongation factor 1 delta pseudogene 4 [Source:HGNC Symbol;Acc:HGNC:22598]
ENSG00000213641	RPL7AP4	processed_pseudogene	ribosomal protein L7a pseudogene 4 [Source:HGNC Symbol;Acc:HGNC:23554]
ENSG00000213652	HMGB3P30	processed_pseudogene	high mobility group box 3 pseudogene 30 [Source:HGNC Symbol;Acc:HGNC:39333]
ENSG00000213727		processed_pseudogene	single stranded DNA binding protein 3 (SSBP3) pseudogene
ENSG00000213781	PSMC1P2	processed_pseudogene	proteasome 26S subunit, ATPase 1 pseudogene 2 [Source:HGNC Symbol;Acc:HGNC:39777]
ENSG00000213790	OLA1P1	processed_pseudogene	OLA1 pseudogene 1 [Source:HGNC Symbol;Acc:HGNC:45274]
ENSG00000213793	ZNF888	protein_coding	zinc finger protein 888 [Source:HGNC Symbol;Acc:HGNC:38695]
ENSG00000213862		processed_pseudogene	ribosomal protein L7a (RPL7A) pseudogene
ENSG00000213876	RPL7AP64	processed_pseudogene	ribosomal protein L7a pseudogene 64 [Source:HGNC Symbol;Acc:HGNC:35821]
ENSG00000213889	PPM1N	protein_coding	protein phosphatase, Mg2+/Mn2+ dependent 1N (putative) [Source:HGNC Symbol;Acc:HGNC:26845]
ENSG00000213934	HBG1	protein_coding	hemoglobin subunit gamma 1 [Source:HGNC Symbol;Acc:HGNC:4831]
ENSG00000213937	CLDN9	protein_coding	claudin 9 [Source:HGNC Symbol;Acc:HGNC:2051]
ENSG00000213997	PGAM1P7	processed_pseudogene	phosphoglycerate mutase 1 pseudogene 7 [Source:HGNC Symbol;Acc:HGNC:42454]
ENSG00000214041	PGAM1P4	processed_pseudogene	phosphoglycerate mutase 1 pseudogene 4 [Source:HGNC Symbol;Acc:HGNC:42451]
ENSG00000214070	MANEALP1	processed_pseudogene	MANEAL pseudogene 1 [Source:HGNC Symbol;Acc:HGNC:54641]
ENSG00000214097	SMCO1	protein_coding	single-pass membrane protein with coiled-coil domains 1 [Source:HGNC Symbol;Acc:HGNC:27407]
ENSG00000214107	MAGEB1	protein_coding	MAGE family member B1 [Source:HGNC Symbol;Acc:HGNC:6808]
ENSG00000214185	XPOTP1	processed_pseudogene	exportin for tRNA pseudogene 1 [Source:HGNC Symbol;Acc:HGNC:16586]
ENSG00000214188	ST7-OT4	lncRNA	ST7 overlapping transcript 4 [Source:HGNC Symbol;Acc:HGNC:18835]
ENSG00000214199	EEF1A1P12	processed_pseudogene	eukaryotic translation elongation factor 1 alpha 1 pseudogene 12 [Source:HGNC Symbol;Acc:HGNC:3195]
ENSG00000214262	ANKRD36BP1	transcribed_processed_pseudogene	ankyrin repeat domain 36B pseudogene 1 [Source:HGNC Symbol;Acc:HGNC:28169]
ENSG00000214264	KCTD9P4	processed_pseudogene	potassium channel tetramerization domain containing 9 pseudogene 4 [Source:HGNC Symbol;Acc:HGNC:49913]
ENSG00000214295	FOXO1B	processed_pseudogene	forkhead box O1B (pseudogene) [Source:HGNC Symbol;Acc:HGNC:3820]
ENSG00000214313	AZGP1P1	transcribed_unprocessed_pseudogene	AZGP1 pseudogene 1 [Source:HGNC Symbol;Acc:HGNC:911]
ENSG00000214344	OR4F13P	transcribed_unprocessed_pseudogene	olfactory receptor family 4 subfamily F member 13 pseudogene [Source:HGNC Symbol;Acc:HGNC:15076]
ENSG00000214381	LINC00488	lncRNA	long intergenic non-protein coding RNA 488 [Source:HGNC Symbol;Acc:HGNC:32675]
ENSG00000214514	KRT42P	transcribed_unprocessed_pseudogene	keratin 42 pseudogene [Source:HGNC Symbol;Acc:HGNC:27581]
ENSG00000214518	KRTAP2-2	protein_coding	keratin associated protein 2-2 [Source:HGNC Symbol;Acc:HGNC:18905]
ENSG00000214549	SDHCP2	processed_pseudogene	succinate dehydrogenase complex subunit C pseudogene 2 [Source:HGNC Symbol;Acc:HGNC:45177]
ENSG00000214553	LRRC37A11P	transcribed_unprocessed_pseudogene	leucine rich repeat containing 37 member A11, pseudogene [Source:HGNC Symbol;Acc:HGNC:43815]
ENSG00000214772		lncRNA	novel transcript
ENSG00000214773		lncRNA	novel transcript, sense intronic SMARCC1
ENSG00000214892	USP8P1	processed_pseudogene	USP8 pseudogene 1 [Source:HGNC Symbol;Acc:HGNC:13987]
ENSG00000214942		lncRNA	novel transcript
ENSG00000215000	GAPDHP77	processed_pseudogene	GAPDH pseudogene 77 [Source:HGNC Symbol;Acc:HGNC:55049]
ENSG00000215004	MESTP4	processed_pseudogene	mesoderm specific transcript pseudogene 4 [Source:HGNC Symbol;Acc:HGNC:38554]
ENSG00000215102	TERF1P4	processed_pseudogene	TERF1 pseudogene 4 [Source:HGNC Symbol;Acc:HGNC:38500]
ENSG00000215127	SYT14P1	transcribed_processed_pseudogene	synaptotagmin 14 pseudogene 1 [Source:HGNC Symbol;Acc:HGNC:33429]
ENSG00000215162	LINC00269	lncRNA	long intergenic non-protein coding RNA 269 [Source:HGNC Symbol;Acc:HGNC:26586]
ENSG00000215198		processed_pseudogene	zinc finger protein pseudogene
ENSG00000215231	LINC01020	lncRNA	long intergenic non-protein coding RNA 1020 [Source:HGNC Symbol;Acc:HGNC:27968]
ENSG00000215264	RPL10AP3	processed_pseudogene	ribosomal protein L10a pseudogene 3 [Source:HGNC Symbol;Acc:HGNC:29803]
ENSG00000215283	HMGB3P24	processed_pseudogene	high mobility group box 3 pseudogene 24 [Source:HGNC Symbol;Acc:HGNC:39316]
ENSG00000215296	TMCO5B	transcribed_unitary_pseudogene	transmembrane and coiled-coil domains 5B (pseudogene) [Source:HGNC Symbol;Acc:HGNC:34243]
ENSG00000215302		transcribed_unprocessed_pseudogene	WAS protein homolog associated with actin, golgi membranes and microtubules (WHAMM) pseudogene
ENSG00000215325	ASS1P10	processed_pseudogene	argininosuccinate synthetase 1 pseudogene 10 [Source:HGNC Symbol;Acc:HGNC:760]
ENSG00000215333	KRT18P23	processed_pseudogene	keratin 18 pseudogene 23 [Source:HGNC Symbol;Acc:HGNC:33392]
ENSG00000215347	SLC25A5P1	transcribed_processed_pseudogene	solute carrier family 25 member 5 pseudogene 1 [Source:HGNC Symbol;Acc:HGNC:19250]
ENSG00000215351	PPIAP1	processed_pseudogene	peptidylprolyl isomerase A pseudogene 1 [Source:HGNC Symbol;Acc:HGNC:9254]
ENSG00000215417	MIR17HG	lncRNA	miR-17-92a-1 cluster host gene [Source:HGNC Symbol;Acc:HGNC:23564]
ENSG00000215477	RCN1P1	processed_pseudogene	reticulocalbin 1 pseudogene 1 [Source:HGNC Symbol;Acc:HGNC:39205]
ENSG00000215480	OR7E37P	unprocessed_pseudogene	olfactory receptor family 7 subfamily E member 37 pseudogene [Source:HGNC Symbol;Acc:HGNC:8410]
ENSG00000215493		processed_pseudogene	kelch-like 12 (Drosophila) (KLH12) pseudogene
ENSG00000215553	KRT18P3	processed_pseudogene	keratin 18 pseudogene 3 [Source:HGNC Symbol;Acc:HGNC:16540]
ENSG00000215562	CNN2P7	processed_pseudogene	calponin 2 pseudogene 7 [Source:HGNC Symbol;Acc:HGNC:39532]
ENSG00000215606	KRT18P35	processed_pseudogene	keratin 18 pseudogene 35 [Source:HGNC Symbol;Acc:HGNC:33404]
ENSG00000215612	HMX1	protein_coding	H6 family homeobox 1 [Source:HGNC Symbol;Acc:HGNC:5017]
ENSG00000215720	MFFP1	processed_pseudogene	MFF pseudogene 1 [Source:HGNC Symbol;Acc:HGNC:54537]
ENSG00000215805		processed_pseudogene	3-hydroxy-3-methylglutaryl-Coenzyme A synthase 1 (soluble) (HMGCS1) pseudogene
ENSG00000215812	ZNF847P	unprocessed_pseudogene	zinc finger protein 847, pseudogene [Source:HGNC Symbol;Acc:HGNC:34384]
ENSG00000216307		processed_pseudogene	N(alpha)-acetyltransferase 40, NatD catalytic subunit, homolog (S. cerevisiae) (NAA40) pseudogene
ENSG00000216475		processed_pseudogene	single-stranded DNA binding protein 1 (SSBP1) pseudogene
ENSG00000216621		transcribed_processed_pseudogene	pseudogene similar to small nuclear RNA activating complex, polypeptide 1, 43kD SNAPC1
ENSG00000216835	RBMXP1	processed_pseudogene	RBMX pseudogene 1 [Source:HGNC Symbol;Acc:HGNC:9911]
ENSG00000216859	DHFRP5	processed_pseudogene	dihydrofolate reductase pseudogene 5 [Source:HGNC Symbol;Acc:HGNC:52355]
ENSG00000216998	CYP2AC1P	unitary_pseudogene	cytochrome P450 family 2 subfamily AC member 1, pseudogene [Source:HGNC Symbol;Acc:HGNC:39976]
ENSG00000217325	PRELID1P1	transcribed_processed_pseudogene	PRELID1 pseudogene 1 [Source:HGNC Symbol;Acc:HGNC:43886]
ENSG00000217539	IQCB2P	processed_pseudogene	IQ motif containing B2 pseudogene [Source:HGNC Symbol;Acc:HGNC:17727]
ENSG00000217643	PTGES3P2	processed_pseudogene	prostaglandin E synthase 3 pseudogene 2 [Source:HGNC Symbol;Acc:HGNC:43822]
ENSG00000217770	FEM1AP3	processed_pseudogene	fem-1 homolog A pseudogene 3 [Source:HGNC Symbol;Acc:HGNC:39831]
ENSG00000217791	ASS1P9	processed_pseudogene	argininosuccinate synthetase 1 pseudogene 9 [Source:HGNC Symbol;Acc:HGNC:772]
ENSG00000217874	OR4F7P	unprocessed_pseudogene	olfactory receptor family 4 subfamily F member 7 pseudogene [Source:HGNC Symbol;Acc:HGNC:15089]
ENSG00000217889	KRT18P48	processed_pseudogene	keratin 18 pseudogene 48 [Source:HGNC Symbol;Acc:HGNC:33418]
ENSG00000218014	KRT19P1	processed_pseudogene	keratin 19 pseudogene 1 [Source:HGNC Symbol;Acc:HGNC:33422]
ENSG00000218213	FTH1P26	processed_pseudogene	ferritin heavy chain 1 pseudogene 26 [Source:HGNC Symbol;Acc:HGNC:37644]
ENSG00000218305	CDC14C	protein_coding	cell division cycle 14C [Source:HGNC Symbol;Acc:HGNC:22427]
ENSG00000218418		processed_pseudogene	Rho GTPase activating protein 21 (ARHGAP21) pseudogene
ENSG00000218565		processed_pseudogene	DnaJ (Hsp40) homolog, subfamily C, member 7 (DNAJC7) pseudogene
ENSG00000218772	FAM8A6P	processed_pseudogene	family with sequence similarity 8 member A6, pseudogene [Source:HGNC Symbol;Acc:HGNC:16377]
ENSG00000218813		processed_pseudogene	platelet-activating factor acetylhydrolase 1b, regulatory subunit 1 (45kDa) (PAFAH1B1) pseudogene
ENSG00000219188	CACYBPP3	processed_pseudogene	calcyclin binding protein pseudogene 3 [Source:HGNC Symbol;Acc:HGNC:45124]
ENSG00000219355	RPL31P52	processed_pseudogene	ribosomal protein L31 pseudogene 52 [Source:HGNC Symbol;Acc:HGNC:36607]
ENSG00000219368	ZNF299P	processed_pseudogene	zinc finger protein 299, pseudogene [Source:HGNC Symbol;Acc:HGNC:13088]
ENSG00000219433	BTBD10P2	processed_pseudogene	BTB domain containing 10 pseudogene 2 [Source:HGNC Symbol;Acc:HGNC:51541]
ENSG00000219755		processed_pseudogene	40S ribososmal protein 3 (RPS3) pseudogene
ENSG00000219891	ZSCAN12P1	transcribed_unprocessed_pseudogene	zinc finger and SCAN domain containing 12 pseudogene 1 [Source:HGNC Symbol;Acc:HGNC:13850]
ENSG00000220161	LINC02076	lncRNA	long intergenic non-protein coding RNA 2076 [Source:HGNC Symbol;Acc:HGNC:52924]
ENSG00000220181	MTRES1P1	processed_pseudogene	MTRES1 pseudogene 1 [Source:HGNC Symbol;Acc:HGNC:54502]
ENSG00000220212	OR4F1P	unprocessed_pseudogene	olfactory receptor family 4 subfamily F member 1 pseudogene [Source:HGNC Symbol;Acc:HGNC:8298]
ENSG00000220267	ACTBP8	processed_pseudogene	ACTB pseudogene 8 [Source:HGNC Symbol;Acc:HGNC:141]
ENSG00000220483	SLC25A51P1	processed_pseudogene	SLC25A51 pseudogene 1 [Source:HGNC Symbol;Acc:HGNC:23325]
ENSG00000220537		processed_pseudogene	single stranded DNA binding protein pseudogene
ENSG00000220557	HMGB1P13	processed_pseudogene	high mobility group box 1 pseudogene 13 [Source:HGNC Symbol;Acc:HGNC:13318]
ENSG00000220758	VN1R10P	unprocessed_pseudogene	vomeronasal 1 receptor 10 pseudogene [Source:HGNC Symbol;Acc:HGNC:13550]
ENSG00000220785	MTMR9LP	transcribed_unprocessed_pseudogene	myotubularin related protein 9 like, pseudogene [Source:HGNC Symbol;Acc:HGNC:27920]
ENSG00000220918		processed_pseudogene	cell division cycle 73, Paf1/RNA polymerase II complex component, homolog (S. cerevisiae) (CDC73) pseudogene
ENSG00000220925	IGBP1-AS2	lncRNA	IGBP1 antisense RNA 2 [Source:HGNC Symbol;Acc:HGNC:40294]
ENSG00000221455	U3	snoRNA	Small nucleolar RNA U3 [Source:RFAM;Acc:RF00012]
ENSG00000221826	PSG3	protein_coding	pregnancy specific beta-1-glycoprotein 3 [Source:HGNC Symbol;Acc:HGNC:9520]
ENSG00000221858	OR2A12	protein_coding	olfactory receptor family 2 subfamily A member 12 [Source:HGNC Symbol;Acc:HGNC:15082]
ENSG00000221910	OR2F2	protein_coding	olfactory receptor family 2 subfamily F member 2 [Source:HGNC Symbol;Acc:HGNC:8247]
ENSG00000221944	TIGD1	protein_coding	tigger transposable element derived 1 [Source:HGNC Symbol;Acc:HGNC:14523]
ENSG00000222028	PSMB11	protein_coding	proteasome subunit beta 11 [Source:HGNC Symbol;Acc:HGNC:31963]
ENSG00000222036	POTEM	protein_coding	POTE ankyrin domain family member M [Source:HGNC Symbol;Acc:HGNC:37096]
ENSG00000222042		lncRNA	novel transcript
ENSG00000222111	RN7SKP148	misc_RNA	RN7SK pseudogene 148 [Source:HGNC Symbol;Acc:HGNC:45872]
ENSG00000222445	RN7SKP56	misc_RNA	RN7SK pseudogene 56 [Source:HGNC Symbol;Acc:HGNC:45780]
ENSG00000222859	RN7SKP136	misc_RNA	RN7SK pseudogene 136 [Source:HGNC Symbol;Acc:HGNC:45860]
ENSG00000223299	RN7SKP108	misc_RNA	RN7SK pseudogene 108 [Source:HGNC Symbol;Acc:HGNC:45832]
ENSG00000223315	RN7SKP279	misc_RNA	RN7SK pseudogene 279 [Source:HGNC Symbol;Acc:HGNC:46003]
ENSG00000223389	SDCBP2P1	processed_pseudogene	syndecan binding protein 2 pseudogene 1 [Source:HGNC Symbol;Acc:HGNC:44685]
ENSG00000223409	RPL17P17	processed_pseudogene	ribosomal protein L17 pseudogene 17 [Source:HGNC Symbol;Acc:HGNC:35515]
ENSG00000223416	RPS26P15	processed_pseudogene	ribosomal protein S26 pseudogene 15 [Source:HGNC Symbol;Acc:HGNC:35680]
ENSG00000223503		processed_pseudogene	claudin 6 (CLDN6) pseudogene
ENSG00000223518	CSNK1A1P1	transcribed_processed_pseudogene	casein kinase 1 alpha 1 pseudogene 1 [Source:HGNC Symbol;Acc:HGNC:30446]
ENSG00000223529	EEF1A1P8	processed_pseudogene	eukaryotic translation elongation factor 1 alpha 1 pseudogene 8 [Source:HGNC Symbol;Acc:HGNC:3203]
ENSG00000223568	RPL3P11	processed_pseudogene	ribosomal protein L3 pseudogene 11 [Source:HGNC Symbol;Acc:HGNC:35521]
ENSG00000223574	TPMTP4	processed_pseudogene	thiopurine S-methyltransferase pseudogene 4 [Source:HGNC Symbol;Acc:HGNC:44567]
ENSG00000223601	EBLN1	protein_coding	endogenous Bornavirus like nucleoprotein 1 [Source:HGNC Symbol;Acc:HGNC:39430]
ENSG00000223653		lncRNA	novel transcript
ENSG00000223669		lncRNA	novel transcript
ENSG00000223707	SFR1P2	processed_pseudogene	SFR1 pseudogene 2 [Source:HGNC Symbol;Acc:HGNC:51532]
ENSG00000223715	LINC01208	lncRNA	long intergenic non-protein coding RNA 1208 [Source:HGNC Symbol;Acc:HGNC:49639]
ENSG00000223733	RPL18AP14	processed_pseudogene	ribosomal protein L18a pseudogene 14 [Source:HGNC Symbol;Acc:HGNC:36624]
ENSG00000223740		processed_pseudogene	C2H2 zinc finger protein pseudogene
ENSG00000223810	KRT8P28	processed_pseudogene	keratin 8 pseudogene 28 [Source:HGNC Symbol;Acc:HGNC:33380]
ENSG00000223874	LINC01921	lncRNA	long intergenic non-protein coding RNA 1921 [Source:HGNC Symbol;Acc:HGNC:52740]
ENSG00000223883	LINC01707	lncRNA	long intergenic non-protein coding RNA 1707 [Source:HGNC Symbol;Acc:HGNC:52495]
ENSG00000223901		lncRNA	novel transcript
ENSG00000223920		processed_pseudogene	sepiapterin reductase (7,8-dihydrobiopterin:NADP+ oxidoreductase) (SPR) pseudogene
ENSG00000223922	ASS1P2	processed_pseudogene	argininosuccinate synthetase 1 pseudogene 2 [Source:HGNC Symbol;Acc:HGNC:765]
ENSG00000223944		lncRNA	novel transcript
ENSG00000223949	ROR1-AS1	lncRNA	ROR1 antisense RNA 1 [Source:HGNC Symbol;Acc:HGNC:40508]
ENSG00000223973	PAFAH1B1P2	transcribed_processed_pseudogene	platelet activating factor acetylhydrolase 1b regulatory subunit 1 pseudogene 2 [Source:HGNC Symbol;Acc:HGNC:8578]
ENSG00000224003	YES1P1	processed_pseudogene	YES1 pseudogene 1 [Source:HGNC Symbol;Acc:HGNC:12842]
ENSG00000224074	LINC00691	lncRNA	long intergenic non-protein coding RNA 691 [Source:HGNC Symbol;Acc:HGNC:44514]
ENSG00000224097		transcribed_processed_pseudogene	WD repeat domain 5 (WDR5) pseudogene
ENSG00000224099		lncRNA	novel transcript
ENSG00000224121	ATG12P2	processed_pseudogene	autophagy related 12 pseudogene 2 [Source:HGNC Symbol;Acc:HGNC:38605]
ENSG00000224173	LINC02831	lncRNA	long intergenic non-protein coding RNA 2831 [Source:HGNC Symbol;Acc:HGNC:54365]
ENSG00000224187	LINC01991	lncRNA	long intergenic non-protein coding RNA 1991 [Source:HGNC Symbol;Acc:HGNC:52823]
ENSG00000224209	LINC00466	lncRNA	long intergenic non-protein coding RNA 466 [Source:HGNC Symbol;Acc:HGNC:27294]
ENSG00000224223	VSTM2A-OT1	lncRNA	VSTM2A overlapping transcript 1 [Source:HGNC Symbol;Acc:HGNC:50770]
ENSG00000224289	IFIT6P	unprocessed_pseudogene	interferon induced protein with tetratricopeptide repeats 6, pseudogene [Source:HGNC Symbol;Acc:HGNC:38020]
ENSG00000224309	ANKRD30BP2	transcribed_unprocessed_pseudogene	ankyrin repeat domain 30B pseudogene 2 [Source:HGNC Symbol;Acc:HGNC:16620]
ENSG00000224341	AKR7A2P2	processed_pseudogene	AKR7A2P pseudogene 1 [Source:HGNC Symbol;Acc:HGNC:55059]
ENSG00000224464	PGAM1P6	processed_pseudogene	phosphoglycerate mutase 1 pseudogene 6 [Source:HGNC Symbol;Acc:HGNC:42453]
ENSG00000224475		processed_pseudogene	ribosomal protein L7a (RPL7A) pseudogene
ENSG00000224478		lncRNA	novel transcript
ENSG00000224479		transcribed_unitary_pseudogene	novel cadherin domain containing pseudogene
ENSG00000224511	LINC00365	lncRNA	long intergenic non-protein coding RNA 365 [Source:HGNC Symbol;Acc:HGNC:42687]
ENSG00000224521		lncRNA	novel transcript
ENSG00000224529		processed_pseudogene	replication factor C (activator 1) 2, 40kDa (RFC2) pseudogene
ENSG00000224543	SNRPGP15	processed_pseudogene	small nuclear ribonucleoprotein polypeptide G pseudogene 15 [Source:HGNC Symbol;Acc:HGNC:49371]
ENSG00000224547	ZNF619P1	processed_pseudogene	zinc finger protein 619 pseudogene 1 [Source:HGNC Symbol;Acc:HGNC:50784]
ENSG00000224578	HNRNPA1P48	protein_coding	heterogeneous nuclear ribonucleoprotein A1 pseudogene 48 [Source:HGNC Symbol;Acc:HGNC:48778]
ENSG00000224579		unprocessed_pseudogene	leukocyte immunoglobulin-like receptor, subfamily B (with TM and ITIM domains), member 2 (LILRB2) pseudogene
ENSG00000224625	TUBB8P6	unprocessed_pseudogene	tubulin beta 8 class VIII pseudogene 6 [Source:HGNC Symbol;Acc:HGNC:42343]
ENSG00000224632	NUDT19P2	processed_pseudogene	NUDT19 pseudogene 2 [Source:HGNC Symbol;Acc:HGNC:43586]
ENSG00000224640	SRSF1P1	processed_pseudogene	serine and arginine rich splicing factor 1 pseudogene 1 [Source:HGNC Symbol;Acc:HGNC:39417]
ENSG00000224681		unprocessed_pseudogene	zinc finger pseudogene
ENSG00000224689	ZNF812P	transcribed_unprocessed_pseudogene	zinc finger protein 812, pseudogene [Source:HGNC Symbol;Acc:HGNC:33242]
ENSG00000224725	CEP57L1P1	processed_pseudogene	centrosomal protein 57 like 1 pseudogene 1 [Source:HGNC Symbol;Acc:HGNC:23521]
ENSG00000224763	FDPSP8	processed_pseudogene	farnesyl diphosphate synthase pseudogene 8 [Source:HGNC Symbol;Acc:HGNC:39085]
ENSG00000224764		lncRNA	novel transcript
ENSG00000224773	HSPA8P7	processed_pseudogene	heat shock protein family A (Hsp70) member 8 pseudogene 7 [Source:HGNC Symbol;Acc:HGNC:44922]
ENSG00000224786	CETN4P	transcribed_unitary_pseudogene	centrin 4, pseudogene [Source:HGNC Symbol;Acc:HGNC:35450]
ENSG00000224805	LINC00853	lncRNA	long intergenic non-protein coding RNA 853 [Source:HGNC Symbol;Acc:HGNC:43716]
ENSG00000224822	THRB-IT1	lncRNA	THRB intronic transcript 1 [Source:HGNC Symbol;Acc:HGNC:41390]
ENSG00000224831	TMEM183BP	processed_pseudogene	transmembrane protein 183B, pseudogene [Source:HGNC Symbol;Acc:HGNC:33205]
ENSG00000224853	LINC00393	lncRNA	long intergenic non-protein coding RNA 393 [Source:HGNC Symbol;Acc:HGNC:42721]
ENSG00000224858	RPL29P11	processed_pseudogene	ribosomal protein L29 pseudogene 11 [Source:HGNC Symbol;Acc:HGNC:36905]
ENSG00000224885	EIPR1-IT1	lncRNA	EIPR1 intronic transcript 1 [Source:HGNC Symbol;Acc:HGNC:41392]
ENSG00000224903	RNF32-AS1	lncRNA	RNF32 antisense RNA 1 [Source:HGNC Symbol;Acc:HGNC:40798]
ENSG00000224910	LINC01766	lncRNA	long intergenic non-protein coding RNA 1766 [Source:HGNC Symbol;Acc:HGNC:52556]
ENSG00000224936	SUCLA2P1	processed_pseudogene	SUCLA2 pseudogene 1 [Source:HGNC Symbol;Acc:HGNC:21632]
ENSG00000224945		lncRNA	novel transcript
ENSG00000224958	PGM5-AS1	lncRNA	PGM5 antisense RNA 1 [Source:HGNC Symbol;Acc:HGNC:44181]
ENSG00000224963	ECMXP	transcribed_unitary_pseudogene	extracellular matrix protein X-linked, pseudogene [Source:HGNC Symbol;Acc:HGNC:55152]
ENSG00000224965	LINC02586	lncRNA	long intergenic non-protein coding RNA 2586 [Source:HGNC Symbol;Acc:HGNC:39958]
ENSG00000224973	LARGE-AS1	lncRNA	LARGE antisense RNA 1 [Source:HGNC Symbol;Acc:HGNC:40336]
ENSG00000224986	PPP1R8P1	processed_pseudogene	protein phosphatase 1 regulatory subunit 8 pseudogene 1 [Source:HGNC Symbol;Acc:HGNC:9297]
ENSG00000225057		lncRNA	novel transcript
ENSG00000225099	ATP6V1E1P1	processed_pseudogene	ATPase H+ transporting V1 subunit E1 pseudogene 1 [Source:HGNC Symbol;Acc:HGNC:859]
ENSG00000225125	RANP4	processed_pseudogene	RAN pseudogene 4 [Source:HGNC Symbol;Acc:HGNC:39859]
ENSG00000225136	PGBD4P5	processed_pseudogene	piggyBac transposable element derived 4 pseudogene 5 [Source:HGNC Symbol;Acc:HGNC:44070]
ENSG00000225156		lncRNA	novel transcript
ENSG00000225166		lncRNA	novel transcript
ENSG00000225208		lncRNA	novel transcript
ENSG00000225217	HSPA7	unprocessed_pseudogene	heat shock protein family A (Hsp70) member 7 (pseudogene) [Source:HGNC Symbol;Acc:HGNC:5240]
ENSG00000225239	RPL21P107	processed_pseudogene	ribosomal protein L21 pseudogene 107 [Source:HGNC Symbol;Acc:HGNC:36313]
ENSG00000225254	ARMC8P1	processed_pseudogene	armadillo repeat containing 8 pseudogene 1 [Source:HGNC Symbol;Acc:HGNC:49918]
ENSG00000225295	MTND4P4	unprocessed_pseudogene	MT-ND4 pseudogene 4 [Source:HGNC Symbol;Acc:HGNC:42191]
ENSG00000225316	LINC00350	lncRNA	long intergenic non-protein coding RNA 350 [Source:HGNC Symbol;Acc:HGNC:42668]
ENSG00000225321	LINC01427	lncRNA	long intergenic non-protein coding RNA 1427 [Source:HGNC Symbol;Acc:HGNC:50737]
ENSG00000225333		processed_pseudogene	novel pseudogene
ENSG00000225349	ANKRD49P2	processed_pseudogene	ANKRD49 pseudogene 2 [Source:HGNC Symbol;Acc:HGNC:54620]
ENSG00000225360		processed_pseudogene	novel pseudogene
ENSG00000225381	RPS5P7	processed_pseudogene	RPS5 pseudogene 7 [Source:HGNC Symbol;Acc:HGNC:36881]
ENSG00000225399		lncRNA	novel transcript
ENSG00000225423	TNPO1P1	processed_pseudogene	transportin 1 pseudogene 1 [Source:HGNC Symbol;Acc:HGNC:45120]
ENSG00000225437	PACRG-AS2	lncRNA	PACRG antisense RNA 2 [Source:HGNC Symbol;Acc:HGNC:40871]
ENSG00000225450		lncRNA	novel transcript
ENSG00000225492	GBP1P1	transcribed_unprocessed_pseudogene	guanylate binding protein 1 pseudogene 1 [Source:HGNC Symbol;Acc:HGNC:39561]
ENSG00000225498		lncRNA	novel transcript
ENSG00000225511	LINC00475	transcribed_unprocessed_pseudogene	long intergenic non-protein coding RNA 475 [Source:HGNC Symbol;Acc:HGNC:23569]
ENSG00000225561	LINC01710	lncRNA	long intergenic non-protein coding RNA 1710 [Source:HGNC Symbol;Acc:HGNC:52498]
ENSG00000225563		lncRNA	novel transcript
ENSG00000225570		lncRNA	novel protein (FLJ40163)
ENSG00000225582		lncRNA	novel transcript
ENSG00000225632		lncRNA	novel transcript
ENSG00000225647		lncRNA	novel transcript
ENSG00000225652	KCNMA1-AS3	lncRNA	KCNMA1 antisense RNA 3 [Source:HGNC Symbol;Acc:HGNC:51215]
ENSG00000225674	IPO7P2	processed_pseudogene	importin 7 pseudogene 2 [Source:HGNC Symbol;Acc:HGNC:39838]
ENSG00000225693	LAGE3P1	processed_pseudogene	L antigen family member 3 pseudogene 1 [Source:HGNC Symbol;Acc:HGNC:49909]
ENSG00000225728	TMEM230P1	processed_pseudogene	TMEM230 pseudogene 1 [Source:HGNC Symbol;Acc:HGNC:55043]
ENSG00000225751		lncRNA	novel transcript, antisense to STX8
ENSG00000225781	OR6V1	protein_coding	olfactory receptor family 6 subfamily V member 1 [Source:HGNC Symbol;Acc:HGNC:15090]
ENSG00000225831	RPS18P1	processed_pseudogene	ribosomal protein S18 pseudogene 1 [Source:HGNC Symbol;Acc:HGNC:16550]
ENSG00000225868	WDR87BP	transcribed_unprocessed_pseudogene	WD repeat domain 87B, pseudogene [Source:HGNC Symbol;Acc:HGNC:55125]
ENSG00000225871		processed_pseudogene	family with sequence similarity 91, member A1 (FAM91A1) pseudogene
ENSG00000225904	MORF4L1P7	processed_pseudogene	mortality factor 4 like 1 pseudogene 7 [Source:HGNC Symbol;Acc:HGNC:39259]
ENSG00000225916		lncRNA	novel transcript
ENSG00000225963		lncRNA	novel transcript, antisense to SP110
ENSG00000226015	CCT8P1	processed_pseudogene	chaperonin containing TCP1 subunit 8 pseudogene 1 [Source:HGNC Symbol;Acc:HGNC:35144]
ENSG00000226025	LGALS17A	transcribed_unprocessed_pseudogene	galectin 14 pseudogene [Source:NCBI gene (formerly Entrezgene);Acc:400696]
ENSG00000226029	LINC01772	lncRNA	long intergenic non-protein coding RNA 1772 [Source:HGNC Symbol;Acc:HGNC:52562]
ENSG00000226051	ZNF503-AS1	lncRNA	ZNF503 antisense RNA 1 [Source:HGNC Symbol;Acc:HGNC:27370]
ENSG00000226066	ZP3P2	processed_pseudogene	ZP3 pseudogene 2 [Source:HGNC Symbol;Acc:HGNC:50857]
ENSG00000226083	SLC39A12-AS1	lncRNA	SLC39A12 antisense RNA 1 [Source:HGNC Symbol;Acc:HGNC:44881]
ENSG00000226087		lncRNA	novel transcript
ENSG00000226094	RPL7P3	processed_pseudogene	ribosomal protein L7 pseudogene 3 [Source:HGNC Symbol;Acc:HGNC:16566]
ENSG00000226145	KRT16P6	transcribed_unprocessed_pseudogene	keratin 16 pseudogene 6 [Source:HGNC Symbol;Acc:HGNC:50719]
ENSG00000226149		lncRNA	novel transcript
ENSG00000226159	LINC01375	lncRNA	long intergenic non-protein coding RNA 1375 [Source:HGNC Symbol;Acc:HGNC:50632]
ENSG00000226234	KRT18P24	processed_pseudogene	keratin 18 pseudogene 24 [Source:HGNC Symbol;Acc:HGNC:33393]
ENSG00000226237	GAS1RR	lncRNA	GAS1 adjacent regulatory RNA [Source:HGNC Symbol;Acc:HGNC:52261]
ENSG00000226250	LINC00408	lncRNA	long intergenic non-protein coding RNA 408 [Source:HGNC Symbol;Acc:HGNC:42740]
ENSG00000226261	PIMREGP1	processed_pseudogene	PIMREG pseudogene 1 [Source:HGNC Symbol;Acc:HGNC:54612]
ENSG00000226277		lncRNA	novel transcript
ENSG00000226291		lncRNA	novel transcript
ENSG00000226307	HNRNPDLP1	processed_pseudogene	HNRNPDL pseudogene 1 [Source:HGNC Symbol;Acc:HGNC:48752]
ENSG00000226309	SMARCE1P2	processed_pseudogene	SWI/SNF related, matrix associated, actin dependent regulator of chromatin, subfamily e, member 1 pseudogene 2 [Source:HGNC Symbol;Acc:HGNC:39732]
ENSG00000226321	CROCC2	protein_coding	ciliary rootlet coiled-coil, rootletin family member 2 [Source:HGNC Symbol;Acc:HGNC:51677]
ENSG00000226432		processed_pseudogene	AKT interacting protein (AKTIP) pseudogene
ENSG00000226448	RPL7AP51	processed_pseudogene	ribosomal protein L7a pseudogene 51 [Source:HGNC Symbol;Acc:HGNC:36826]
ENSG00000226469	ADAM1B	unitary_pseudogene	ADAM metallopeptidase domain 1B (pseudogene) [Source:HGNC Symbol;Acc:HGNC:44366]
ENSG00000226501	USF1P1	processed_pseudogene	upstream transcription factor 1 pseudogene 1 [Source:HGNC Symbol;Acc:HGNC:23773]
ENSG00000226516	FAM138B	lncRNA	family with sequence similarity 138 member B [Source:HGNC Symbol;Acc:HGNC:33582]
ENSG00000226519	LINC00390	lncRNA	long intergenic non-protein coding RNA 390 [Source:HGNC Symbol;Acc:HGNC:42718]
ENSG00000226539	MLXP1	processed_pseudogene	MLX pseudogene 1 [Source:HGNC Symbol;Acc:HGNC:54600]
ENSG00000226549	SCDP1	processed_pseudogene	stearoyl-CoA desaturase pseudogene 1 [Source:HGNC Symbol;Acc:HGNC:10572]
ENSG00000226557	TRAF6P1	processed_pseudogene	TNF receptor associated factor 6 pseudogene 1 [Source:HGNC Symbol;Acc:HGNC:45032]
ENSG00000226571		lncRNA	novel transcript
ENSG00000226579	MTCYBP31	processed_pseudogene	MT-CYB pseudogene 31 [Source:HGNC Symbol;Acc:HGNC:51997]
ENSG00000226581	LINC02848	lncRNA	long intergenic non-protein coding RNA 2848 [Source:HGNC Symbol;Acc:HGNC:54384]
ENSG00000226609		lncRNA	novel transcript
ENSG00000226641	SHISA5P1	processed_pseudogene	SHISA5 pseudogene 1 [Source:HGNC Symbol;Acc:HGNC:54937]
ENSG00000226650	KIF4B	protein_coding	kinesin family member 4B [Source:HGNC Symbol;Acc:HGNC:6322]
ENSG00000226668		transcribed_unprocessed_pseudogene	pseudogene similar to family with sequence similarity 75, member A1
ENSG00000226701	RPL15P14	processed_pseudogene	ribosomal protein L15 pseudogene 14 [Source:HGNC Symbol;Acc:HGNC:36487]
ENSG00000226723		processed_pseudogene	pseudogene similar to ATP-binding cassette, sub-family E (OABP), member (ABCE1)
ENSG00000226741	LINC02554	lncRNA	long intergenic non-protein coding RNA 2554 [Source:HGNC Symbol;Acc:HGNC:53594]
ENSG00000226769	GAPDHP54	processed_pseudogene	glyceraldehyde 3 phosphate dehydrogenase pseudogene 54 [Source:HGNC Symbol;Acc:HGNC:38560]
ENSG00000226804		processed_pseudogene	zinc finger protein 146 (ZNF146) pseudogene
ENSG00000226808	LINC00840	lncRNA	long intergenic non-protein coding RNA 840 [Source:HGNC Symbol;Acc:HGNC:44987]
ENSG00000226856	THORLNC	lncRNA	testis associated oncogenic lncRNA [Source:HGNC Symbol;Acc:HGNC:53788]
ENSG00000226859	LINC02051	lncRNA	long intergenic non-protein coding RNA 2051 [Source:HGNC Symbol;Acc:HGNC:52891]
ENSG00000226900		lncRNA	novel transcript
ENSG00000226904		lncRNA	novel transcript
ENSG00000226905		processed_pseudogene	tripartite motif-containing 43 (TRIM43) pseudogene
ENSG00000226946		processed_pseudogene	chromosome 17 open reading frame 80 (C17orf80) pseudogene
ENSG00000226962	RAC1P6	processed_pseudogene	Rac family small GTPase 1 pseudogene 6 [Source:HGNC Symbol;Acc:HGNC:42006]
ENSG00000226985	LINC01203	lncRNA	long intergenic non-protein coding RNA 1203 [Source:HGNC Symbol;Acc:HGNC:49634]
ENSG00000226995	LINC00658	lncRNA	long intergenic non-protein coding RNA 658 [Source:HGNC Symbol;Acc:HGNC:44315]
ENSG00000227032	RPS2P36	processed_pseudogene	ribosomal protein S2 pseudogene 36 [Source:HGNC Symbol;Acc:HGNC:36784]
ENSG00000227091	SLC6A17-AS1	lncRNA	SLC6A17 antisense RNA 1 [Source:HGNC Symbol;Acc:HGNC:41279]
ENSG00000227101		lncRNA	novel transcript
ENSG00000227134	OTX2P2	processed_pseudogene	OTX2 pseudogene 2 [Source:HGNC Symbol;Acc:HGNC:54560]
ENSG00000227155		lncRNA	novel transcript
ENSG00000227173	MYL6P3	processed_pseudogene	MYL6 pseudogene 3 [Source:HGNC Symbol;Acc:HGNC:37812]
ENSG00000227176	NSA2P5	processed_pseudogene	NSA2 pseudogene 5 [Source:HGNC Symbol;Acc:HGNC:54584]
ENSG00000227195	MIR663AHG	lncRNA	MIR663A host gene [Source:HGNC Symbol;Acc:HGNC:27662]
ENSG00000227218		lncRNA	novel transcript
ENSG00000227253		lncRNA	novel transcript
ENSG00000227262	HCG4B	unprocessed_pseudogene	HLA complex group 4B [Source:HGNC Symbol;Acc:HGNC:22919]
ENSG00000227268	KLLN	protein_coding	killin, p53 regulated DNA replication inhibitor [Source:HGNC Symbol;Acc:HGNC:37212]
ENSG00000227284	MARK2P10	processed_pseudogene	microtubule affinity regulating kinase 2 pseudogene 10 [Source:HGNC Symbol;Acc:HGNC:39801]
ENSG00000227298	ARAFP3	processed_pseudogene	ARAF pseudogene 3 [Source:HGNC Symbol;Acc:HGNC:35474]
ENSG00000227308	LINC02832	lncRNA	long intergenic non-protein coding RNA 2832 [Source:HGNC Symbol;Acc:HGNC:54366]
ENSG00000227343	RPL15P1	processed_pseudogene	ribosomal protein L15 pseudogene 1 [Source:HGNC Symbol;Acc:HGNC:16583]
ENSG00000227382	EIF4A2P2	processed_pseudogene	eukaryotic translation initiation factor 4A2 pseudogene 2 [Source:HGNC Symbol;Acc:HGNC:45099]
ENSG00000227423	OR10U1P	unprocessed_pseudogene	olfactory receptor family 10 subfamily U member 1 pseudogene [Source:HGNC Symbol;Acc:HGNC:15332]
ENSG00000227454	MTND4P30	unprocessed_pseudogene	MT-ND4 pseudogene 30 [Source:HGNC Symbol;Acc:HGNC:42217]
ENSG00000227486		lncRNA	novel transcript
ENSG00000227497	PABPC1P6	processed_pseudogene	poly(A) binding protein cytoplasmic 1 pseudogene 6 [Source:HGNC Symbol;Acc:HGNC:37986]
ENSG00000227510	LINC01442	lncRNA	long intergenic non-protein coding RNA 1442 [Source:HGNC Symbol;Acc:HGNC:50764]
ENSG00000227511		unprocessed_pseudogene	pseudogene similar to part of melanoma antigen family B proteins
ENSG00000227545		processed_pseudogene	solute carrier family 25 (mitochondrial carrier; citrate transporter), member 1 (SLC25A1) pseudogene
ENSG00000227579		lncRNA	novel transcript
ENSG00000227583	RPS3AP37	processed_pseudogene	RPS3A pseudogene 37 [Source:HGNC Symbol;Acc:HGNC:36691]
ENSG00000227592	PIGFP3	processed_pseudogene	phosphatidylinositol glycan anchor biosynthesis class F pseudogene 3 [Source:HGNC Symbol;Acc:HGNC:45151]
ENSG00000227613	QRSL1P2	processed_pseudogene	QRSL1 pseudogene 2 [Source:HGNC Symbol;Acc:HGNC:43668]
ENSG00000227630	LINC01132	lncRNA	long intergenic non-protein coding RNA 1132 [Source:HGNC Symbol;Acc:HGNC:49444]
ENSG00000227645	RPL7P54	processed_pseudogene	ribosomal protein L7 pseudogene 54 [Source:HGNC Symbol;Acc:HGNC:36817]
ENSG00000227646	STEAP2-AS1	lncRNA	STEAP2 antisense RNA 1 [Source:HGNC Symbol;Acc:HGNC:40820]
ENSG00000227678		lncRNA	novel transcript, antisense to L3MBTL3
ENSG00000227680		lncRNA	novel transcript
ENSG00000227706		lncRNA	novel transcript
ENSG00000227729	RD3L	protein_coding	RD3 like [Source:HGNC Symbol;Acc:HGNC:40912]
ENSG00000227764	LINC01693	lncRNA	long intergenic non-protein coding RNA 1693 [Source:HGNC Symbol;Acc:HGNC:52478]
ENSG00000227777		processed_pseudogene	ribosomal protein L7a (RPL7A) pseudogene
ENSG00000227860	MTND5P18	processed_pseudogene	MT-ND5 pseudogene 18 [Source:HGNC Symbol;Acc:HGNC:42302]
ENSG00000227885		lncRNA	novel transcript
ENSG00000227890	PSMA2P3	processed_pseudogene	proteasome subunit alpha 2 pseudogene 3 [Source:HGNC Symbol;Acc:HGNC:43834]
ENSG00000227892	OR5P4P	unprocessed_pseudogene	olfactory receptor family 5 subfamily P member 4 pseudogene [Source:HGNC Symbol;Acc:HGNC:15295]
ENSG00000227935		lncRNA	novel transcript
ENSG00000227942	FRMD8P1	processed_pseudogene	FERM domain containing 8 pseudogene 1 [Source:HGNC Symbol;Acc:HGNC:24690]
ENSG00000227954	TARID	lncRNA	TCF21 antisense RNA inducing promoter demethylation [Source:HGNC Symbol;Acc:HGNC:50506]
ENSG00000228000	RPL7AP65	processed_pseudogene	ribosomal protein L7a pseudogene 65 [Source:HGNC Symbol;Acc:HGNC:37031]
ENSG00000228013	IL6R-AS1	lncRNA	IL6R antisense RNA 1 [Source:HGNC Symbol;Acc:HGNC:53716]
ENSG00000228056	CFL1P3	processed_pseudogene	cofilin 1 pseudogene 3 [Source:HGNC Symbol;Acc:HGNC:1879]
ENSG00000228149	RPL3P1	processed_pseudogene	ribosomal protein L3 pseudogene 1 [Source:HGNC Symbol;Acc:HGNC:10352]
ENSG00000228158	TLE1P1	processed_pseudogene	TLE family member 1 pseudogene 1 [Source:HGNC Symbol;Acc:HGNC:39438]
ENSG00000228182	MTND2P25	processed_pseudogene	MT-ND2 pseudogene 25 [Source:HGNC Symbol;Acc:HGNC:42126]
ENSG00000228189	LINC02843	lncRNA	long intergenic non-protein coding RNA 2843 [Source:HGNC Symbol;Acc:HGNC:27847]
ENSG00000228215	LINC02770	lncRNA	long intergenic non-protein coding RNA 2770 [Source:HGNC Symbol;Acc:HGNC:54290]
ENSG00000228219	NPM1P30	processed_pseudogene	nucleophosmin 1 pseudogene 30 [Source:HGNC Symbol;Acc:HGNC:45209]
ENSG00000228221	LINC00578	lncRNA	long intergenic non-protein coding RNA 578 [Source:HGNC Symbol;Acc:HGNC:43807]
ENSG00000228252	COL6A4P2	transcribed_unitary_pseudogene	collagen type VI alpha 4 pseudogene 2 [Source:HGNC Symbol;Acc:HGNC:38501]
ENSG00000228309	LINC01350	lncRNA	long intergenic non-protein coding RNA 1350 [Source:HGNC Symbol;Acc:HGNC:50575]
ENSG00000228316	MTATP6P19	processed_pseudogene	MT-ATP6 pseudogene 19 [Source:HGNC Symbol;Acc:HGNC:52064]
ENSG00000228329	LINC01890	lncRNA	long intergenic non-protein coding RNA 1890 [Source:HGNC Symbol;Acc:HGNC:52709]
ENSG00000228365		lncRNA	novel transcript
ENSG00000228412	LNC-LBCS	lncRNA	lncRNA bladder and prostate cancer suppressor, hnRNPK interacting [Source:HGNC Symbol;Acc:HGNC:54418]
ENSG00000228422	LINC00687	lncRNA	long intergenic non-protein coding RNA 687 [Source:HGNC Symbol;Acc:HGNC:16194]
ENSG00000228433	OR7E23P	unprocessed_pseudogene	olfactory receptor family 7 subfamily E member 23 pseudogene [Source:HGNC Symbol;Acc:HGNC:8395]
ENSG00000228463		transcribed_processed_pseudogene	ribosomal protein L23a (RPL23A) pseudogene
ENSG00000228477		processed_pseudogene	ribosomal protein S2 (RPS2) pseudogene
ENSG00000228509		lncRNA	novel transcript, antisense to NAB1
ENSG00000228513		processed_pseudogene	zinc finger protein 14 (ZNF14) pseudogene
ENSG00000228564	LINC01005	lncRNA	long intergenic non-protein coding RNA 1005 [Source:HGNC Symbol;Acc:HGNC:48963]
ENSG00000228592	D21S2088E	lncRNA	D21S2088E [Source:NCBI gene (formerly Entrezgene);Acc:266917]
ENSG00000228594	FNDC10	protein_coding	fibronectin type III domain containing 10 [Source:HGNC Symbol;Acc:HGNC:42951]
ENSG00000228595	PAICSP2	processed_pseudogene	phosphoribosylaminoimidazole carboxylase, phosphoribosylaminoimidazole succinocarboxamide synthetase pseudogene 2 [Source:HGNC Symbol;Acc:HGNC:8589]
ENSG00000228638	FCF1P2	transcribed_processed_pseudogene	FCF1 pseudogene 2 [Source:HGNC Symbol;Acc:HGNC:44614]
ENSG00000228645	PHKG1P2	processed_pseudogene	phosphorylase kinase catalytic subunit gamma 1 pseudogene 2 [Source:HGNC Symbol;Acc:HGNC:33917]
ENSG00000228649	SNHG26	lncRNA	small nucleolar RNA host gene 26 [Source:HGNC Symbol;Acc:HGNC:53131]
ENSG00000228656	MYO5BP3	processed_pseudogene	myosin VB pseudogene 3 [Source:HGNC Symbol;Acc:HGNC:38497]
ENSG00000228664		processed_pseudogene	ribosomal protein L18 (RPL18) pseudogene
ENSG00000228692		lncRNA	novel transcript
ENSG00000228711		processed_pseudogene	pseudogene similar to part of anterior pharynx defective 1 homolog B (C. elegans) APH1B
ENSG00000228723	SRGAP3-AS2	lncRNA	SRGAP3 antisense RNA 2 [Source:HGNC Symbol;Acc:HGNC:40899]
ENSG00000228735		lncRNA	novel transcript
ENSG00000228755	PABPC1P8	processed_pseudogene	poly(A) binding protein cytoplasmic 1 pseudogene 8 [Source:HGNC Symbol;Acc:HGNC:37988]
ENSG00000228775	WEE2-AS1	lncRNA	WEE2 antisense RNA 1 [Source:HGNC Symbol;Acc:HGNC:48669]
ENSG00000228778		lncRNA	novel transcript
ENSG00000228784	LINC00954	lncRNA	long intergenic non-protein coding RNA 954 [Source:HGNC Symbol;Acc:HGNC:48668]
ENSG00000228791	THRB-AS1	lncRNA	THRB antisense RNA 1 [Source:HGNC Symbol;Acc:HGNC:44515]
ENSG00000228797	FAM207BP	processed_pseudogene	family with sequence similarity 207 member B, pseudogene [Source:HGNC Symbol;Acc:HGNC:39715]
ENSG00000228803	MTCYBP42	processed_pseudogene	MT-CYB pseudogene 42 [Source:HGNC Symbol;Acc:HGNC:52310]
ENSG00000228815	MARK2P13	processed_pseudogene	microtubule affinity regulating kinase 2 pseudogene 13 [Source:HGNC Symbol;Acc:HGNC:39804]
ENSG00000228816	AK3P5	processed_pseudogene	adenylate kinase 3 pseudogene 5 [Source:HGNC Symbol;Acc:HGNC:39064]
ENSG00000228836	CT45A5	protein_coding	cancer/testis antigen family 45 member A5 [Source:HGNC Symbol;Acc:HGNC:33270]
ENSG00000228839	PIK3IP1-DT	lncRNA	PIK3IP1 divergent transcript [Source:HGNC Symbol;Acc:HGNC:41072]
ENSG00000228851	MTCO3P4	unprocessed_pseudogene	MT-CO3 pseudogene 4 [Source:HGNC Symbol;Acc:HGNC:52079]
ENSG00000228863		lncRNA	novel transcript, antisense to CD48
ENSG00000228882	CICP9	processed_pseudogene	capicua transcriptional repressor pseudogene 9 [Source:HGNC Symbol;Acc:HGNC:37758]
ENSG00000228889	UBAC2-AS1	lncRNA	UBAC2 antisense RNA 1 [Source:HGNC Symbol;Acc:HGNC:42502]
ENSG00000228918	LINC01344	lncRNA	long intergenic non-protein coding RNA 1344 [Source:HGNC Symbol;Acc:HGNC:50554]
ENSG00000228925		lncRNA	novel transcript, antisense to MCFD2
ENSG00000228928	KPNA2P2	processed_pseudogene	karyopherin subunit alpha 2 pseudogene 2 [Source:HGNC Symbol;Acc:HGNC:52872]
ENSG00000228958	PIGPP3	processed_pseudogene	phosphatidylinositol glycan anchor biosynthesis class P pseudogene 3 [Source:HGNC Symbol;Acc:HGNC:45155]
ENSG00000228965	RPSAP60	processed_pseudogene	ribosomal protein SA pseudogene 60 [Source:HGNC Symbol;Acc:HGNC:36331]
ENSG00000229018	PMS2P7	unprocessed_pseudogene	PMS1 homolog 2, mismatch repair system component pseudogene 7 [Source:HGNC Symbol;Acc:HGNC:33515]
ENSG00000229036	VDAC1P8	transcribed_processed_pseudogene	voltage dependent anion channel 1 pseudogene 8 [Source:HGNC Symbol;Acc:HGNC:37483]
ENSG00000229056	HECW2-AS1	lncRNA	HECW2 antisense RNA 1 [Source:HGNC Symbol;Acc:HGNC:54062]
ENSG00000229060		processed_pseudogene	novel pseudogene
ENSG00000229065		lncRNA	novel transcript
ENSG00000229092	IGHV3-47	IG_V_pseudogene	immunoglobulin heavy variable 3-47 (pseudogene) [Source:HGNC Symbol;Acc:HGNC:5605]
ENSG00000229108	LINC02587	lncRNA	long intergenic non-protein coding RNA 2587 [Source:HGNC Symbol;Acc:HGNC:50672]
ENSG00000229124	VIM-AS1	lncRNA	VIM antisense RNA 1 [Source:HGNC Symbol;Acc:HGNC:44879]
ENSG00000229146	SNX18P4	processed_pseudogene	sorting nexin 18 pseudogene 4 [Source:HGNC Symbol;Acc:HGNC:39612]
ENSG00000229155	LINC02038	lncRNA	long intergenic non-protein coding RNA 2038 [Source:HGNC Symbol;Acc:HGNC:52878]
ENSG00000229182	MRPS16P1	processed_pseudogene	mitochondrial ribosomal protein S16 pseudogene 1 [Source:HGNC Symbol;Acc:HGNC:29732]
ENSG00000229205	LINC00200	lncRNA	long intergenic non-protein coding RNA 200 [Source:HGNC Symbol;Acc:HGNC:30974]
ENSG00000229220		processed_pseudogene	collagen, type XXII, alpha 1 (COL22A1) pseudogene
ENSG00000229242		lncRNA	novel transcript
ENSG00000229243	LINC01981	lncRNA	long intergenic non-protein coding RNA 1981 [Source:HGNC Symbol;Acc:HGNC:52809]
ENSG00000229254	OR8C1P	unprocessed_pseudogene	olfactory receptor family 8 subfamily C member 1 pseudogene [Source:HGNC Symbol;Acc:HGNC:8478]
ENSG00000229268	PES1P2	processed_pseudogene	pescadillo ribosomal biogenesis factor 1 pseudogene 2 [Source:HGNC Symbol;Acc:HGNC:44059]
ENSG00000229311		lncRNA	novel transcript
ENSG00000229322		processed_pseudogene	melanoma antigen family A pseudogene
ENSG00000229324	NUTF2P7	processed_pseudogene	nuclear transport factor 2 pseudogene 7 [Source:HGNC Symbol;Acc:HGNC:50458]
ENSG00000229334		lncRNA	novel transcript
ENSG00000229372	SZT2-AS1	lncRNA	SZT2 antisense RNA 1 [Source:HGNC Symbol;Acc:HGNC:41225]
ENSG00000229395		lncRNA	novel transcript
ENSG00000229421	H3P10	processed_pseudogene	H3 histone pseudogene 10 [Source:HGNC Symbol;Acc:HGNC:43802]
ENSG00000229431	MED8-AS1	lncRNA	MED8 antisense RNA 1 [Source:HGNC Symbol;Acc:HGNC:40908]
ENSG00000229433	LINC02069	lncRNA	long intergenic non-protein coding RNA 2069 [Source:HGNC Symbol;Acc:HGNC:52915]
ENSG00000229486		processed_pseudogene	nuclear factor (eythroid-derived 2)-like 2 (NFE2L2) pseudogene
ENSG00000229491		lncRNA	novel transcript
ENSG00000229502		lncRNA	novel transcript
ENSG00000229528		lncRNA	novel transcript
ENSG00000229537	LINC01739	lncRNA	long intergenic non-protein coding RNA 1739 [Source:HGNC Symbol;Acc:HGNC:52527]
ENSG00000229570	GAPDHP58	processed_pseudogene	glyceraldehyde 3 phosphate dehydrogenase pseudogene 58 [Source:HGNC Symbol;Acc:HGNC:4142]
ENSG00000229571	PRAMEF25	protein_coding	PRAME family member 25 [Source:HGNC Symbol;Acc:HGNC:49179]
ENSG00000229590	MSX2P1	processed_pseudogene	msh homeobox 2 pseudogene 1 [Source:HGNC Symbol;Acc:HGNC:24976]
ENSG00000229639	LINC01758	lncRNA	long intergenic non-protein coding RNA 1758 [Source:HGNC Symbol;Acc:HGNC:52547]
ENSG00000229649	LINC02681	lncRNA	long intergenic non-protein coding RNA 2681 [Source:HGNC Symbol;Acc:HGNC:54175]
ENSG00000229690	MTCO2P1	processed_pseudogene	MT-CO2 pseudogene 1 [Source:HGNC Symbol;Acc:HGNC:16564]
ENSG00000229701	MTND2P20	processed_pseudogene	MT-ND2 pseudogene 20 [Source:HGNC Symbol;Acc:HGNC:42121]
ENSG00000229750		lncRNA	novel transcript
ENSG00000229800	ATP8A2P2	processed_pseudogene	ATPase phospholipid transporting 8A2 pseudogene 2 [Source:HGNC Symbol;Acc:HGNC:39663]
ENSG00000229855		lncRNA	novel transcript
ENSG00000229863		processed_pseudogene	ribosomal protein L19 (RPL19) pseudogene
ENSG00000229867	STEAP3-AS1	lncRNA	STEAP3 antisense RNA 1 [Source:HGNC Symbol;Acc:HGNC:41053]
ENSG00000229871	RPSAP20	processed_pseudogene	ribosomal protein SA pseudogene 20 [Source:HGNC Symbol;Acc:HGNC:35595]
ENSG00000229877	PAICSP5	processed_pseudogene	phosphoribosylaminoimidazole carboxylase, phosphoribosylaminoimidazole succinocarboxamide synthetase pseudogene 5 [Source:HGNC Symbol;Acc:HGNC:38098]
ENSG00000229880	IMMTP1	processed_pseudogene	inner membrane mitochondrial protein pseudogene 1 [Source:HGNC Symbol;Acc:HGNC:6048]
ENSG00000229893	TAX1BP1-AS1	lncRNA	TAX1BP1 antisense RNA 1 [Source:HGNC Symbol;Acc:HGNC:40576]
ENSG00000229897	SEPTIN7P7	processed_pseudogene	septin 7 pseudogene 7 [Source:HGNC Symbol;Acc:HGNC:38043]
ENSG00000229921	KIF25-AS1	lncRNA	KIF25 antisense RNA 1 [Source:HGNC Symbol;Acc:HGNC:20953]
ENSG00000229922	LINC02865	lncRNA	long intergenic non-protein coding RNA 2865 [Source:HGNC Symbol;Acc:HGNC:54516]
ENSG00000229972	IQCF3	protein_coding	IQ motif containing F3 [Source:HGNC Symbol;Acc:HGNC:31816]
ENSG00000229991	AKR1B1P1	processed_pseudogene	aldehyde reductase family 1 member B1 pseudogene 1 [Source:HGNC Symbol;Acc:HGNC:420]
ENSG00000229992	HMGB3P9	processed_pseudogene	high mobility group box 3 pseudogene 9 [Source:HGNC Symbol;Acc:HGNC:39301]
ENSG00000230003		processed_pseudogene	pseudogene similar to part of RAB7, member RAS oncogene family RAB7
ENSG00000230021		transcribed_processed_pseudogene	septin 14 (SEPT14) pseudogene
ENSG00000230023	LINC02800	lncRNA	long intergenic non-protein coding RNA 2800 [Source:HGNC Symbol;Acc:HGNC:27642]
ENSG00000230091	TMEM254-AS1	lncRNA	TMEM254 antisense RNA 1 [Source:HGNC Symbol;Acc:HGNC:27340]
ENSG00000230131	LINC02641	lncRNA	long intergenic non-protein coding RNA 2641 [Source:HGNC Symbol;Acc:HGNC:54125]
ENSG00000230140	NPAS2-AS1	lncRNA	NPAS2 antisense RNA 1 [Source:HGNC Symbol;Acc:HGNC:40408]
ENSG00000230148	HOXB-AS1	lncRNA	HOXB cluster antisense RNA 1 [Source:HGNC Symbol;Acc:HGNC:43744]
ENSG00000230162	CT45A11P	unprocessed_pseudogene	cancer/testis antigen family 45 member A11, pseudogene [Source:HGNC Symbol;Acc:HGNC:51336]
ENSG00000230183	CNOT6LP1	processed_pseudogene	CNOT6L pseudogene 1 [Source:HGNC Symbol;Acc:HGNC:32355]
ENSG00000230185	HSDL2-AS1	lncRNA	HSDL2 antisense RNA 1 [Source:HGNC Symbol;Acc:HGNC:31438]
ENSG00000230257	NFE4	lncRNA	nuclear factor, erythroid 4 [Source:HGNC Symbol;Acc:HGNC:29902]
ENSG00000230280	HNRNPA1P59	processed_pseudogene	heterogeneous nuclear ribonucleoprotein A1 pseudogene 59 [Source:HGNC Symbol;Acc:HGNC:48789]
ENSG00000230323	LINC00159	lncRNA	long intergenic non-protein coding RNA 159 [Source:HGNC Symbol;Acc:HGNC:1285]
ENSG00000230324	LINC01734	lncRNA	long intergenic non-protein coding RNA 1734 [Source:HGNC Symbol;Acc:HGNC:52522]
ENSG00000230335	DNAJB5P1	processed_pseudogene	DnaJ heat shock protein family (Hsp40) member B5 pseudogene 1 [Source:HGNC Symbol;Acc:HGNC:50449]
ENSG00000230338	MTND4P19	processed_pseudogene	MT-ND4 pseudogene 19 [Source:HGNC Symbol;Acc:HGNC:42206]
ENSG00000230356	NCAPD2P1	processed_pseudogene	non-SMC condensin I complex subunit D2 pseudogene 1 [Source:HGNC Symbol;Acc:HGNC:43831]
ENSG00000230387		lncRNA	novel transcript
ENSG00000230400	LINC01747	lncRNA	long intergenic non-protein coding RNA 1747 [Source:HGNC Symbol;Acc:HGNC:52536]
ENSG00000230423		lncRNA	novel transcript
ENSG00000230435		lncRNA	novel transcript
ENSG00000230438	SERPINB9P1	lncRNA	serpin family B member 9 pseudogene 1 [Source:HGNC Symbol;Acc:HGNC:28590]
ENSG00000230442	ASB15-AS1	lncRNA	ASB15 antisense RNA 1 [Source:HGNC Symbol;Acc:HGNC:40904]
ENSG00000230445	LRRC37A6P	transcribed_processed_pseudogene	leucine rich repeat containing 37 member A6, pseudogene [Source:HGNC Symbol;Acc:HGNC:33746]
ENSG00000230469	RPL5P26	processed_pseudogene	ribosomal protein L5 pseudogene 26 [Source:HGNC Symbol;Acc:HGNC:36247]
ENSG00000230484	OR51A10P	unitary_pseudogene	olfactory receptor family 51 subfamily A member 10 pseudogene [Source:HGNC Symbol;Acc:HGNC:15185]
ENSG00000230524	COL6A4P1	transcribed_unprocessed_pseudogene	collagen type VI alpha 4 pseudogene 1 [Source:HGNC Symbol;Acc:HGNC:33484]
ENSG00000230528	NOS2P3	transcribed_unprocessed_pseudogene	nitric oxide synthase 2 pseudogene 3 [Source:HGNC Symbol;Acc:HGNC:35124]
ENSG00000230533		lncRNA	novel transcript
ENSG00000230548	MTND4P27	unprocessed_pseudogene	MT-ND4 pseudogene 27 [Source:HGNC Symbol;Acc:HGNC:42214]
ENSG00000230570		processed_pseudogene	1-aminocyclopropane-1-carboxylate synthase pseudogene
ENSG00000230597		lncRNA	novel transcript
ENSG00000230607		processed_pseudogene	TBC1 domain family, member 25 (TBC1D25) pseudogene
ENSG00000230623		lncRNA	novel transcript, antisense to ZNF281
ENSG00000230629	RPS23P8	processed_pseudogene	ribosomal protein S23 pseudogene 8 [Source:HGNC Symbol;Acc:HGNC:35982]
ENSG00000230638		processed_pseudogene	novel pseudogene
ENSG00000230676		lncRNA	novel transcript
ENSG00000230725		lncRNA	novel transcript
ENSG00000230768	LINC01676	lncRNA	long intergenic non-protein coding RNA 1676 [Source:HGNC Symbol;Acc:HGNC:52464]
ENSG00000230773		lncRNA	novel transcript
ENSG00000230817	LINC01362	lncRNA	long intergenic non-protein coding RNA 1362 [Source:HGNC Symbol;Acc:HGNC:50596]
ENSG00000230818	MTND2P16	processed_pseudogene	MT-ND2 pseudogene 16 [Source:HGNC Symbol;Acc:HGNC:42117]
ENSG00000230821		processed_pseudogene	ash2 (absent, small, or homeotic)-like (Drosophila) (ASH2L) pseudogene
ENSG00000230870	FBXW11P1	processed_pseudogene	F-box and WD repeat domain containing 11 pseudogene 1 [Source:HGNC Symbol;Acc:HGNC:1145]
ENSG00000230871	RPS6P23	processed_pseudogene	ribosomal protein S6 pseudogene 23 [Source:HGNC Symbol;Acc:HGNC:39581]
ENSG00000230894		lncRNA	novel transcript
ENSG00000230970	HHATL-AS1	lncRNA	HHATL antisense RNA 1 [Source:HGNC Symbol;Acc:HGNC:42439]
ENSG00000230994	FGFR3P1	processed_pseudogene	fibroblast growth factor receptor 3 pseudogene 1 [Source:HGNC Symbol;Acc:HGNC:21664]
ENSG00000231006	RPL7P32	processed_pseudogene	ribosomal protein L7 pseudogene 32 [Source:HGNC Symbol;Acc:HGNC:35692]
ENSG00000231010		lncRNA	novel transcript
ENSG00000231023	LINC00326	lncRNA	long intergenic non-protein coding RNA 326 [Source:HGNC Symbol;Acc:HGNC:41926]
ENSG00000231049	OR52B5P	transcribed_unprocessed_pseudogene	olfactory receptor family 52 subfamily B member 5 pseudogene [Source:HGNC Symbol;Acc:HGNC:15210]
ENSG00000231071	IDI1P3	processed_pseudogene	IDI1 pseudogene 3 [Source:HGNC Symbol;Acc:HGNC:54668]
ENSG00000231072	GAPDHP64	processed_pseudogene	glyceraldehyde-3-phosphate dehydrogenase pseudogene 64 [Source:HGNC Symbol;Acc:HGNC:4158]
ENSG00000231090	MIR4422HG	lncRNA	MIR4422 host gene [Source:HGNC Symbol;Acc:HGNC:53113]
ENSG00000231154	MORF4L2-AS1	lncRNA	MORF4L2 antisense RNA 1 [Source:HGNC Symbol;Acc:HGNC:27991]
ENSG00000231158	PTP4A1P1	processed_pseudogene	PTP4A1 pseudogene 1 [Source:HGNC Symbol;Acc:HGNC:41928]
ENSG00000231166	TUBB4BP6	processed_pseudogene	TUBB4B pseudogene 6 [Source:HGNC Symbol;Acc:HGNC:42336]
ENSG00000231167	YBX1P2	processed_pseudogene	Y-box binding protein 1 pseudogene 2 [Source:HGNC Symbol;Acc:HGNC:22635]
ENSG00000231171	LINC01098	lncRNA	long intergenic non-protein coding RNA 1098 [Source:HGNC Symbol;Acc:HGNC:27731]
ENSG00000231181		processed_pseudogene	ribosomal protein L9 (RPL9) pseudogene
ENSG00000231202	TRGVB	TR_V_pseudogene	T cell receptor gamma variable B (pseudogene) [Source:HGNC Symbol;Acc:HGNC:12297]
ENSG00000231204		lncRNA	novel transcript
ENSG00000231205	ZNF826P	transcribed_unprocessed_pseudogene	zinc finger protein 826, pseudogene [Source:HGNC Symbol;Acc:HGNC:33875]
ENSG00000231244	PSMC1P3	processed_pseudogene	proteasome 26S subunit, ATPase 1 pseudogene 3 [Source:HGNC Symbol;Acc:HGNC:39778]
ENSG00000231246	LINC02884	lncRNA	long intergenic non-protein coding RNA 2884 [Source:HGNC Symbol;Acc:HGNC:54808]
ENSG00000231290	APCDD1L-DT	lncRNA	APCDD1L divergent transcript [Source:HGNC Symbol;Acc:HGNC:27152]
ENSG00000231322	RPL13AP17	transcribed_processed_pseudogene	ribosomal protein L13a pseudogene 17 [Source:HGNC Symbol;Acc:HGNC:36167]
ENSG00000231329		lncRNA	novel transcript
ENSG00000231392		unprocessed_pseudogene	Ig lambda chain V-II region pseudogene
ENSG00000231402	WASF5P	processed_pseudogene	WASP family member 5, pseudogene [Source:HGNC Symbol;Acc:HGNC:21665]
ENSG00000231407	GORAB-AS1	lncRNA	GORAB antisense RNA 1 [Source:HGNC Symbol;Acc:HGNC:54051]
ENSG00000231419	LINC00689	lncRNA	long intergenic non-protein coding RNA 689 [Source:HGNC Symbol;Acc:HGNC:27217]
ENSG00000231424		lncRNA	novel transcript, antisense to FMO1
ENSG00000231453	LINC01305	lncRNA	long intergenic non-protein coding RNA 1305 [Source:HGNC Symbol;Acc:HGNC:27690]
ENSG00000231468	PRDX3P2	processed_pseudogene	peroxiredoxin 3 pseudogene 2 [Source:HGNC Symbol;Acc:HGNC:39265]
ENSG00000231492		lncRNA	novel transcript
ENSG00000231546	RPL3P5	transcribed_processed_pseudogene	ribosomal protein L3 pseudogene 5 [Source:HGNC Symbol;Acc:HGNC:36934]
ENSG00000231548	OR55B1P	transcribed_unitary_pseudogene	olfactory receptor family 55 subfamily B member 1 pseudogene [Source:HGNC Symbol;Acc:HGNC:15241]
ENSG00000231550	PTCHD3P2	processed_pseudogene	patched domain containing 3 pseudogene 2 [Source:HGNC Symbol;Acc:HGNC:44946]
ENSG00000231559		processed_pseudogene	ribosomal protein L37a (RPL37A) pseudogene
ENSG00000231566	LINC02595	lncRNA	long intergenic non-protein coding RNA 2595 [Source:HGNC Symbol;Acc:HGNC:53946]
ENSG00000231569		processed_pseudogene	pseudogene similar to part of ring finger protein 3 (RNF3)
ENSG00000231579	RPL7P21	processed_pseudogene	ribosomal protein L7 pseudogene 21 [Source:HGNC Symbol;Acc:HGNC:36762]
ENSG00000231671	LINC01307	lncRNA	long intergenic non-protein coding RNA 1307 [Source:HGNC Symbol;Acc:HGNC:50494]
ENSG00000231681		lncRNA	novel transcript
ENSG00000231688	RPL21P43	processed_pseudogene	ribosomal protein L21 pseudogene 43 [Source:HGNC Symbol;Acc:HGNC:36008]
ENSG00000231691		lncRNA	novel transcript
ENSG00000231700		processed_pseudogene	pseudogene similar to part of SON DNA binding protein (SON)
ENSG00000231752	EMBP1	transcribed_unprocessed_pseudogene	embigin pseudogene 1 [Source:HGNC Symbol;Acc:HGNC:38661]
ENSG00000231758	ARHGAP15-AS1	lncRNA	ARHGAP15 antisense RNA 1 [Source:HGNC Symbol;Acc:HGNC:40949]
ENSG00000231793	DOC2GP	transcribed_unitary_pseudogene	double C2 domain gamma, pseudogene [Source:HGNC Symbol;Acc:HGNC:37962]
ENSG00000231799	PA2G4P6	processed_pseudogene	proliferation-associated 2G4 pseudogene 6 [Source:HGNC Symbol;Acc:HGNC:32219]
ENSG00000231806	PCAT7	lncRNA	prostate cancer associated transcript 7 [Source:HGNC Symbol;Acc:HGNC:48824]
ENSG00000231841	FAM192BP	processed_pseudogene	family with sequence similarity 192 member B, pseudogene [Source:HGNC Symbol;Acc:HGNC:37194]
ENSG00000231857	MORF4L1P5	processed_pseudogene	mortality factor 4 like 1 pseudogene 5 [Source:HGNC Symbol;Acc:HGNC:35425]
ENSG00000231858		lncRNA	novel transcript
ENSG00000231879	TXNL1P1	processed_pseudogene	thioredoxin like 1 pseudogene 1 [Source:HGNC Symbol;Acc:HGNC:39459]
ENSG00000231881		lncRNA	novel transcript
ENSG00000231905	SETP10	processed_pseudogene	SET pseudogene 10 [Source:HGNC Symbol;Acc:HGNC:42929]
ENSG00000231909	MAP1LC3BP1	transcribed_processed_pseudogene	microtubule associated protein 1 light chain 3 beta pseudogene 1 [Source:HGNC Symbol;Acc:HGNC:49783]
ENSG00000231971	CT69	lncRNA	cancer/testis associated transcript 69 [Source:HGNC Symbol;Acc:HGNC:37196]
ENSG00000232004	CAP1P2	processed_pseudogene	CAP1 pseudogene 2 [Source:HGNC Symbol;Acc:HGNC:31970]
ENSG00000232021	LEF1-AS1	lncRNA	LEF1 antisense RNA 1 [Source:HGNC Symbol;Acc:HGNC:40339]
ENSG00000232022	FAAHP1	transcribed_unprocessed_pseudogene	fatty acid amide hydrolase pseudogene 1 [Source:HGNC Symbol;Acc:HGNC:50679]
ENSG00000232036		processed_pseudogene	novel pseudogene
ENSG00000232079	LINC01697	lncRNA	long intergenic non-protein coding RNA 1697 [Source:HGNC Symbol;Acc:HGNC:52485]
ENSG00000232087	HCFC2P1	processed_pseudogene	host cell factor C2 pseudogene 1 [Source:HGNC Symbol;Acc:HGNC:39815]
ENSG00000232091	PNLIPP1	unprocessed_pseudogene	pancreatic lipase pseudogene 1 [Source:HGNC Symbol;Acc:HGNC:45264]
ENSG00000232111		processed_pseudogene	chromodomain protein, Y chromosome-like (CDYL) pseudogene
ENSG00000232131	NCOA7-AS1	lncRNA	NCOA7 antisense RNA 1 [Source:HGNC Symbol;Acc:HGNC:40954]
ENSG00000232138	IFNWP5	unprocessed_pseudogene	interferon omega 1 pseudogene 5 [Source:HGNC Symbol;Acc:HGNC:5454]
ENSG00000232153		lncRNA	novel transcript
ENSG00000232174		processed_pseudogene	ribosomal protein L10a (RPL10A) pseudogene
ENSG00000232196	MTRNR2L4	protein_coding	MT-RNR2 like 4 [Source:HGNC Symbol;Acc:HGNC:37161]
ENSG00000232259		lncRNA	novel transcript
ENSG00000232277	SLC30A6P1	processed_pseudogene	SLC30A6 pseudogene 1 [Source:HGNC Symbol;Acc:HGNC:54646]
ENSG00000232284	GNG12-AS1	lncRNA	GNG12, DIRAS3 and WLS antisense RNA 1 [Source:HGNC Symbol;Acc:HGNC:43938]
ENSG00000232293	PAICSP7	processed_pseudogene	phosphoribosylaminoimidazole carboxylase, phosphoribosylaminoimidazole succinocarboxamide synthetase pseudogene 7 [Source:HGNC Symbol;Acc:HGNC:38100]
ENSG00000232305	CLCP1	processed_pseudogene	Charcot-Leyden crystal protein pseudogene 1 [Source:HGNC Symbol;Acc:HGNC:19257]
ENSG00000232309		lncRNA	novel transcript
ENSG00000232328		lncRNA	novel transcript
ENSG00000232342		lncRNA	novel transcript
ENSG00000232373	MTCYBP3	processed_pseudogene	MT-CYB pseudogene 3 [Source:HGNC Symbol;Acc:HGNC:39579]
ENSG00000232407	PPIAP70	processed_pseudogene	peptidylprolyl isomerase A pseudogene 70 [Source:HGNC Symbol;Acc:HGNC:53694]
ENSG00000232422	KNOP1P4	processed_pseudogene	lysine rich nucleolar protein 1 pseudogene 4 [Source:HGNC Symbol;Acc:HGNC:48922]
ENSG00000232447	MTND5P3	processed_pseudogene	MT-ND5 pseudogene 3 [Source:HGNC Symbol;Acc:HGNC:42034]
ENSG00000232459	OR4F14P	unprocessed_pseudogene	olfactory receptor family 4 subfamily F member 14 pseudogene [Source:HGNC Symbol;Acc:HGNC:15077]
ENSG00000232467	TMA16P2	processed_pseudogene	translation machinery associated 16 homolog pseudogene 2 [Source:HGNC Symbol;Acc:HGNC:43781]
ENSG00000232490	OSBPL10-AS1	lncRNA	OSBPL10 antisense RNA 1 [Source:HGNC Symbol;Acc:HGNC:40767]
ENSG00000232518		lncRNA	novel transcript
ENSG00000232524		lncRNA	novel transcript
ENSG00000232545		lncRNA	novel transcript
ENSG00000232551	MTCO1P14	processed_pseudogene	MT-CO1 pseudogene 14 [Source:HGNC Symbol;Acc:HGNC:52016]
ENSG00000232555		lncRNA	novel transcript
ENSG00000232611		lncRNA	novel transcript
ENSG00000232643	LINC00385	lncRNA	long intergenic non-protein coding RNA 385 [Source:HGNC Symbol;Acc:HGNC:42713]
ENSG00000232662	LDHBP1	processed_pseudogene	lactate dehydrogenase B pseudogene 1 [Source:HGNC Symbol;Acc:HGNC:6542]
ENSG00000232672	ACTG1P21	processed_pseudogene	actin gamma 1 pseudogene 21 [Source:HGNC Symbol;Acc:HGNC:51501]
ENSG00000232709	MARK2P9	processed_pseudogene	microtubule affinity regulating kinase 2 pseudogene 9 [Source:HGNC Symbol;Acc:HGNC:39800]
ENSG00000232765		transcribed_unprocessed_pseudogene	PAGE-5 protein (PAGE-5) pseudogene
ENSG00000232774		lncRNA	novel transcript
ENSG00000232807		lncRNA	novel transcript, antisense to FBXO18
ENSG00000232825		lncRNA	novel transcript, antisense to PLPPR5
ENSG00000232837	LINC01700	lncRNA	long intergenic non-protein coding RNA 1700 [Source:HGNC Symbol;Acc:HGNC:52488]
ENSG00000232846	SLC25A6P3	processed_pseudogene	solute carrier family 25 member 6 pseudogene 3 [Source:HGNC Symbol;Acc:HGNC:43852]
ENSG00000232855		lncRNA	novel transcript
ENSG00000232880	NDUFB4P10	processed_pseudogene	NADH:ubiquinone oxidoreductase subunit B4 pseudogene 10 [Source:HGNC Symbol;Acc:HGNC:45258]
ENSG00000232977	LINC00327	lncRNA	long intergenic non-protein coding RNA 327 [Source:HGNC Symbol;Acc:HGNC:42009]
ENSG00000233002	TBC1D26-AS1	lncRNA	TBC1D26 antisense RNA 1 [Source:HGNC Symbol;Acc:HGNC:41211]
ENSG00000233014	TBC1D3P7	unprocessed_pseudogene	TBC1 domain family member 3 pseudogene 7 [Source:HGNC Symbol;Acc:HGNC:43569]
ENSG00000233056	ERVH48-1	protein_coding	endogenous retrovirus group 48 member 1 [Source:HGNC Symbol;Acc:HGNC:17216]
ENSG00000233124	LINC00456	lncRNA	long intergenic non-protein coding RNA 456 [Source:HGNC Symbol;Acc:HGNC:42804]
ENSG00000233138		lncRNA	novel transcript
ENSG00000233148	SYF2P2	processed_pseudogene	SYF2 pre-mRNA splicing factor pseudogene 2 [Source:HGNC Symbol;Acc:HGNC:38139]
ENSG00000233230		lncRNA	novel transcript
ENSG00000233275		processed_pseudogene	pseudogene similar to part of Cdon homolog (mouse) (CDON)
ENSG00000233311	MTCO1P54	processed_pseudogene	MT-CO1 pseudogene 54 [Source:HGNC Symbol;Acc:HGNC:52119]
ENSG00000233319	PPIAP32	processed_pseudogene	peptidylprolyl isomerase A pseudogene 32 [Source:HGNC Symbol;Acc:HGNC:49531]
ENSG00000233406		processed_pseudogene	ribosomal protein S2 (RPS2) pseudogene
ENSG00000233428	PPIAP65	processed_pseudogene	peptidylprolyl isomerase A pseudogene 65 [Source:HGNC Symbol;Acc:HGNC:53689]
ENSG00000233432	MTIF2P1	processed_pseudogene	mitochondrial translational initiation factor 2 pseudogene 1 [Source:HGNC Symbol;Acc:HGNC:14861]
ENSG00000233457		processed_pseudogene	synaptogyrin 2 (SYNGR2) pseudogene
ENSG00000233477	PPIAP38	processed_pseudogene	peptidylprolyl isomerase A pseudogene 38 [Source:HGNC Symbol;Acc:HGNC:53662]
ENSG00000233517		lncRNA	novel transcript
ENSG00000233523	PHBP5	processed_pseudogene	prohibitin pseudogene 5 [Source:HGNC Symbol;Acc:HGNC:39284]
ENSG00000233532	LINC00460	lncRNA	long intergenic non-protein coding RNA 460 [Source:HGNC Symbol;Acc:HGNC:42809]
ENSG00000233535		lncRNA	novel transcript
ENSG00000233553		lncRNA	novel transcript
ENSG00000233606	OR6C66P	transcribed_unprocessed_pseudogene	olfactory receptor family 6 subfamily C member 66 pseudogene [Source:HGNC Symbol;Acc:HGNC:31296]
ENSG00000233646	OR52T1P	unprocessed_pseudogene	olfactory receptor family 52 subfamily T member 1 pseudogene [Source:HGNC Symbol;Acc:HGNC:15236]
ENSG00000233651		lncRNA	novel transcript
ENSG00000233665		lncRNA	novel transcript
ENSG00000233694	LINC02579	lncRNA	long intergenic non-protein coding RNA 2579 [Source:HGNC Symbol;Acc:HGNC:27942]
ENSG00000233729	NCKAP5-AS1	lncRNA	NCKAP5 antisense RNA 1 [Source:HGNC Symbol;Acc:HGNC:41246]
ENSG00000233751	RRAS2P2	processed_pseudogene	RRAS2 pseudogene 2 [Source:HGNC Symbol;Acc:HGNC:54562]
ENSG00000233792	PUDPP2	transcribed_processed_pseudogene	pseudouridine 5'-phosphatase pseudogene 2 [Source:HGNC Symbol;Acc:HGNC:20195]
ENSG00000233797	UFL1-AS1	lncRNA	UFL1 antisense RNA 1 [Source:HGNC Symbol;Acc:HGNC:41007]
ENSG00000233816	IFNA13	protein_coding	interferon alpha 13 [Source:HGNC Symbol;Acc:HGNC:5419]
ENSG00000233818		lncRNA	novel transcript
ENSG00000233842		lncRNA	novel transcript
ENSG00000233871	DLG5-AS1	lncRNA	DLG5 antisense RNA 1 [Source:HGNC Symbol;Acc:HGNC:45109]
ENSG00000233876	GAPDHP68	processed_pseudogene	glyceraldehyde 3 phosphate dehydrogenase pseudogene 68 [Source:HGNC Symbol;Acc:HGNC:4146]
ENSG00000233887		processed_pseudogene	endogenous retroviral family W, env(C7), member 2
ENSG00000233891		lncRNA	novel transcript
ENSG00000233912		lncRNA	novel transcript, antisense to ARL8B
ENSG00000233975	LINC02574	lncRNA	long intergenic non-protein coding RNA 2574 [Source:HGNC Symbol;Acc:HGNC:53746]
ENSG00000234005	GAPDHP22	processed_pseudogene	glyceraldehyde 3 phosphate dehydrogenase pseudogene 22 [Source:HGNC Symbol;Acc:HGNC:37774]
ENSG00000234042		processed_pseudogene	novel pseudogene
ENSG00000234125	EEF1GP8	processed_pseudogene	eukaryotic translation elongation factor 1 gamma pseudogene 8 [Source:HGNC Symbol;Acc:HGNC:44563]
ENSG00000234141		lncRNA	novel transcript
ENSG00000234147		lncRNA	novel transcript
ENSG00000234156		lncRNA	novel transcript
ENSG00000234158	RPEP2	processed_pseudogene	ribulose-5-phosphate-3-epimerase pseudogene 2 [Source:HGNC Symbol;Acc:HGNC:44521]
ENSG00000234176	HSPA8P1	processed_pseudogene	heat shock protein family A (Hsp70) member 8 pseudogene 1 [Source:HGNC Symbol;Acc:HGNC:5245]
ENSG00000234244		lncRNA	novel transcript
ENSG00000234261		lncRNA	novel transcript
ENSG00000234308	LINC01878	lncRNA	long intergenic non-protein coding RNA 1878 [Source:HGNC Symbol;Acc:HGNC:52697]
ENSG00000234332	BCAS2P2	processed_pseudogene	BCAS2 pseudogene 2 [Source:HGNC Symbol;Acc:HGNC:39595]
ENSG00000234352		lncRNA	novel transcript, antisense to CHRM2
ENSG00000234358		processed_pseudogene	ribosomal protein L8 (RPL8) pseudogene
ENSG00000234387		lncRNA	novel transcript
ENSG00000234394		lncRNA	novel transcript
ENSG00000234426		lncRNA	novel transcript
ENSG00000234446		lncRNA	novel transcript
ENSG00000234469	CLDN34	protein_coding	claudin 34 [Source:HGNC Symbol;Acc:HGNC:51259]
ENSG00000234476	LINC02765	lncRNA	long intergenic non-protein coding RNA 2765 [Source:HGNC Symbol;Acc:HGNC:54285]
ENSG00000234491	HNRNPA1P51	processed_pseudogene	heterogeneous nuclear ribonucleoprotein A1 pseudogene 51 [Source:HGNC Symbol;Acc:HGNC:48781]
ENSG00000234497	ERICH3-AS1	lncRNA	ERICH3 antisense RNA 1 [Source:HGNC Symbol;Acc:HGNC:41093]
ENSG00000234520	HRAT17	lncRNA	heart tissue-associated transcript 17 [Source:NCBI gene (formerly Entrezgene);Acc:101928036]
ENSG00000234592	TJAP1P1	processed_pseudogene	TJAP1 pseudogene 1 [Source:HGNC Symbol;Acc:HGNC:55129]
ENSG00000234612	H2AZP5	processed_pseudogene	H2A.Z histone pseudogene 5 [Source:HGNC Symbol;Acc:HGNC:38018]
ENSG00000234629	WDR82P1	processed_pseudogene	WD repeat domain 82 pseudogene 1 [Source:HGNC Symbol;Acc:HGNC:32447]
ENSG00000234646		lncRNA	novel transcript, sense overlapping SSTR4
ENSG00000234663	LINC01934	lncRNA	long intergenic non-protein coding RNA 1934 [Source:HGNC Symbol;Acc:HGNC:52757]
ENSG00000234701	PRDX3P3	processed_pseudogene	peroxiredoxin 3 pseudogene 3 [Source:HGNC Symbol;Acc:HGNC:39266]
ENSG00000234707	SEC61G-DT	lncRNA	SEC61G divergent transcript [Source:HGNC Symbol;Acc:HGNC:40835]
ENSG00000234724	HDAC1P1	processed_pseudogene	histone deacetylase 1 pseudogene 1 [Source:HGNC Symbol;Acc:HGNC:45190]
ENSG00000234726		processed_pseudogene	chromosome 19 open reading frame 2 (C19orf2) pseudogene
ENSG00000234736	FAM170B-AS1	lncRNA	FAM170B antisense RNA 1 [Source:HGNC Symbol;Acc:HGNC:45006]
ENSG00000234750		processed_pseudogene	ribosomal protein S2 (RPS2) pseudogene
ENSG00000234825	XRCC6P2	processed_pseudogene	X-ray repair cross complementing 6 pseudogene 2 [Source:HGNC Symbol;Acc:HGNC:45184]
ENSG00000234835	PHBP13	processed_pseudogene	prohibitin pseudogene 13 [Source:HGNC Symbol;Acc:HGNC:39292]
ENSG00000234838	PPIAP78	processed_pseudogene	peptidylprolyl isomerase A pseudogene 78 [Source:HGNC Symbol;Acc:HGNC:53702]
ENSG00000234844	CDC42P2	processed_pseudogene	cell division cycle 42 pseudogene 2 [Source:HGNC Symbol;Acc:HGNC:33952]
ENSG00000234886	MTND5P26	processed_pseudogene	MT-ND5 pseudogene 26 [Source:HGNC Symbol;Acc:HGNC:42295]
ENSG00000234913		lncRNA	novel transcript
ENSG00000234937		processed_pseudogene	proteasome (prosome, macropain) 26S subunit, non-ATPase, 7 (Mov34 homolog) (PSMD7) pseudogene
ENSG00000234967		lncRNA	novel transcript
ENSG00000235012	JCADP1	processed_pseudogene	JCAD pseudogene 1 [Source:HGNC Symbol;Acc:HGNC:54491]
ENSG00000235049	LINC00940	lncRNA	long intergenic non-protein coding RNA 940 [Source:HGNC Symbol;Acc:HGNC:48634]
ENSG00000235050	MLIP-AS1	lncRNA	MLIP antisense RNA 1 [Source:HGNC Symbol;Acc:HGNC:40963]
ENSG00000235064	SLC25A5P2	processed_pseudogene	solute carrier family 25 member 5 pseudogene 2 [Source:HGNC Symbol;Acc:HGNC:35470]
ENSG00000235072	ARNILA	lncRNA	androgen receptor negatively regulated lncRNA [Source:HGNC Symbol;Acc:HGNC:54484]
ENSG00000235076	GAPDHP52	processed_pseudogene	glyceraldehyde 3 phosphate dehydrogenase pseudogene 52 [Source:HGNC Symbol;Acc:HGNC:38558]
ENSG00000235080	MTND5P23	unprocessed_pseudogene	MT-ND5 pseudogene 23 [Source:HGNC Symbol;Acc:HGNC:42285]
ENSG00000235100		lncRNA	novel transcript
ENSG00000235123	DSCAM-AS1	lncRNA	DSCAM antisense RNA 1 [Source:HGNC Symbol;Acc:HGNC:40197]
ENSG00000235196		processed_pseudogene	zinc finger protein pseudogene
ENSG00000235205	TATDN2P3	processed_pseudogene	TatD DNase domain containing 2 pseudogene 3 [Source:HGNC Symbol;Acc:HGNC:39256]
ENSG00000235221	LINC00383	lncRNA	long intergenic non-protein coding RNA 383 [Source:HGNC Symbol;Acc:HGNC:42710]
ENSG00000235238	SUMO2P1	processed_pseudogene	SUMO2 pseudogene 1 [Source:HGNC Symbol;Acc:HGNC:13985]
ENSG00000235239	ACTRT1P1	processed_pseudogene	ACTRT1 pseudogene 1 [Source:HGNC Symbol;Acc:HGNC:55127]
ENSG00000235253		processed_pseudogene	eukaryotic translation elongation factor 1 alpha 1 (EEF1A1) pseudogene
ENSG00000235278	ZNF652P1	processed_pseudogene	zinc finger protein 652 pseudogene 1 [Source:HGNC Symbol;Acc:HGNC:35166]
ENSG00000235290	HLA-W	unprocessed_pseudogene	major histocompatibility complex, class I, W (pseudogene) [Source:HGNC Symbol;Acc:HGNC:23425]
ENSG00000235330	RPL12P25	transcribed_processed_pseudogene	ribosomal protein L12 pseudogene 25 [Source:HGNC Symbol;Acc:HGNC:37008]
ENSG00000235339	GEMIN2P2	processed_pseudogene	gem nuclear organelle associated protein 2 pseudogene 2 [Source:HGNC Symbol;Acc:HGNC:49562]
ENSG00000235347		processed_pseudogene	tRNA nucleotidyl transferase, CCA-adding, 1 (TRNT1) pseudogene
ENSG00000235357	LINC01621	lncRNA	long intergenic non-protein coding RNA 1621 [Source:HGNC Symbol;Acc:HGNC:14109]
ENSG00000235358		lncRNA	novel transcript
ENSG00000235368	SAPCD2P2	processed_pseudogene	suppressor APC domain containing 2 pseudogene 2 [Source:HGNC Symbol;Acc:HGNC:51278]
ENSG00000235370	DNM1P51	transcribed_unprocessed_pseudogene	dynamin 1 pseudogene 51 [Source:HGNC Symbol;Acc:HGNC:48500]
ENSG00000235390		processed_pseudogene	high mobility group nucleosomal binding domain 2 (HMGN2) pseudogene
ENSG00000235397	EPN2-AS1	lncRNA	EPN2 antisense RNA 1 [Source:HGNC Symbol;Acc:HGNC:40849]
ENSG00000235411	DRG1P1	processed_pseudogene	DRG1 pseudogene 1 [Source:HGNC Symbol;Acc:HGNC:54701]
ENSG00000235430	ZSWIM5P1	processed_pseudogene	zinc finger SWIM-type containing 5 pseudogene 1 [Source:HGNC Symbol;Acc:HGNC:43768]
ENSG00000235524	MTCO1P23	processed_pseudogene	MT-CO1 pseudogene 23 [Source:HGNC Symbol;Acc:HGNC:52088]
ENSG00000235530		lncRNA	novel transcript, antisense to TMEM11
ENSG00000235538		lncRNA	novel transcript
ENSG00000235587	GAPDHP65	processed_pseudogene	glyceraldehyde 3 phosphate dehydrogenase pseudogene 65 [Source:HGNC Symbol;Acc:HGNC:4143]
ENSG00000235613	NSRP1P1	processed_pseudogene	nuclear speckle splicing regulatory protein 1 pseudogene 1 [Source:HGNC Symbol;Acc:HGNC:38087]
ENSG00000235621	LINC00494	lncRNA	long intergenic non-protein coding RNA 494 [Source:HGNC Symbol;Acc:HGNC:27657]
ENSG00000235641	LINC00484	lncRNA	long intergenic non-protein coding RNA 484 [Source:HGNC Symbol;Acc:HGNC:27862]
ENSG00000235653		processed_pseudogene	zinc finger protein 19 (ZNF19) pseudogene
ENSG00000235660	LINC00345	lncRNA	long intergenic non-protein coding RNA 345 [Source:HGNC Symbol;Acc:HGNC:42503]
ENSG00000235673		processed_pseudogene	ribosomal protein S2 (RPS2) pseudogene
ENSG00000235677	NPM1P26	processed_pseudogene	nucleophosmin 1 pseudogene 26 [Source:HGNC Symbol;Acc:HGNC:45205]
ENSG00000235700	CYCSP52	processed_pseudogene	CYCS pseudogene 52 [Source:HGNC Symbol;Acc:HGNC:24393]
ENSG00000235726		lncRNA	novel transcript
ENSG00000235746	CTBP2P2	processed_pseudogene	CTBP2 pseudogene 2 [Source:HGNC Symbol;Acc:HGNC:45194]
ENSG00000235748	SEPTIN14P12	processed_pseudogene	septin 14 pseudogene 12 [Source:HGNC Symbol;Acc:HGNC:51699]
ENSG00000235774		lncRNA	novel transcript
ENSG00000235776		processed_pseudogene	ribosomal protein L7a (RPL7A) pseudogene
ENSG00000235818	VN1R17P	processed_pseudogene	vomeronasal 1 receptor 17 pseudogene [Source:HGNC Symbol;Acc:HGNC:37331]
ENSG00000235859		processed_pseudogene	proteasome (prosome, macropain) 26S subunit, ATPase, 5 (PSMC5) pseudogene
ENSG00000235885	LINC01828	lncRNA	long intergenic non-protein coding RNA 1828 [Source:HGNC Symbol;Acc:HGNC:52634]
ENSG00000235890	TSPEAR-AS1	lncRNA	TSPEAR antisense RNA 1 [Source:HGNC Symbol;Acc:HGNC:1271]
ENSG00000235904	RBMS3-AS3	lncRNA	RBMS3 antisense RNA 3 [Source:HGNC Symbol;Acc:HGNC:39989]
ENSG00000235914	MACROD2-AS1	lncRNA	MACROD2 antisense RNA 1 [Source:HGNC Symbol;Acc:HGNC:37193]
ENSG00000235927	NEXN-AS1	lncRNA	NEXN antisense RNA 1 [Source:HGNC Symbol;Acc:HGNC:31983]
ENSG00000235946	H2BW3P	processed_pseudogene	H2B.W histone 3, pseudogene [Source:HGNC Symbol;Acc:HGNC:44390]
ENSG00000235965		lncRNA	novel transcript
ENSG00000235975	TPM2P1	processed_pseudogene	TPM2 pseudogene 1 [Source:HGNC Symbol;Acc:HGNC:55137]
ENSG00000235994		lncRNA	novel transcript
ENSG00000236008	LINC01814	lncRNA	long intergenic non-protein coding RNA 1814 [Source:HGNC Symbol;Acc:HGNC:52618]
ENSG00000236009		lncRNA	novel transcript
ENSG00000236013		lncRNA	novel transcript
ENSG00000236052	LINC01643	lncRNA	long intergenic non-protein coding RNA 1643 [Source:HGNC Symbol;Acc:HGNC:52430]
ENSG00000236065		lncRNA	novel transcript
ENSG00000236072	SRSF2P1	processed_pseudogene	SRSF2 pseudogene 1 [Source:HGNC Symbol;Acc:HGNC:54922]
ENSG00000236109		lncRNA	novel transcript
ENSG00000236136	ADORA2BP1	processed_pseudogene	adenosine A2b receptor pseudogene 1 [Source:HGNC Symbol;Acc:HGNC:265]
ENSG00000236158	RFC3P1	processed_pseudogene	replication factor C 3 pseudogene 1 [Source:HGNC Symbol;Acc:HGNC:44531]
ENSG00000236171	RPL12P26	processed_pseudogene	ribosomal protein L12 pseudogene 26 [Source:HGNC Symbol;Acc:HGNC:36811]
ENSG00000236173		lncRNA	novel transcript
ENSG00000236179	PRAMEF35P	unprocessed_pseudogene	PRAME family member 35, pseudogene [Source:HGNC Symbol;Acc:HGNC:51896]
ENSG00000236185	HNRNPDLP3	processed_pseudogene	HNRNPDL pseudogene 3 [Source:HGNC Symbol;Acc:HGNC:48754]
ENSG00000236229	VEZF1P1	processed_pseudogene	vascular endothelial zinc finger 1 pseudogene 1 [Source:HGNC Symbol;Acc:HGNC:32320]
ENSG00000236241		processed_pseudogene	DEAD (Asp-Glu-Ala-Asp) box polypeptide 5 (DDX5) pseudogene
ENSG00000236253	SLC25A3P1	transcribed_processed_pseudogene	solute carrier family 25 member 3 pseudogene 1 [Source:HGNC Symbol;Acc:HGNC:26869]
ENSG00000236306	LINC01241	lncRNA	long intergenic non-protein coding RNA 1241 [Source:HGNC Symbol;Acc:HGNC:49804]
ENSG00000236323	BMP6P1	processed_pseudogene	bone morphogenetic protein 6 pseudogene 1 [Source:HGNC Symbol;Acc:HGNC:19329]
ENSG00000236336	CDYL-AS1	lncRNA	CDYL antisense RNA 1 [Source:HGNC Symbol;Acc:HGNC:40142]
ENSG00000236348	PSMC1P10	processed_pseudogene	proteasome 26S subunit, ATPase 1 pseudogene 10 [Source:HGNC Symbol;Acc:HGNC:39785]
ENSG00000236359	OR51B8P	unprocessed_pseudogene	olfactory receptor family 51 subfamily B member 8 pseudogene [Source:HGNC Symbol;Acc:HGNC:31279]
ENSG00000236375	POU5F1P5	processed_pseudogene	POU class 5 homeobox 1 pseudogene 5 [Source:HGNC Symbol;Acc:HGNC:33311]
ENSG00000236390		lncRNA	novel transcript
ENSG00000236405	UBQLN1P1	processed_pseudogene	ubiquilin 1 pseudogene 1 [Source:HGNC Symbol;Acc:HGNC:21633]
ENSG00000236409	NRADDP	transcribed_unitary_pseudogene	neurotrophin receptor associated death domain, pseudogene [Source:HGNC Symbol;Acc:HGNC:19337]
ENSG00000236425		processed_pseudogene	ribosomal protein L31 (RPL31) pseudogene
ENSG00000236438	FAM157A	transcribed_unprocessed_pseudogene	family with sequence similarity 157 member A [Source:HGNC Symbol;Acc:HGNC:34079]
ENSG00000236444	UBE2L5	protein_coding	ubiquitin conjugating enzyme E2 L5 [Source:HGNC Symbol;Acc:HGNC:13477]
ENSG00000236449		lncRNA	novel transcript, antisense to WIPF1 and CHRNA1
ENSG00000236485	LINC01945	lncRNA	long intergenic non-protein coding RNA 1945 [Source:HGNC Symbol;Acc:HGNC:52769]
ENSG00000236493	EIF2S2P3	processed_pseudogene	eukaryotic translation initiation factor 2 subunit 2 beta pseudogene 3 [Source:HGNC Symbol;Acc:HGNC:31664]
ENSG00000236494		lncRNA	novel transcript
ENSG00000236510		lncRNA	novel transcript
ENSG00000236526		lncRNA	novel transcript
ENSG00000236582	PRPF38AP2	processed_pseudogene	PRP38 domain containing A pseudogene 2 [Source:HGNC Symbol;Acc:HGNC:44693]
ENSG00000236666	POTEH-AS1	lncRNA	POTEH antisense RNA 1 [Source:HGNC Symbol;Acc:HGNC:40058]
ENSG00000236671	PRKG1-AS1	lncRNA	PRKG1 antisense RNA 1 [Source:HGNC Symbol;Acc:HGNC:45029]
ENSG00000236695	HNRNPA1P47	processed_pseudogene	heterogeneous nuclear ribonucleoprotein A1 pseudogene 47 [Source:HGNC Symbol;Acc:HGNC:48777]
ENSG00000236700	LINC01010	lncRNA	long intergenic non-protein coding RNA 1010 [Source:HGNC Symbol;Acc:HGNC:48978]
ENSG00000236710		processed_pseudogene	proteasome (prosome, macropain) subunit, alpha type, 1 (PSMA1) pseudogene
ENSG00000236733		lncRNA	novel transcript
ENSG00000236747	LINC01282	lncRNA	long intergenic non-protein coding RNA 1282 [Source:HGNC Symbol;Acc:HGNC:50338]
ENSG00000236772		lncRNA	novel transcript, antisense to NOL4L
ENSG00000236775		processed_pseudogene	pseudogene similar to part of zinc finger protein (ZNF519)
ENSG00000236783	RPS15AP27	processed_pseudogene	ribosomal protein S15a pseudogene 27 [Source:HGNC Symbol;Acc:HGNC:37011]
ENSG00000236811	GAPDHP2	processed_pseudogene	glyceraldehyde-3-phosphate dehydrogenase pseudogene 2 [Source:HGNC Symbol;Acc:HGNC:16577]
ENSG00000236818	ARL5AP2	processed_pseudogene	ARL5A pseudogene 2 [Source:HGNC Symbol;Acc:HGNC:43937]
ENSG00000236844		processed_pseudogene	ribosomal protein L24 (RPL24) pseudogene
ENSG00000236882	LINC01554	lncRNA	long intergenic non-protein coding RNA 1554 [Source:HGNC Symbol;Acc:HGNC:24687]
ENSG00000236905		processed_pseudogene	ribosomal protein S5 (RPS5) pseudogene
ENSG00000236911		lncRNA	novel transcript, antisense to CR1
ENSG00000236922	LINC01378	lncRNA	long intergenic non-protein coding RNA 1378 [Source:HGNC Symbol;Acc:HGNC:50645]
ENSG00000236965	OR52N3P	unprocessed_pseudogene	olfactory receptor family 52 subfamily N member 3 pseudogene [Source:HGNC Symbol;Acc:HGNC:15229]
ENSG00000236994	YBX1P9	processed_pseudogene	Y-box binding protein 1 pseudogene 9 [Source:HGNC Symbol;Acc:HGNC:42430]
ENSG00000236998		processed_pseudogene	adaptor-related protein complex 3, mu 2 subunit (AP3M2) pseudogene
ENSG00000237031		lncRNA	novel transcript
ENSG00000237057	LINC02087	lncRNA	long intergenic non-protein coding RNA 2087 [Source:HGNC Symbol;Acc:HGNC:52938]
ENSG00000237129	MTCYBP34	processed_pseudogene	MT-CYB pseudogene 34 [Source:HGNC Symbol;Acc:HGNC:52302]
ENSG00000237205	RPL7P34	processed_pseudogene	ribosomal protein L7 pseudogene 34 [Source:HGNC Symbol;Acc:HGNC:36181]
ENSG00000237223	SULT1C2P1	transcribed_unprocessed_pseudogene	sulfotransferase family 1C member 2 pseudogene 1 [Source:HGNC Symbol;Acc:HGNC:33545]
ENSG00000237232	ZNF295-AS1	lncRNA	ZNF295 antisense RNA 1 [Source:HGNC Symbol;Acc:HGNC:23130]
ENSG00000237248	LINC00987	lncRNA	long intergenic non-protein coding RNA 987 [Source:HGNC Symbol;Acc:HGNC:48911]
ENSG00000237263	MAPK6P3	processed_pseudogene	mitogen-activated protein kinase 6 pseudogene 3 [Source:HGNC Symbol;Acc:HGNC:18977]
ENSG00000237272	OR51R1P	unitary_pseudogene	olfactory receptor family 51 subfamily R member 1 pseudogene [Source:HGNC Symbol;Acc:HGNC:15203]
ENSG00000237276	ANO7L1	transcribed_unprocessed_pseudogene	anoctamin 7 like 1 (pseudogene) [Source:HGNC Symbol;Acc:HGNC:32248]
ENSG00000237283		lncRNA	novel transcript
ENSG00000237317		processed_pseudogene	forty-two-three domain containing 1 (FYTTD1) pseudogene
ENSG00000237353	PATE4	protein_coding	prostate and testis expressed 4 [Source:HGNC Symbol;Acc:HGNC:35427]
ENSG00000237357		lncRNA	novel transcript
ENSG00000237361	TUSC8	lncRNA	tumor suppressor candidate 8 [Source:HGNC Symbol;Acc:HGNC:49111]
ENSG00000237433	RPSAP11	processed_pseudogene	ribosomal protein SA pseudogene 11 [Source:HGNC Symbol;Acc:HGNC:6503]
ENSG00000237449	TAAR4P	unprocessed_pseudogene	trace amine associated receptor 4, pseudogene [Source:HGNC Symbol;Acc:HGNC:31924]
ENSG00000237460	LINC01661	lncRNA	long intergenic non-protein coding RNA 1661 [Source:HGNC Symbol;Acc:HGNC:52449]
ENSG00000237471		lncRNA	novel transcript
ENSG00000237476	LINC01637	lncRNA	long intergenic non-protein coding RNA 1637 [Source:HGNC Symbol;Acc:HGNC:52424]
ENSG00000237489	C10orf143	protein_coding	chromosome 10 open reading frame 143 [Source:HGNC Symbol;Acc:HGNC:48677]
ENSG00000237505	PKN2-AS1	lncRNA	PKN2 antisense RNA 1 [Source:HGNC Symbol;Acc:HGNC:50597]
ENSG00000237517	DGCR5	transcribed_unprocessed_pseudogene	DiGeorge syndrome critical region gene 5 [Source:HGNC Symbol;Acc:HGNC:16757]
ENSG00000237542	MTCO3P17	unprocessed_pseudogene	MT-CO3 pseudogene 17 [Source:HGNC Symbol;Acc:HGNC:52047]
ENSG00000237548	NA	NA	NA
ENSG00000237567	LINC02836	lncRNA	long intergenic non-protein coding RNA 2836 [Source:HGNC Symbol;Acc:HGNC:54370]
ENSG00000237579	LINC01514	lncRNA	long intergenic non-protein coding RNA 1514 [Source:HGNC Symbol;Acc:HGNC:51207]
ENSG00000237614		lncRNA	novel transcript
ENSG00000237620	GCNT1P5	processed_pseudogene	glucosaminyl (N-acetyl) transferase 1 pseudogene 5 [Source:HGNC Symbol;Acc:HGNC:37975]
ENSG00000237626		lncRNA	novel transcript
ENSG00000237732	CT75	transcribed_unprocessed_pseudogene	cancer/testis associated transcript 75 [Source:HGNC Symbol;Acc:HGNC:37174]
ENSG00000237754		processed_pseudogene	septin 13 (SEPT13) pseudogene
ENSG00000237767	LINC01370	lncRNA	long intergenic non-protein coding RNA 1370 [Source:HGNC Symbol;Acc:HGNC:50608]
ENSG00000237770	SPATA31D2P	unprocessed_pseudogene	SPATA31 subfamily D member 2, pseudogene [Source:HGNC Symbol;Acc:HGNC:38607]
ENSG00000237787	LINC02877	lncRNA	long intergenic non-protein coding RNA 2877 [Source:HGNC Symbol;Acc:HGNC:37259]
ENSG00000237788		processed_pseudogene	cytokine-like nuclear factor n-pac (N-PAC) pseudogene
ENSG00000237810		processed_pseudogene	polo-like kinase 1 (Drosophila) (PLK1) pseudogene
ENSG00000237842	SMU1P1	processed_pseudogene	SMU1 pseudogene 1 [Source:HGNC Symbol;Acc:HGNC:54527]
ENSG00000237859	EEF1A1P31	unprocessed_pseudogene	eukaryotic translation elongation factor 1 alpha 1 pseudogene 31 [Source:HGNC Symbol;Acc:HGNC:37908]
ENSG00000237877	LINC01473	lncRNA	long intergenic non-protein coding RNA 1473 [Source:HGNC Symbol;Acc:HGNC:51109]
ENSG00000237883	DGUOK-AS1	lncRNA	DGUOK antisense RNA 1 [Source:HGNC Symbol;Acc:HGNC:43441]
ENSG00000237941	KCNQ1DN	lncRNA	KCNQ1 downstream neighbor [Source:HGNC Symbol;Acc:HGNC:13335]
ENSG00000237951	PPIL1P1	processed_pseudogene	peptidylprolyl isomerase like 1 pseudogene 1 [Source:HGNC Symbol;Acc:HGNC:20865]
ENSG00000237991	RPL35P1	processed_pseudogene	ribosomal protein L35 pseudogene 1 [Source:HGNC Symbol;Acc:HGNC:36695]
ENSG00000237992	LINC01808	lncRNA	long intergenic non-protein coding RNA 1808 [Source:HGNC Symbol;Acc:HGNC:52611]
ENSG00000238005		lncRNA	novel transcript
ENSG00000238026		processed_pseudogene	transmembrane protein 38B (TMEM38B) pseudogene
ENSG00000238029	RALBP1P2	processed_pseudogene	RALBP1 pseudogene 2 [Source:HGNC Symbol;Acc:HGNC:54697]
ENSG00000238069	RPLP0P7	processed_pseudogene	ribosomal protein lateral stalk subunit P0 pseudogene 7 [Source:HGNC Symbol;Acc:HGNC:36578]
ENSG00000238081		processed_pseudogene	chromosome 11 open reading frame 74 (C11orf74) pseudogene
ENSG00000238084		processed_pseudogene	succinate dehydrogenase complex, subunit D, integral membrane protein (SDHD) pseudogene
ENSG00000238086	PPP1R26P1	processed_pseudogene	protein phosphatase 1 regulatory subunit 26 pseudogene 1 [Source:HGNC Symbol;Acc:HGNC:42015]
ENSG00000238129		lncRNA	novel transcript
ENSG00000238145	TUBAP8	processed_pseudogene	tubulin alpha pseudogene 8 [Source:HGNC Symbol;Acc:HGNC:54875]
ENSG00000238165		processed_pseudogene	chromosome 20 open reading frame 30 (C20orf30) pseudogene
ENSG00000238168	IFITM3P5	processed_pseudogene	IFITM3 pseudogene 5 [Source:HGNC Symbol;Acc:HGNC:54543]
ENSG00000238189	ENOX1-AS2	lncRNA	ENOX1 antisense RNA 2 [Source:HGNC Symbol;Acc:HGNC:42397]
ENSG00000238230	LINC00391	lncRNA	long intergenic non-protein coding RNA 391 [Source:HGNC Symbol;Acc:HGNC:42719]
ENSG00000238241	CCR12P	transcribed_unprocessed_pseudogene	C-C motif chemokine receptor 12, pseudogene [Source:HGNC Symbol;Acc:HGNC:39812]
ENSG00000238249	HMGN2P17	processed_pseudogene	high mobility group nucleosomal binding domain 2 pseudogene 17 [Source:HGNC Symbol;Acc:HGNC:39381]
ENSG00000238271	IFNWP19	unprocessed_pseudogene	interferon omega 1 pseudogene 19 [Source:HGNC Symbol;Acc:HGNC:5451]
ENSG00000238277		lncRNA	novel transcript
ENSG00000238280		lncRNA	novel transcript
ENSG00000239199	RPL21P6	processed_pseudogene	ribosomal protein L21 pseudogene 6 [Source:HGNC Symbol;Acc:HGNC:23542]
ENSG00000239218	RPS20P22	transcribed_processed_pseudogene	ribosomal protein S20 pseudogene 22 [Source:HGNC Symbol;Acc:HGNC:36379]
ENSG00000239332	LINC01119	lncRNA	long intergenic non-protein coding RNA 1119 [Source:HGNC Symbol;Acc:HGNC:49262]
ENSG00000239345	HNRNPA1P26	processed_pseudogene	heterogeneous nuclear ribonucleoprotein A1 pseudogene 26 [Source:HGNC Symbol;Acc:HGNC:39544]
ENSG00000239481	RPS3AP41	processed_pseudogene	RPS3A pseudogene 41 [Source:HGNC Symbol;Acc:HGNC:37000]
ENSG00000239513	LINC01210	lncRNA	long intergenic non-protein coding RNA 1210 [Source:HGNC Symbol;Acc:HGNC:49642]
ENSG00000239590	OR1J4	protein_coding	olfactory receptor family 1 subfamily J member 4 [Source:HGNC Symbol;Acc:HGNC:8211]
ENSG00000239648	MTND1P3	processed_pseudogene	MT-ND1 pseudogene 3 [Source:HGNC Symbol;Acc:HGNC:42052]
ENSG00000239649	MYADML	transcribed_processed_pseudogene	myeloid associated differentiation marker like (pseudogene) [Source:HGNC Symbol;Acc:HGNC:31019]
ENSG00000239677	PDZRN3-AS1	lncRNA	PDZRN3 antisense RNA 1 [Source:HGNC Symbol;Acc:HGNC:40814]
ENSG00000239699	HNRNPA3P8	processed_pseudogene	heterogeneous nuclear ribonucleoprotein A3 pseudogene 8 [Source:HGNC Symbol;Acc:HGNC:48497]
ENSG00000239701		processed_pseudogene	ribosomal protein L37 (RPL37) pseudogene
ENSG00000239775		lncRNA	novel transcript, sense overlapping DBNL
ENSG00000239830	RPS4XP22	processed_pseudogene	ribosomal protein S4X pseudogene 22 [Source:HGNC Symbol;Acc:HGNC:36125]
ENSG00000240107		processed_pseudogene	synovial sarcoma, X breakpoint 2 interacting protein (SSX2IP) pseudogene
ENSG00000240175	MAGI1-AS1	lncRNA	MAGI1 antisense RNA 1 [Source:HGNC Symbol;Acc:HGNC:40091]
ENSG00000240366	RPL36AP45	processed_pseudogene	ribosomal protein L36a pseudogene 45 [Source:HGNC Symbol;Acc:HGNC:36032]
ENSG00000240393		processed_pseudogene	developmentally regulated GTP binding protein 1 (DRG1) pseudogene
ENSG00000240427	RPS26P34	processed_pseudogene	ribosomal protein S26 pseudogene 34 [Source:HGNC Symbol;Acc:HGNC:36894]
ENSG00000240432	KRTAP13-3	protein_coding	keratin associated protein 13-3 [Source:HGNC Symbol;Acc:HGNC:18925]
ENSG00000240452	MTCO1P29	unprocessed_pseudogene	MT-CO1 pseudogene 29 [Source:HGNC Symbol;Acc:HGNC:52094]
ENSG00000240579		processed_pseudogene	pseudogene similar to part of CD2 (cytoplasmic tail) binding protein 2 (CD2BP2)
ENSG00000240591		lncRNA	novel transcript
ENSG00000240621	OR2AO1P	unprocessed_pseudogene	olfactory receptor family 2 subfamily AO member 1 pseudogene [Source:HGNC Symbol;Acc:HGNC:31247]
ENSG00000240622	RPL7P15	processed_pseudogene	ribosomal protein L7 pseudogene 15 [Source:HGNC Symbol;Acc:HGNC:36740]
ENSG00000240641	RN7SL580P	misc_RNA	RNA, 7SL, cytoplasmic 580, pseudogene [Source:HGNC Symbol;Acc:HGNC:46596]
ENSG00000240707	LINC01168	lncRNA	long intergenic non-protein coding RNA 1168 [Source:HGNC Symbol;Acc:HGNC:49537]
ENSG00000240729		processed_pseudogene	ribosomal protein L21 (RPL21) pseudogene
ENSG00000240774		processed_pseudogene	cyclin-dependent kinase 2 associated protein 1 (CDK2AP1) pseudogene
ENSG00000240869	RN7SL128P	misc_RNA	RNA, 7SL, cytoplasmic 128, pseudogene [Source:HGNC Symbol;Acc:HGNC:46144]
ENSG00000240874		processed_pseudogene	ribosomal protein S13 (RPS13) pseudogene
ENSG00000240889	NDUFB2-AS1	lncRNA	NDUFB2 antisense RNA 1 [Source:HGNC Symbol;Acc:HGNC:40396]
ENSG00000240990	HOXA11-AS	lncRNA	HOXA11 antisense RNA [Source:HGNC Symbol;Acc:HGNC:24957]
ENSG00000240996		lncRNA	novel transcript
ENSG00000241131	LINC02032	lncRNA	long intergenic non-protein coding RNA 2032 [Source:HGNC Symbol;Acc:HGNC:52866]
ENSG00000241224	C3orf85	protein_coding	chromosome 3 open reading frame 85 [Source:HGNC Symbol;Acc:HGNC:53432]
ENSG00000241251		processed_pseudogene	ribosomal protein L21 (RPL21) pseudogene
ENSG00000241369	LINC01192	lncRNA	long intergenic non-protein coding RNA 1192 [Source:HGNC Symbol;Acc:HGNC:37197]
ENSG00000241438	TDGF1P6	processed_pseudogene	teratocarcinoma-derived growth factor 1 pseudogene 6 [Source:HGNC Symbol;Acc:HGNC:11706]
ENSG00000241473		processed_pseudogene	actin, beta (ACTB) pseudogene
ENSG00000241587	RN7SL482P	misc_RNA	RNA, 7SL, cytoplasmic 482, pseudogene [Source:HGNC Symbol;Acc:HGNC:46498]
ENSG00000241599		lncRNA	novel transcript
ENSG00000241622	RARRES2P1	processed_pseudogene	retinoic acid receptor responder 2 pseudogene 1 [Source:HGNC Symbol;Acc:HGNC:48700]
ENSG00000241644	INMT	protein_coding	indolethylamine N-methyltransferase [Source:HGNC Symbol;Acc:HGNC:6069]
ENSG00000241680	RPL31P49	processed_pseudogene	ribosomal protein L31 pseudogene 49 [Source:HGNC Symbol;Acc:HGNC:35909]
ENSG00000241696	LINC02053	lncRNA	long intergenic non-protein coding RNA 2053 [Source:HGNC Symbol;Acc:HGNC:52893]
ENSG00000241935	HOGA1	protein_coding	4-hydroxy-2-oxoglutarate aldolase 1 [Source:HGNC Symbol;Acc:HGNC:25155]
ENSG00000241984	RPL7AP2	processed_pseudogene	ribosomal protein L7a pseudogene 2 [Source:HGNC Symbol;Acc:HGNC:23552]
ENSG00000242071	RPL7AP6	processed_pseudogene	ribosomal protein L7a pseudogene 6 [Source:HGNC Symbol;Acc:HGNC:19785]
ENSG00000242267	SKINT1L	transcribed_unprocessed_pseudogene	Skint1 like (pseudogene) [Source:HGNC Symbol;Acc:HGNC:33993]
ENSG00000242268	LINC02082	lncRNA	long intergenic non-protein coding RNA 2082 [Source:HGNC Symbol;Acc:HGNC:52931]
ENSG00000242299		processed_pseudogene	ribosomal protein S18 (RPS18) pseudogene
ENSG00000242407		lncRNA	novel transcript
ENSG00000242412	DBIL5P2	transcribed_processed_pseudogene	diazepam binding inhibitor-like 5 pseudogene 2 [Source:HGNC Symbol;Acc:HGNC:38518]
ENSG00000242428	CFAP20DC-AS1	lncRNA	CFAP20DC antisense RNA 1 [Source:HGNC Symbol;Acc:HGNC:41063]
ENSG00000242507		transcribed_unprocessed_pseudogene	pseudogene similar to sialyltransferase proteins
ENSG00000242540		lncRNA	novel transcript
ENSG00000242657	RN7SL581P	misc_RNA	RNA, 7SL, cytoplasmic 581, pseudogene [Source:HGNC Symbol;Acc:HGNC:46597]
ENSG00000242667		processed_pseudogene	ribosomal protein S10 (RPS10) pseudogene
ENSG00000242671	LINC02010	lncRNA	long intergenic non-protein coding RNA 2010 [Source:HGNC Symbol;Acc:HGNC:52846]
ENSG00000242697	RPL5P12	processed_pseudogene	ribosomal protein L5 pseudogene 12 [Source:HGNC Symbol;Acc:HGNC:36221]
ENSG00000242766	IGKV1D-17	IG_V_gene	immunoglobulin kappa variable 1D-17 [Source:HGNC Symbol;Acc:HGNC:5749]
ENSG00000242850	RPL23AP68	processed_pseudogene	ribosomal protein L23a pseudogene 68 [Source:HGNC Symbol;Acc:HGNC:35489]
ENSG00000242852	ZNF709	protein_coding	zinc finger protein 709 [Source:HGNC Symbol;Acc:HGNC:20629]
ENSG00000242998	RN7SL379P	misc_RNA	RNA, 7SL, cytoplasmic 379, pseudogene [Source:HGNC Symbol;Acc:HGNC:46395]
ENSG00000243033	GAPDHP47	processed_pseudogene	glyceraldehyde 3 phosphate dehydrogenase pseudogene 47 [Source:HGNC Symbol;Acc:HGNC:37803]
ENSG00000243048	FTHL18P	unprocessed_pseudogene	ferritin heavy chain like 18, pseudogene [Source:HGNC Symbol;Acc:HGNC:3988]
ENSG00000243059	RN7SL400P	misc_RNA	RNA, 7SL, cytoplasmic 400, pseudogene [Source:HGNC Symbol;Acc:HGNC:46416]
ENSG00000243154	SYPL1P1	processed_pseudogene	synaptophysin like 1 pseudogene 1 [Source:HGNC Symbol;Acc:HGNC:53546]
ENSG00000243171		processed_pseudogene	ribosomal protein L17 (RPL17) pseudogene
ENSG00000243193	PRKAR2B-AS1	lncRNA	PRKAR2B antisense RNA 1 [Source:HGNC Symbol;Acc:HGNC:40472]
ENSG00000243250	RPS6P16	processed_pseudogene	ribosomal protein S6 pseudogene 16 [Source:HGNC Symbol;Acc:HGNC:35668]
ENSG00000243284	VSIG8	protein_coding	V-set and immunoglobulin domain containing 8 [Source:HGNC Symbol;Acc:HGNC:32063]
ENSG00000243346	RN7SL601P	misc_RNA	RNA, 7SL, cytoplasmic 601, pseudogene [Source:HGNC Symbol;Acc:HGNC:46617]
ENSG00000243431	RPL5P30	processed_pseudogene	ribosomal protein L5 pseudogene 30 [Source:HGNC Symbol;Acc:HGNC:35837]
ENSG00000243499	RPS6P21	processed_pseudogene	ribosomal protein S6 pseudogene 21 [Source:HGNC Symbol;Acc:HGNC:36478]
ENSG00000243547	HNRNPKP4	processed_pseudogene	heterogeneous nuclear ribonucleoprotein K pseudogene 4 [Source:HGNC Symbol;Acc:HGNC:42377]
ENSG00000243663	RPS4XP14	processed_pseudogene	ribosomal protein S4X pseudogene 14 [Source:HGNC Symbol;Acc:HGNC:36737]
ENSG00000243710	CFAP57	protein_coding	cilia and flagella associated protein 57 [Source:HGNC Symbol;Acc:HGNC:26485]
ENSG00000243766	HOTTIP	lncRNA	HOXA distal transcript antisense RNA [Source:HGNC Symbol;Acc:HGNC:37461]
ENSG00000243828		transcribed_processed_pseudogene	transmembrane protein 98 (TMEM98) pseudogene
ENSG00000243902	ELFN2	lncRNA	extracellular leucine rich repeat and fibronectin type III domain containing 2 [Source:NCBI gene (formerly Entrezgene);Acc:114794]
ENSG00000243903		lncRNA	novel transcript
ENSG00000243910	TUBA4B	protein_coding	tubulin alpha 4b [Source:HGNC Symbol;Acc:HGNC:18637]
ENSG00000243915	THAP12P2	processed_pseudogene	THAP domain containing 12 pseudogene 2 [Source:HGNC Symbol;Acc:HGNC:39566]
ENSG00000243955	GSTA1	protein_coding	glutathione S-transferase alpha 1 [Source:HGNC Symbol;Acc:HGNC:4626]
ENSG00000244021		processed_pseudogene	ribosomal protein L21 (RPL21) pseudogene
ENSG00000244055		lncRNA	novel transcript, antisense to ERVW-1 and PEX1
ENSG00000244176		processed_pseudogene	ribosomal protein S2 (RPS2) pseudogene
ENSG00000244213	ZFAND6P1	processed_pseudogene	zinc finger AN1-type containing 6 pseudogene 1 [Source:HGNC Symbol;Acc:HGNC:42978]
ENSG00000244249		processed_pseudogene	ribosomal protein S2 (RPS2) pseudogene
ENSG00000244300	GATA2-AS1	lncRNA	GATA2 antisense RNA 1 [Source:HGNC Symbol;Acc:HGNC:51108]
ENSG00000244361	RPL30P7	processed_pseudogene	ribosomal protein L30 pseudogene 7 [Source:HGNC Symbol;Acc:HGNC:36402]
ENSG00000244457	ENO1P1	transcribed_processed_pseudogene	enolase 1 pseudogene 1 [Source:HGNC Symbol;Acc:HGNC:3352]
ENSG00000244480		transcribed_processed_pseudogene	pseudogene similar golgi autoantigen, golgin subfamily a, 8A GOLGA8A
ENSG00000244486	SCARF2	protein_coding	scavenger receptor class F member 2 [Source:HGNC Symbol;Acc:HGNC:19869]
ENSG00000244527		processed_pseudogene	ribosomal protein L21 (RPL21) pseudogene
ENSG00000244541	LINC01213	lncRNA	long intergenic non-protein coding RNA 1213 [Source:HGNC Symbol;Acc:HGNC:49648]
ENSG00000244560		transcribed_unprocessed_pseudogene	zinc finger protein pseudogene
ENSG00000244588	RAD21L1	protein_coding	RAD21 cohesin complex component like 1 [Source:HGNC Symbol;Acc:HGNC:16271]
ENSG00000244691	RPL10AP1	processed_pseudogene	ribosomal protein L10a pseudogene 1 [Source:HGNC Symbol;Acc:HGNC:19813]
ENSG00000244712		processed_pseudogene	ribosomal protein L29 (RPL29) pseudogene
ENSG00000244953		lncRNA	novel transcript
ENSG00000245080	MIR3150BHG	lncRNA	MIR3150B host gene [Source:HGNC Symbol;Acc:HGNC:52000]
ENSG00000245384	CXXC4-AS1	lncRNA	CXXC4 antisense RNA 1 [Source:HGNC Symbol;Acc:HGNC:41054]
ENSG00000245482		lncRNA	novel transcript, antisense to ALG10
ENSG00000245651		lncRNA	novel transcript
ENSG00000245711	NADK2-AS1	lncRNA	NADK2 antisense RNA 1 [Source:HGNC Symbol;Acc:HGNC:41143]
ENSG00000245768		lncRNA	novel transcript
ENSG00000245870	LINC00682	lncRNA	long intergenic non-protein coding RNA 682 [Source:HGNC Symbol;Acc:HGNC:44466]
ENSG00000245970		lncRNA	novel transcript
ENSG00000245975		lncRNA	novel transcript
ENSG00000246228	CASC8	lncRNA	cancer susceptibility 8 [Source:HGNC Symbol;Acc:HGNC:45129]
ENSG00000246263	UBR5-DT	lncRNA	UBR5 divergent transcript [Source:HGNC Symbol;Acc:HGNC:51661]
ENSG00000246375	PPM1K-DT	lncRNA	PPM1K divergent transcript [Source:HGNC Symbol;Acc:HGNC:54093]
ENSG00000246526	LINC02481	lncRNA	long intergenic non-protein coding RNA 2481 [Source:HGNC Symbol;Acc:HGNC:27958]
ENSG00000246582	TNFRSF10A-DT	lncRNA	TNFRSF10A divergent transcript [Source:HGNC Symbol;Acc:HGNC:52647]
ENSG00000247011		lncRNA	novel transcript
ENSG00000247193		lncRNA	novel transcript, antisense to CENTD1
ENSG00000247498	GPRC5D-AS1	lncRNA	GPRC5D and HEBP1 antisense RNA 1 [Source:HGNC Symbol;Acc:HGNC:53599]
ENSG00000247872	SPCS2P3	processed_pseudogene	signal peptidase complex subunit 2 pseudogene 3 [Source:HGNC Symbol;Acc:HGNC:45236]
ENSG00000247877	FAM174A-DT	lncRNA	FAM174A divergent transcript [Source:HGNC Symbol;Acc:HGNC:55584]
ENSG00000247903		lncRNA	novel transcript, antisense to TM7SF3
ENSG00000247982	LINC00926	lncRNA	long intergenic non-protein coding RNA 926 [Source:HGNC Symbol;Acc:HGNC:27514]
ENSG00000248115		lncRNA	novel transcript
ENSG00000248124	RRN3P1	transcribed_unprocessed_pseudogene	RRN3 pseudogene 1 [Source:HGNC Symbol;Acc:HGNC:30548]
ENSG00000248125		lncRNA	novel transcript
ENSG00000248196		processed_pseudogene	uracil-DNA glycosylase (UNG) pseudogene
ENSG00000248202	LINC02234	lncRNA	long intergenic non-protein coding RNA 2234 [Source:HGNC Symbol;Acc:HGNC:53105]
ENSG00000248211	TRPC7-AS1	lncRNA	TRPC7 antisense RNA 1 [Source:HGNC Symbol;Acc:HGNC:40936]
ENSG00000248245		lncRNA	novel transcript
ENSG00000248278	SUMO2P17	transcribed_processed_pseudogene	SUMO2 pseudogene 17 [Source:HGNC Symbol;Acc:HGNC:49358]
ENSG00000248288		processed_pseudogene	ribosomal protein L5 (RPL5) pseudogene
ENSG00000248320	THAP12P9	processed_pseudogene	THAP domain containing 12 pseudogene 9 [Source:HGNC Symbol;Acc:HGNC:39573]
ENSG00000248334	WHAMMP2	transcribed_unprocessed_pseudogene	WAS protein homolog associated with actin, golgi membranes and microtubules pseudogene 2 [Source:HGNC Symbol;Acc:HGNC:32360]
ENSG00000248370	LINC02434	lncRNA	long intergenic non-protein coding RNA 2434 [Source:HGNC Symbol;Acc:HGNC:53365]
ENSG00000248393		lncRNA	novel transcript
ENSG00000248431		lncRNA	novel transcript
ENSG00000248461	LINC02119	lncRNA	long intergenic non-protein coding RNA 2119 [Source:HGNC Symbol;Acc:HGNC:52975]
ENSG00000248474	LINC02122	lncRNA	long intergenic non-protein coding RNA 2122 [Source:HGNC Symbol;Acc:HGNC:52979]
ENSG00000248518		lncRNA	novel transcript
ENSG00000248540		lncRNA	novel transcript
ENSG00000248560		processed_pseudogene	transmembrane and tetratricopeptide repeat containing 4 (TMTC4) pseudogne
ENSG00000248625		processed_pseudogene	chloride channel, nucleotide-sensitive, 1A (CLNS1A) pseudogene
ENSG00000248641	HMGA1P2	processed_pseudogene	high mobility group AT-hook 1 pseudogene 2 [Source:HGNC Symbol;Acc:HGNC:13322]
ENSG00000248673	LINC01331	lncRNA	long intergenic non-protein coding RNA 1331 [Source:HGNC Symbol;Acc:HGNC:50538]
ENSG00000248709		lncRNA	novel transcript
ENSG00000248753		lncRNA	novel transcript
ENSG00000248791		processed_pseudogene	pleckstrin homology domain containing, family A (phosphoinositide binding specific) member 1 (PLEKHA1) pseudogene
ENSG00000248809	LINC01095	lncRNA	long intergenic non-protein coding RNA 1095 [Source:HGNC Symbol;Acc:HGNC:49220]
ENSG00000248810	LINC02432	lncRNA	long intergenic non-protein coding RNA 2432 [Source:HGNC Symbol;Acc:HGNC:53363]
ENSG00000248844	LINC02753	lncRNA	long intergenic non-protein coding RNA 2753 [Source:HGNC Symbol;Acc:HGNC:54273]
ENSG00000248854	HNRNPH1P3	processed_pseudogene	heterogeneous nuclear ribonucleoprotein H1 pseudogene 3 [Source:HGNC Symbol;Acc:HGNC:48811]
ENSG00000248870		lncRNA	novel transcript
ENSG00000248873	SERBP1P6	processed_pseudogene	SERPINE1 mRNA binding protein 1 pseudogene 6 [Source:HGNC Symbol;Acc:HGNC:44635]
ENSG00000248946	MTND3P22	processed_pseudogene	MT-ND3 pseudogene 22 [Source:HGNC Symbol;Acc:HGNC:52168]
ENSG00000248956	HMGB1P44	processed_pseudogene	high mobility group box 1 pseudogene 44 [Source:HGNC Symbol;Acc:HGNC:39275]
ENSG00000248964		lncRNA	novel transcript
ENSG00000249021		lncRNA	novel transcript
ENSG00000249054	FAM138D	lncRNA	family with sequence similarity 138 member D [Source:HGNC Symbol;Acc:HGNC:33583]
ENSG00000249141		protein_coding	novel protein
ENSG00000249145	LINC02517	lncRNA	long intergenic non-protein coding RNA 2517 [Source:HGNC Symbol;Acc:HGNC:53506]
ENSG00000249167	SEMA6A-AS2	lncRNA	SEMA6A antisense RNA 2 [Source:HGNC Symbol;Acc:HGNC:52754]
ENSG00000249193	HSPD1P5	processed_pseudogene	heat shock protein family D (Hsp60) member 1 pseudogene 5 [Source:HGNC Symbol;Acc:HGNC:5266]
ENSG00000249196	TMEM132D-AS1	lncRNA	TMEM132D antisense RNA 1 [Source:HGNC Symbol;Acc:HGNC:27466]
ENSG00000249206	GCNT1P2	processed_pseudogene	glucosaminyl (N-acetyl) transferase 1, core 2 pseudogene 2 [Source:HGNC Symbol;Acc:HGNC:37972]
ENSG00000249237		transcribed_unitary_pseudogene	novel pseudogene
ENSG00000249256	ATP5MGP3	processed_pseudogene	ATP synthase membrane subunit g pseudogene 3 [Source:HGNC Symbol;Acc:HGNC:13216]
ENSG00000249259		transcribed_processed_pseudogene	rearranged L-myc fusion (RLF) pseudogene
ENSG00000249262		processed_pseudogene	mitochondrial ribosomal protein L19 (MRPL19) pseudogene
ENSG00000249267	LINC00939	lncRNA	long intergenic non-protein coding RNA 939 [Source:HGNC Symbol;Acc:HGNC:48631]
ENSG00000249269		lncRNA	novel transcript
ENSG00000249328		lncRNA	novel transcript
ENSG00000249346	LINC01016	lncRNA	long intergenic non-protein coding RNA 1016 [Source:HGNC Symbol;Acc:HGNC:48991]
ENSG00000249351		processed_pseudogene	ArfGAP with GTPase domain, ankyrin repeat and PH domain 1 (AGAP1) pseudogene
ENSG00000249364		lncRNA	novel transcript
ENSG00000249375	CASC11	lncRNA	cancer susceptibility 11 [Source:HGNC Symbol;Acc:HGNC:48939]
ENSG00000249382	LINC02619	lncRNA	long intergenic non-protein coding RNA 2619 [Source:HGNC Symbol;Acc:HGNC:54094]
ENSG00000249396	LINC02212	lncRNA	long intergenic non-protein coding RNA 2212 [Source:HGNC Symbol;Acc:HGNC:53079]
ENSG00000249436	LINCR-0003	lncRNA	uncharacterized LincR-0003 [Source:NCBI gene (formerly Entrezgene);Acc:100996645]
ENSG00000249448	MTCO1P24	processed_pseudogene	MT-CO1 pseudogene 24 [Source:HGNC Symbol;Acc:HGNC:52089]
ENSG00000249459	ZNF286B	transcribed_unprocessed_pseudogene	zinc finger protein 286B (pseudogene) [Source:HGNC Symbol;Acc:HGNC:33241]
ENSG00000249472		processed_pseudogene	pseudogene similar to part of RAS guanyl releasing protein 2 (calcium and DAG-regulated) (RASGRP2)
ENSG00000249485	RBBP4P1	processed_pseudogene	RBBP4 pseudogene 1 [Source:HGNC Symbol;Acc:HGNC:42368]
ENSG00000249504	PCDHA14	transcribed_unprocessed_pseudogene	protocadherin alpha 14 pseudogene [Source:HGNC Symbol;Acc:HGNC:2163]
ENSG00000249518		processed_pseudogene	formyl peptide receptor 3 pseudogene
ENSG00000249525		processed_pseudogene	RWD domain containing 2B (RWDD2B) pseudogene
ENSG00000249580	MTATP6P22	unprocessed_pseudogene	MT-ATP6 pseudogene 22 [Source:HGNC Symbol;Acc:HGNC:52178]
ENSG00000249599	BMPR1B-DT	lncRNA	BMPR1B divergent transcript [Source:HGNC Symbol;Acc:HGNC:50864]
ENSG00000249614	LINC02503	lncRNA	long intergenic non-protein coding RNA 2503 [Source:HGNC Symbol;Acc:HGNC:53492]
ENSG00000249618	LINC02465	lncRNA	long intergenic non-protein coding RNA 2465 [Source:HGNC Symbol;Acc:HGNC:53403]
ENSG00000249698	MTCO3P9	unprocessed_pseudogene	MT-CO3 pseudogene 9 [Source:HGNC Symbol;Acc:HGNC:52039]
ENSG00000249699	LINC02261	lncRNA	long intergenic non-protein coding RNA 2261 [Source:HGNC Symbol;Acc:HGNC:53173]
ENSG00000249700	SRD5A3-AS1	lncRNA	SRD5A3 antisense RNA 1 [Source:HGNC Symbol;Acc:HGNC:44138]
ENSG00000249768	HSPE1P10	processed_pseudogene	heat shock protein family E (Hsp10) member 1 pseudogene 10 [Source:HGNC Symbol;Acc:HGNC:49329]
ENSG00000249787		lncRNA	novel transcript
ENSG00000249820		processed_pseudogene	pseudogene similar to part of AF4/FMR2 family, member 4
ENSG00000249863		processed_pseudogene	synaptotagmin binding, cytoplasmic RNA interacting protein (SYNCRIP) pseudogene
ENSG00000249867	LINC02742	lncRNA	long intergenic non-protein coding RNA 2742 [Source:HGNC Symbol;Acc:HGNC:54259]
ENSG00000249893	MTND6P16	unprocessed_pseudogene	MT-ND6 pseudogene 16 [Source:HGNC Symbol;Acc:HGNC:39479]
ENSG00000249948	GBA3	polymorphic_pseudogene	glucosylceramidase beta 3 (gene/pseudogene) [Source:HGNC Symbol;Acc:HGNC:19069]
ENSG00000250007	GJD2-DT	lncRNA	GJD2 divergent transcript [Source:HGNC Symbol;Acc:HGNC:55560]
ENSG00000250016	SNX18P23	processed_pseudogene	sorting nexin 18 pseudogene 23 [Source:HGNC Symbol;Acc:HGNC:39631]
ENSG00000250030		processed_pseudogene	CCR4-NOT transcription complex, subunit 7 (CNOT7) pseudogene
ENSG00000250041		lncRNA	novel transcript
ENSG00000250081		lncRNA	novel transcript
ENSG00000250125	LINC02232	lncRNA	long intergenic non-protein coding RNA 2232 [Source:HGNC Symbol;Acc:HGNC:53103]
ENSG00000250164		lncRNA	novel transcript
ENSG00000250247	SEPHS2P1	processed_pseudogene	selenophosphate synthetase 2 pseudogene 1 [Source:HGNC Symbol;Acc:HGNC:42165]
ENSG00000250254	PTTG2	protein_coding	pituitary tumor-transforming 2 [Source:HGNC Symbol;Acc:HGNC:9691]
ENSG00000250257	LDHAL6DP	unprocessed_pseudogene	lactate dehydrogenase A like 6D, pseudogene [Source:HGNC Symbol;Acc:HGNC:44239]
ENSG00000250266	LINC01612	lncRNA	long intergenic non-protein coding RNA 1612 [Source:HGNC Symbol;Acc:HGNC:51837]
ENSG00000250292		processed_pseudogene	chimerin (chimaerin) 1 (CHN1) pseudogene
ENSG00000250304	ZBED1P1	processed_pseudogene	zinc finger BED-type containing 1 pseudogene 1 [Source:HGNC Symbol;Acc:HGNC:44004]
ENSG00000250308	SALL4P1	processed_pseudogene	spalt like transcription factor 4 pseudogene 1 [Source:HGNC Symbol;Acc:HGNC:39818]
ENSG00000250327	RPSAP70	processed_pseudogene	ribosomal protein SA pseudogene 70 [Source:HGNC Symbol;Acc:HGNC:51923]
ENSG00000250328	MGC32805	lncRNA	uncharacterized LOC153163 [Source:NCBI gene (formerly Entrezgene);Acc:153163]
ENSG00000250333		lncRNA	novel transcript
ENSG00000250334	LINC00989	lncRNA	long intergenic non-protein coding RNA 989 [Source:HGNC Symbol;Acc:HGNC:48918]
ENSG00000250337	PURPL	lncRNA	p53 upregulated regulator of p53 levels [Source:HGNC Symbol;Acc:HGNC:48995]
ENSG00000250341	LINC02510	lncRNA	long intergenic non-protein coding RNA 2510 [Source:HGNC Symbol;Acc:HGNC:53499]
ENSG00000250358	LINC02200	lncRNA	long intergenic non-protein coding RNA 2200 [Source:HGNC Symbol;Acc:HGNC:53066]
ENSG00000250387	LINC02197	lncRNA	long intergenic non-protein coding RNA 2197 [Source:HGNC Symbol;Acc:HGNC:53063]
ENSG00000250406		lncRNA	novel transcript
ENSG00000250410		lncRNA	novel transcript
ENSG00000250427	LINC02148	lncRNA	long intergenic non-protein coding RNA 2148 [Source:HGNC Symbol;Acc:HGNC:53008]
ENSG00000250442	EIF3KP3	processed_pseudogene	eukaryotic translation initiation factor 3 subunit K pseudogene 3 [Source:HGNC Symbol;Acc:HGNC:44018]
ENSG00000250447	LINC02105	lncRNA	long intergenic non-protein coding RNA 2105 [Source:HGNC Symbol;Acc:HGNC:52960]
ENSG00000250453		lncRNA	novel transcript
ENSG00000250500		processed_pseudogene	eukaryotic translation initiation factor 2, subunit 3 gamma, 52kDa (EIF2S3) pseudogene
ENSG00000250526	CCT6P2	processed_pseudogene	chaperonin containing TCP1 subunit 6 pseudogene 2 [Source:HGNC Symbol;Acc:HGNC:35150]
ENSG00000250538	NPY2R-AS1	lncRNA	NPY2R antisense RNA 1 [Source:HGNC Symbol;Acc:HGNC:55549]
ENSG00000250539	KRT8P33	processed_pseudogene	keratin 8 pseudogene 33 [Source:HGNC Symbol;Acc:HGNC:39867]
ENSG00000250547		processed_pseudogene	mitochondrial ribosomal protein S5 (MRPS5) pseudogene
ENSG00000250548	LINC01303	lncRNA	long intergenic non-protein coding RNA 1303 [Source:HGNC Symbol;Acc:HGNC:50470]
ENSG00000250561	OR7E59P	unprocessed_pseudogene	olfactory receptor family 7 subfamily E member 59 pseudogene [Source:HGNC Symbol;Acc:HGNC:8434]
ENSG00000250582	SMAD1-AS2	lncRNA	SMAD1 antisense RNA 2 [Source:HGNC Symbol;Acc:HGNC:49381]
ENSG00000250590	LINC02492	lncRNA	long intergenic non-protein coding RNA 2492 [Source:HGNC Symbol;Acc:HGNC:53476]
ENSG00000250634	LINC01182	lncRNA	long intergenic non-protein coding RNA 1182 [Source:HGNC Symbol;Acc:HGNC:49564]
ENSG00000250640	OR7E41P	unprocessed_pseudogene	olfactory receptor family 7 subfamily E member 41 pseudogene [Source:HGNC Symbol;Acc:HGNC:8415]
ENSG00000250712		processed_pseudogene	novel pseudogene containing zinc finger domains
ENSG00000250733	C8orf17	TEC	chromosome 8 putative open reading frame 17 [Source:HGNC Symbol;Acc:HGNC:17737]
ENSG00000250740		lncRNA	novel transcript
ENSG00000250754	LINC02436	lncRNA	long intergenic non-protein coding RNA 2436 [Source:HGNC Symbol;Acc:HGNC:53368]
[truncated: 1,269 more rows]
