# Supplementary material for: Exploring the impact of primer length on efficient gene detection via high-throughput sequencing
Source: Nat Commun. 2024 Jul 12;15:5858. doi: 10.1038/s41467-024-49685-0 (PMC11245535; doi:10.1038/s41467-024-49685-0)
Supplement: Supplementary file 4 — Supplementary Data 1-12 [file 41467_2024_49685_MOESM4_ESM.zip › SupplementaryData/SupplementaryData11_unique_gene_list_24mer_exp2.csv]

Supplementary Data 11: Uniquely detected genes of the random 24mer. Ensembl gene identifiers, gene names, biotypes as well as functional information of the genes that were uniquely detected with the random 24mer in at least two out of three technical replicates (sequencing experiment 2, subsampled to 30 million reads per replicate).
Ensembl Gene ID	gene_name	gene_biotype	description
ENSG00000007171	NOS2	protein_coding	nitric oxide synthase 2 [Source:HGNC Symbol;Acc:HGNC:7873]
ENSG00000010704	HFE	protein_coding	homeostatic iron regulator [Source:HGNC Symbol;Acc:HGNC:4886]
ENSG00000016602	CLCA4	protein_coding	chloride channel accessory 4 [Source:HGNC Symbol;Acc:HGNC:2018]
ENSG00000028116	VRK2	protein_coding	VRK serine/threonine kinase 2 [Source:HGNC Symbol;Acc:HGNC:12719]
ENSG00000039068	CDH1	protein_coding	cadherin 1 [Source:HGNC Symbol;Acc:HGNC:1748]
ENSG00000042813	ZPBP	protein_coding	zona pellucida binding protein [Source:HGNC Symbol;Acc:HGNC:15662]
ENSG00000047617	ANO2	protein_coding	anoctamin 2 [Source:HGNC Symbol;Acc:HGNC:1183]
ENSG00000047936	ROS1	protein_coding	ROS proto-oncogene 1, receptor tyrosine kinase [Source:HGNC Symbol;Acc:HGNC:10261]
ENSG00000050628	PTGER3	protein_coding	prostaglandin E receptor 3 [Source:HGNC Symbol;Acc:HGNC:9595]
ENSG00000055813	CCDC85A	protein_coding	coiled-coil domain containing 85A [Source:HGNC Symbol;Acc:HGNC:29400]
ENSG00000064205	CCN5	protein_coding	cellular communication network factor 5 [Source:HGNC Symbol;Acc:HGNC:12770]
ENSG00000065485	PDIA5	protein_coding	protein disulfide isomerase family A member 5 [Source:HGNC Symbol;Acc:HGNC:24811]
ENSG00000087589	CASS4	protein_coding	Cas scaffold protein family member 4 [Source:HGNC Symbol;Acc:HGNC:15878]
ENSG00000089225	TBX5	protein_coding	T-box transcription factor 5 [Source:HGNC Symbol;Acc:HGNC:11604]
ENSG00000099985	OSM	protein_coding	oncostatin M [Source:HGNC Symbol;Acc:HGNC:8506]
ENSG00000100368	CSF2RB	protein_coding	colony stimulating factor 2 receptor subunit beta [Source:HGNC Symbol;Acc:HGNC:2436]
ENSG00000101003	GINS1	protein_coding	GINS complex subunit 1 [Source:HGNC Symbol;Acc:HGNC:28980]
ENSG00000101104	PABPC1L	protein_coding	poly(A) binding protein cytoplasmic 1 like [Source:HGNC Symbol;Acc:HGNC:15797]
ENSG00000101342	TLDC2	protein_coding	TBC/LysM-associated domain containing 2 [Source:HGNC Symbol;Acc:HGNC:16112]
ENSG00000103472	RRN3P2	lncRNA	RRN3 pseudogene 2 [Source:HGNC Symbol;Acc:HGNC:37619]
ENSG00000103599	IQCH	protein_coding	IQ motif containing H [Source:HGNC Symbol;Acc:HGNC:25721]
ENSG00000104760	FGL1	protein_coding	fibrinogen like 1 [Source:HGNC Symbol;Acc:HGNC:3695]
ENSG00000105997	HOXA3	protein_coding	homeobox A3 [Source:HGNC Symbol;Acc:HGNC:5104]
ENSG00000109743	BST1	protein_coding	bone marrow stromal cell antigen 1 [Source:HGNC Symbol;Acc:HGNC:1118]
ENSG00000111863	ADTRP	protein_coding	androgen dependent TFPI regulating protein [Source:HGNC Symbol;Acc:HGNC:21214]
ENSG00000113205	PCDHB3	protein_coding	protocadherin beta 3 [Source:HGNC Symbol;Acc:HGNC:8688]
ENSG00000114854	TNNC1	protein_coding	troponin C1, slow skeletal and cardiac type [Source:HGNC Symbol;Acc:HGNC:11943]
ENSG00000115593	SMYD1	protein_coding	SET and MYND domain containing 1 [Source:HGNC Symbol;Acc:HGNC:20986]
ENSG00000116183	PAPPA2	protein_coding	pappalysin 2 [Source:HGNC Symbol;Acc:HGNC:14615]
ENSG00000116701	NCF2	protein_coding	neutrophil cytosolic factor 2 [Source:HGNC Symbol;Acc:HGNC:7661]
ENSG00000117122	MFAP2	protein_coding	microfibril associated protein 2 [Source:HGNC Symbol;Acc:HGNC:7033]
ENSG00000117834	SLC5A9	protein_coding	solute carrier family 5 member 9 [Source:HGNC Symbol;Acc:HGNC:22146]
ENSG00000117971	CHRNB4	protein_coding	cholinergic receptor nicotinic beta 4 subunit [Source:HGNC Symbol;Acc:HGNC:1964]
ENSG00000119943	PYROXD2	protein_coding	pyridine nucleotide-disulphide oxidoreductase domain 2 [Source:HGNC Symbol;Acc:HGNC:23517]
ENSG00000121577	POPDC2	protein_coding	popeye domain containing 2 [Source:HGNC Symbol;Acc:HGNC:17648]
ENSG00000122432	SPATA1	protein_coding	spermatogenesis associated 1 [Source:HGNC Symbol;Acc:HGNC:14682]
ENSG00000123485	HJURP	protein_coding	Holliday junction recognition protein [Source:HGNC Symbol;Acc:HGNC:25444]
ENSG00000124713	GNMT	protein_coding	glycine N-methyltransferase [Source:HGNC Symbol;Acc:HGNC:4415]
ENSG00000125285	SOX21	protein_coding	SRY-box transcription factor 21 [Source:HGNC Symbol;Acc:HGNC:11197]
ENSG00000125787	GNRH2	protein_coding	gonadotropin releasing hormone 2 [Source:HGNC Symbol;Acc:HGNC:4420]
ENSG00000126549	STATH	protein_coding	statherin [Source:HGNC Symbol;Acc:HGNC:11369]
ENSG00000126759	CFP	protein_coding	complement factor properdin [Source:HGNC Symbol;Acc:HGNC:8864]
ENSG00000127311	HELB	protein_coding	DNA helicase B [Source:HGNC Symbol;Acc:HGNC:17196]
ENSG00000128655	PDE11A	protein_coding	phosphodiesterase 11A [Source:HGNC Symbol;Acc:HGNC:8773]
ENSG00000131351	HAUS8	protein_coding	HAUS augmin like complex subunit 8 [Source:HGNC Symbol;Acc:HGNC:30532]
ENSG00000132185	FCRLA	protein_coding	Fc receptor like A [Source:HGNC Symbol;Acc:HGNC:18504]
ENSG00000132518	GUCY2D	protein_coding	guanylate cyclase 2D, retinal [Source:HGNC Symbol;Acc:HGNC:4689]
ENSG00000132698	RAB25	protein_coding	RAB25, member RAS oncogene family [Source:HGNC Symbol;Acc:HGNC:18238]
ENSG00000133110	POSTN	protein_coding	periostin [Source:HGNC Symbol;Acc:HGNC:16953]
ENSG00000134049	IER3IP1	protein_coding	immediate early response 3 interacting protein 1 [Source:HGNC Symbol;Acc:HGNC:18550]
ENSG00000134160	TRPM1	protein_coding	transient receptor potential cation channel subfamily M member 1 [Source:HGNC Symbol;Acc:HGNC:7146]
ENSG00000134551	PRH2	protein_coding	proline rich protein HaeIII subfamily 2 [Source:HGNC Symbol;Acc:HGNC:9367]
ENSG00000135315	CEP162	protein_coding	centrosomal protein 162 [Source:HGNC Symbol;Acc:HGNC:21107]
ENSG00000136383	ALPK3	protein_coding	alpha kinase 3 [Source:HGNC Symbol;Acc:HGNC:17574]
ENSG00000136546	SCN7A	protein_coding	sodium voltage-gated channel alpha subunit 7 [Source:HGNC Symbol;Acc:HGNC:10594]
ENSG00000136866	ZFP37	protein_coding	ZFP37 zinc finger protein [Source:HGNC Symbol;Acc:HGNC:12863]
ENSG00000137673	MMP7	protein_coding	matrix metallopeptidase 7 [Source:HGNC Symbol;Acc:HGNC:7174]
ENSG00000137808		lncRNA	novel transcript
ENSG00000137812	KNL1	protein_coding	kinetochore scaffold 1 [Source:HGNC Symbol;Acc:HGNC:24054]
ENSG00000138115	CYP2C8	protein_coding	cytochrome P450 family 2 subfamily C member 8 [Source:HGNC Symbol;Acc:HGNC:2622]
ENSG00000138152	BTBD16	protein_coding	BTB domain containing 16 [Source:HGNC Symbol;Acc:HGNC:26340]
ENSG00000138271	GPR87	protein_coding	G protein-coupled receptor 87 [Source:HGNC Symbol;Acc:HGNC:4538]
ENSG00000139194	RBP5	protein_coding	retinol binding protein 5 [Source:HGNC Symbol;Acc:HGNC:15847]
ENSG00000139233	LLPH	protein_coding	LLP homolog, long-term synaptic facilitation factor [Source:HGNC Symbol;Acc:HGNC:28229]
ENSG00000139835	GRTP1	protein_coding	growth hormone regulated TBC protein 1 [Source:HGNC Symbol;Acc:HGNC:20310]
ENSG00000140749	IGSF6	protein_coding	immunoglobulin superfamily member 6 [Source:HGNC Symbol;Acc:HGNC:5953]
ENSG00000141086	CTRL	protein_coding	chymotrypsin like [Source:HGNC Symbol;Acc:HGNC:2524]
ENSG00000143125	PROK1	protein_coding	prokineticin 1 [Source:HGNC Symbol;Acc:HGNC:18454]
ENSG00000143320	CRABP2	protein_coding	cellular retinoic acid binding protein 2 [Source:HGNC Symbol;Acc:HGNC:2339]
ENSG00000143476	DTL	protein_coding	denticleless E3 ubiquitin protein ligase homolog [Source:HGNC Symbol;Acc:HGNC:30288]
ENSG00000144648	ACKR2	protein_coding	atypical chemokine receptor 2 [Source:HGNC Symbol;Acc:HGNC:1565]
ENSG00000145431	PDGFC	protein_coding	platelet derived growth factor C [Source:HGNC Symbol;Acc:HGNC:8801]
ENSG00000146215	CRIP3	protein_coding	cysteine rich protein 3 [Source:HGNC Symbol;Acc:HGNC:17751]
ENSG00000146385	TAAR8	protein_coding	trace amine associated receptor 8 [Source:HGNC Symbol;Acc:HGNC:14964]
ENSG00000146386	ABRACL	protein_coding	ABRA C-terminal like [Source:HGNC Symbol;Acc:HGNC:21230]
ENSG00000147003	CLTRN	protein_coding	collectrin, amino acid transport regulator [Source:HGNC Symbol;Acc:HGNC:29437]
ENSG00000147246	HTR2C	protein_coding	5-hydroxytryptamine receptor 2C [Source:HGNC Symbol;Acc:HGNC:5295]
ENSG00000147873	IFNA5	protein_coding	interferon alpha 5 [Source:HGNC Symbol;Acc:HGNC:5426]
ENSG00000150722	PPP1R1C	protein_coding	protein phosphatase 1 regulatory inhibitor subunit 1C [Source:HGNC Symbol;Acc:HGNC:14940]
ENSG00000151023	ENKUR	protein_coding	enkurin, TRPC channel interacting protein [Source:HGNC Symbol;Acc:HGNC:28388]
ENSG00000151151	IPMK	protein_coding	inositol polyphosphate multikinase [Source:HGNC Symbol;Acc:HGNC:20739]
ENSG00000151773	CCDC122	protein_coding	coiled-coil domain containing 122 [Source:HGNC Symbol;Acc:HGNC:26478]
ENSG00000151881	TMEM267	protein_coding	transmembrane protein 267 [Source:HGNC Symbol;Acc:HGNC:26139]
ENSG00000152229	PSTPIP2	protein_coding	proline-serine-threonine phosphatase interacting protein 2 [Source:HGNC Symbol;Acc:HGNC:9581]
ENSG00000152463	OLAH	protein_coding	oleoyl-ACP hydrolase [Source:HGNC Symbol;Acc:HGNC:25625]
ENSG00000153060	TEKT5	protein_coding	tektin 5 [Source:HGNC Symbol;Acc:HGNC:26554]
ENSG00000153086	ACMSD	protein_coding	aminocarboxymuconate semialdehyde decarboxylase [Source:HGNC Symbol;Acc:HGNC:19288]
ENSG00000154316	TDH	transcribed_unitary_pseudogene	L-threonine dehydrogenase (pseudogene) [Source:HGNC Symbol;Acc:HGNC:15547]
ENSG00000155367	PPM1J	protein_coding	protein phosphatase, Mg2+/Mn2+ dependent 1J [Source:HGNC Symbol;Acc:HGNC:20785]
ENSG00000156140	ADAMTS3	protein_coding	ADAM metallopeptidase with thrombospondin type 1 motif 3 [Source:HGNC Symbol;Acc:HGNC:219]
ENSG00000156150	ALX3	protein_coding	ALX homeobox 3 [Source:HGNC Symbol;Acc:HGNC:449]
ENSG00000156697	UTP14A	protein_coding	UTP14A small subunit processome component [Source:HGNC Symbol;Acc:HGNC:10665]
ENSG00000157111	TMEM171	protein_coding	transmembrane protein 171 [Source:HGNC Symbol;Acc:HGNC:27031]
ENSG00000157322	CLEC18A	protein_coding	C-type lectin domain family 18 member A [Source:HGNC Symbol;Acc:HGNC:30388]
ENSG00000157510	AFAP1L1	protein_coding	actin filament associated protein 1 like 1 [Source:HGNC Symbol;Acc:HGNC:26714]
ENSG00000158164	TMSB15A	protein_coding	thymosin beta 15A [Source:HGNC Symbol;Acc:HGNC:30744]
ENSG00000158816	VWA5B1	protein_coding	von Willebrand factor A domain containing 5B1 [Source:HGNC Symbol;Acc:HGNC:26538]
ENSG00000159496	RGL4	protein_coding	ral guanine nucleotide dissociation stimulator like 4 [Source:HGNC Symbol;Acc:HGNC:31911]
ENSG00000159708	LRRC36	protein_coding	leucine rich repeat containing 36 [Source:HGNC Symbol;Acc:HGNC:25615]
ENSG00000160401	CFAP157	protein_coding	cilia and flagella associated protein 157 [Source:HGNC Symbol;Acc:HGNC:27843]
ENSG00000160606	TLCD1	protein_coding	TLC domain containing 1 [Source:HGNC Symbol;Acc:HGNC:25177]
ENSG00000160867	FGFR4	protein_coding	fibroblast growth factor receptor 4 [Source:HGNC Symbol;Acc:HGNC:3691]
ENSG00000160883	HK3	protein_coding	hexokinase 3 [Source:HGNC Symbol;Acc:HGNC:4925]
ENSG00000161888	SPC24	protein_coding	SPC24 component of NDC80 kinetochore complex [Source:HGNC Symbol;Acc:HGNC:26913]
ENSG00000162062	TEDC2	protein_coding	tubulin epsilon and delta complex 2 [Source:HGNC Symbol;Acc:HGNC:25849]
ENSG00000162591	MEGF6	protein_coding	multiple EGF like domains 6 [Source:HGNC Symbol;Acc:HGNC:3232]
ENSG00000162592	CCDC27	protein_coding	coiled-coil domain containing 27 [Source:HGNC Symbol;Acc:HGNC:26546]
ENSG00000162783	IER5	protein_coding	immediate early response 5 [Source:HGNC Symbol;Acc:HGNC:5393]
ENSG00000163064	EN1	protein_coding	engrailed homeobox 1 [Source:HGNC Symbol;Acc:HGNC:3342]
ENSG00000163106	HPGDS	protein_coding	hematopoietic prostaglandin D synthase [Source:HGNC Symbol;Acc:HGNC:17890]
ENSG00000163521	GLB1L	protein_coding	galactosidase beta 1 like [Source:HGNC Symbol;Acc:HGNC:28129]
ENSG00000163762	TM4SF18	protein_coding	transmembrane 4 L six family member 18 [Source:HGNC Symbol;Acc:HGNC:25181]
ENSG00000163806	SPDYA	protein_coding	speedy/RINGO cell cycle regulator family member A [Source:HGNC Symbol;Acc:HGNC:30613]
ENSG00000164935	DCSTAMP	protein_coding	dendrocyte expressed seven transmembrane protein [Source:HGNC Symbol;Acc:HGNC:18549]
ENSG00000165553	NGB	protein_coding	neuroglobin [Source:HGNC Symbol;Acc:HGNC:14077]
ENSG00000165695	AK8	protein_coding	adenylate kinase 8 [Source:HGNC Symbol;Acc:HGNC:26526]
ENSG00000166069	TMCO5A	protein_coding	transmembrane and coiled-coil domains 5A [Source:HGNC Symbol;Acc:HGNC:28558]
ENSG00000167332	OR51E2	protein_coding	olfactory receptor family 51 subfamily E member 2 [Source:HGNC Symbol;Acc:HGNC:15195]
ENSG00000167476	JSRP1	protein_coding	junctional sarcoplasmic reticulum protein 1 [Source:HGNC Symbol;Acc:HGNC:24963]
ENSG00000167600	CYP2S1	protein_coding	cytochrome P450 family 2 subfamily S member 1 [Source:HGNC Symbol;Acc:HGNC:15654]
ENSG00000167612	ANKRD33	protein_coding	ankyrin repeat domain 33 [Source:HGNC Symbol;Acc:HGNC:13788]
ENSG00000167858	TEKT1	protein_coding	tektin 1 [Source:HGNC Symbol;Acc:HGNC:15534]
ENSG00000167880	EVPL	protein_coding	envoplakin [Source:HGNC Symbol;Acc:HGNC:3503]
ENSG00000168126	OR2W6P	unprocessed_pseudogene	olfactory receptor family 2 subfamily W member 6 pseudogene [Source:HGNC Symbol;Acc:HGNC:15072]
ENSG00000169026	SLC49A3	protein_coding	solute carrier family 49 member 3 [Source:HGNC Symbol;Acc:HGNC:26177]
ENSG00000169075	BRD7P3	processed_pseudogene	bromodomain containing 7 pseudogene 3 [Source:HGNC Symbol;Acc:HGNC:24171]
ENSG00000169214	OR6F1	protein_coding	olfactory receptor family 6 subfamily F member 1 [Source:HGNC Symbol;Acc:HGNC:15027]
ENSG00000169676	DRD5	protein_coding	dopamine receptor D5 [Source:HGNC Symbol;Acc:HGNC:3026]
ENSG00000170236	USP50	protein_coding	ubiquitin specific peptidase 50 [Source:HGNC Symbol;Acc:HGNC:20079]
ENSG00000171101	SIGLEC17P	transcribed_unprocessed_pseudogene	sialic acid binding Ig like lectin 17, pseudogene [Source:HGNC Symbol;Acc:HGNC:15604]
ENSG00000171481	OR1L3	protein_coding	olfactory receptor family 1 subfamily L member 3 [Source:HGNC Symbol;Acc:HGNC:8215]
ENSG00000171813	PWWP2B	protein_coding	PWWP domain containing 2B [Source:HGNC Symbol;Acc:HGNC:25150]
ENSG00000171931	FBXW10	protein_coding	F-box and WD repeat domain containing 10 [Source:HGNC Symbol;Acc:HGNC:1211]
ENSG00000172901	LVRN	protein_coding	laeverin [Source:HGNC Symbol;Acc:HGNC:26904]
ENSG00000173145	NOC3L	protein_coding	NOC3 like DNA replication regulator [Source:HGNC Symbol;Acc:HGNC:24034]
ENSG00000173401	GLIPR1L1	protein_coding	GLIPR1 like 1 [Source:HGNC Symbol;Acc:HGNC:28392]
ENSG00000173890	GPR160	protein_coding	G protein-coupled receptor 160 [Source:HGNC Symbol;Acc:HGNC:23693]
ENSG00000174130	TLR6	protein_coding	toll like receptor 6 [Source:HGNC Symbol;Acc:HGNC:16711]
ENSG00000174403	MIR1-1HG-AS1	lncRNA	MIR1-1HG antisense RNA 1 [Source:HGNC Symbol;Acc:HGNC:26393]
ENSG00000174837	ADGRE1	protein_coding	adhesion G protein-coupled receptor E1 [Source:HGNC Symbol;Acc:HGNC:3336]
ENSG00000175505	CLCF1	protein_coding	cardiotrophin like cytokine factor 1 [Source:HGNC Symbol;Acc:HGNC:17412]
ENSG00000175730	BAK1P1	processed_pseudogene	BCL2 antagonist/killer 1 pseudogene 1 [Source:HGNC Symbol;Acc:HGNC:996]
ENSG00000175895	PLEKHF2	protein_coding	pleckstrin homology and FYVE domain containing 2 [Source:HGNC Symbol;Acc:HGNC:20757]
ENSG00000176020	AMIGO3	protein_coding	adhesion molecule with Ig like domain 3 [Source:HGNC Symbol;Acc:HGNC:24075]
ENSG00000176029	C11orf16	protein_coding	chromosome 11 open reading frame 16 [Source:HGNC Symbol;Acc:HGNC:1169]
ENSG00000176194	CIDEA	protein_coding	cell death inducing DFFA like effector a [Source:HGNC Symbol;Acc:HGNC:1976]
ENSG00000177096	PHETA2	protein_coding	PH domain containing endocytic trafficking adaptor 2 [Source:HGNC Symbol;Acc:HGNC:27161]
ENSG00000177596		lncRNA	novel transcript
ENSG00000177675	CD163L1	protein_coding	CD163 molecule like 1 [Source:HGNC Symbol;Acc:HGNC:30375]
ENSG00000177943	MAMDC4	protein_coding	MAM domain containing 4 [Source:HGNC Symbol;Acc:HGNC:24083]
ENSG00000178125	PPP1R42	protein_coding	protein phosphatase 1 regulatory subunit 42 [Source:HGNC Symbol;Acc:HGNC:33732]
ENSG00000178199	ZC3H12D	protein_coding	zinc finger CCCH-type containing 12D [Source:HGNC Symbol;Acc:HGNC:21175]
ENSG00000178460	MCMDC2	protein_coding	minichromosome maintenance domain containing 2 [Source:HGNC Symbol;Acc:HGNC:26368]
ENSG00000178715		processed_pseudogene	ribosomal protein S16 (RPS16) pseudogene
ENSG00000179546	HTR1D	protein_coding	5-hydroxytryptamine receptor 1D [Source:HGNC Symbol;Acc:HGNC:5289]
ENSG00000179564	LSMEM2	protein_coding	leucine rich single-pass membrane protein 2 [Source:HGNC Symbol;Acc:HGNC:26781]
ENSG00000180172	RPS12P23	processed_pseudogene	ribosomal protein S12 pseudogene 23 [Source:HGNC Symbol;Acc:HGNC:35573]
ENSG00000180284	CNEP1R1P1	processed_pseudogene	CNEP1R1 pseudogene 1 [Source:HGNC Symbol;Acc:HGNC:55037]
ENSG00000180346	TIGD2	protein_coding	tigger transposable element derived 2 [Source:HGNC Symbol;Acc:HGNC:18333]
ENSG00000181123		lncRNA	novel transcript, antisense to SEC14L4
ENSG00000181211	HECW1-IT1	lncRNA	HECW1 intronic transcript 1 [Source:HGNC Symbol;Acc:HGNC:41465]
ENSG00000181234	TMEM132C	protein_coding	transmembrane protein 132C [Source:HGNC Symbol;Acc:HGNC:25436]
ENSG00000181282	OR5AK3P	polymorphic_pseudogene	olfactory receptor family 5 subfamily AK member 3 pseudogene [Source:HGNC Symbol;Acc:HGNC:15252]
ENSG00000182177	ASB18	protein_coding	ankyrin repeat and SOCS box containing 18 [Source:HGNC Symbol;Acc:HGNC:19770]
ENSG00000182264	IZUMO1	protein_coding	izumo sperm-egg fusion 1 [Source:HGNC Symbol;Acc:HGNC:28539]
ENSG00000182968	SOX1	protein_coding	SRY-box transcription factor 1 [Source:HGNC Symbol;Acc:HGNC:11189]
ENSG00000183340	JRKL	protein_coding	JRK like [Source:HGNC Symbol;Acc:HGNC:6200]
ENSG00000183514	TDGF1P2	processed_pseudogene	teratocarcinoma-derived growth factor 1 pseudogene 2 [Source:HGNC Symbol;Acc:HGNC:11702]
ENSG00000183840	GPR39	protein_coding	G protein-coupled receptor 39 [Source:HGNC Symbol;Acc:HGNC:4496]
ENSG00000184139	RPL7AP28	processed_pseudogene	ribosomal protein L7a pseudogene 28 [Source:HGNC Symbol;Acc:HGNC:35656]
ENSG00000185130	H2BC13	protein_coding	H2B clustered histone 13 [Source:HGNC Symbol;Acc:HGNC:4748]
ENSG00000186204	CYP4F12	protein_coding	cytochrome P450 family 4 subfamily F member 12 [Source:HGNC Symbol;Acc:HGNC:18857]
ENSG00000186329	TMEM212	protein_coding	transmembrane protein 212 [Source:HGNC Symbol;Acc:HGNC:34295]
ENSG00000186431	FCAR	protein_coding	Fc fragment of IgA receptor [Source:HGNC Symbol;Acc:HGNC:3608]
ENSG00000186638	KIF24	protein_coding	kinesin family member 24 [Source:HGNC Symbol;Acc:HGNC:19916]
ENSG00000187103	FUNDC2P3	processed_pseudogene	FUN14 domain containing 2 pseudogene 3 [Source:HGNC Symbol;Acc:HGNC:37970]
ENSG00000187260	WDR86	protein_coding	WD repeat domain 86 [Source:HGNC Symbol;Acc:HGNC:28020]
ENSG00000187783	TMEM72	protein_coding	transmembrane protein 72 [Source:HGNC Symbol;Acc:HGNC:31658]
ENSG00000188050	RNF133	protein_coding	ring finger protein 133 [Source:HGNC Symbol;Acc:HGNC:21154]
ENSG00000188223		protein_coding	novel protein
ENSG00000188451	SRP72P2	processed_pseudogene	signal recognition particle 72 pseudogene 2 [Source:HGNC Symbol;Acc:HGNC:31096]
ENSG00000188459	WASF4P	processed_pseudogene	WASP family member 4, pseudogene [Source:HGNC Symbol;Acc:HGNC:20801]
ENSG00000188611	ASAH2	protein_coding	N-acylsphingosine amidohydrolase 2 [Source:HGNC Symbol;Acc:HGNC:18860]
ENSG00000188801	ZNF322P1	processed_pseudogene	zinc finger protein 322 pseudogene 1 [Source:HGNC Symbol;Acc:HGNC:14003]
ENSG00000189433	GJB4	protein_coding	gap junction protein beta 4 [Source:HGNC Symbol;Acc:HGNC:4286]
ENSG00000196155	PLEKHG4	protein_coding	pleckstrin homology and RhoGEF domain containing G4 [Source:HGNC Symbol;Acc:HGNC:24501]
ENSG00000196188	CTSE	protein_coding	cathepsin E [Source:HGNC Symbol;Acc:HGNC:2530]
ENSG00000196436	NPIPB15	protein_coding	nuclear pore complex interacting protein family member B15 [Source:HGNC Symbol;Acc:HGNC:34409]
ENSG00000196954	CASP4	protein_coding	caspase 4 [Source:HGNC Symbol;Acc:HGNC:1505]
ENSG00000197594	ENPP1	protein_coding	ectonucleotide pyrophosphatase/phosphodiesterase 1 [Source:HGNC Symbol;Acc:HGNC:3356]
ENSG00000197993	KEL	protein_coding	Kell metallo-endopeptidase (Kell blood group) [Source:HGNC Symbol;Acc:HGNC:6308]
ENSG00000198156	NPIPB6	protein_coding	nuclear pore complex interacting protein family member B6 [Source:HGNC Symbol;Acc:HGNC:37454]
ENSG00000198286	CARD11	protein_coding	caspase recruitment domain family member 11 [Source:HGNC Symbol;Acc:HGNC:16393]
ENSG00000198719	DLL1	protein_coding	delta like canonical Notch ligand 1 [Source:HGNC Symbol;Acc:HGNC:2908]
ENSG00000199466	Y_RNA	misc_RNA	Y RNA [Source:RFAM;Acc:RF00019]
ENSG00000199831	RN7SKP291	misc_RNA	RN7SK pseudogene 291 [Source:HGNC Symbol;Acc:HGNC:46015]
ENSG00000200376	RNU5E-10P	snRNA	RNA, U5E small nuclear 10, pseudogene [Source:HGNC Symbol;Acc:HGNC:42533]
ENSG00000200494	Y_RNA	misc_RNA	Y RNA [Source:RFAM;Acc:RF00019]
ENSG00000201010	RN7SKP224	misc_RNA	RN7SK pseudogene 224 [Source:HGNC Symbol;Acc:HGNC:45948]
ENSG00000201348	RNU105B	snoRNA	RNA, U105B small nucleolar [Source:HGNC Symbol;Acc:HGNC:10103]
ENSG00000201640	RN7SKP28	misc_RNA	RN7SK pseudogene 28 [Source:HGNC Symbol;Acc:HGNC:45752]
ENSG00000201782	RN7SKP226	misc_RNA	RN7SK pseudogene 226 [Source:HGNC Symbol;Acc:HGNC:45950]
ENSG00000201955	RNY3P1	misc_RNA	RNY3 pseudogene 1 [Source:HGNC Symbol;Acc:HGNC:42477]
ENSG00000202058	RN7SKP80	misc_RNA	RN7SK pseudogene 80 [Source:HGNC Symbol;Acc:HGNC:45804]
ENSG00000203279		lncRNA	novel transcript
ENSG00000203499	IQANK1	protein_coding	IQ motif and ankyrin repeat containing 1 [Source:HGNC Symbol;Acc:HGNC:49576]
ENSG00000203581	OR1F2P	unprocessed_pseudogene	olfactory receptor family 1 subfamily F member 2 pseudogene [Source:HGNC Symbol;Acc:HGNC:8196]
ENSG00000203593		lncRNA	novel transcript
ENSG00000204092	LINC00951	lncRNA	long intergenic non-protein coding RNA 951 [Source:HGNC Symbol;Acc:HGNC:48662]
ENSG00000204347	BTBD17	protein_coding	BTB domain containing 17 [Source:HGNC Symbol;Acc:HGNC:33758]
ENSG00000204520	MICA	protein_coding	MHC class I polypeptide-related sequence A [Source:HGNC Symbol;Acc:HGNC:7090]
ENSG00000204540	PSORS1C1	protein_coding	psoriasis susceptibility 1 candidate 1 [Source:HGNC Symbol;Acc:HGNC:17202]
ENSG00000204584		lncRNA	novel transcript, antisense to TAC4
ENSG00000204616	TRIM31	protein_coding	tripartite motif containing 31 [Source:HGNC Symbol;Acc:HGNC:16289]
ENSG00000204625	HCG9	lncRNA	HLA complex group 9 [Source:HGNC Symbol;Acc:HGNC:21243]
ENSG00000204661	C5orf60	lncRNA	chromosome 5 open reading frame 60 [Source:HGNC Symbol;Acc:HGNC:27753]
ENSG00000204704	OR2W1	protein_coding	olfactory receptor family 2 subfamily W member 1 [Source:HGNC Symbol;Acc:HGNC:8281]
ENSG00000204814		lncRNA	novel transcript
ENSG00000204815	ODAD4	protein_coding	outer dynein arm docking complex subunit 4 [Source:HGNC Symbol;Acc:HGNC:25280]
ENSG00000204983	PRSS1	protein_coding	serine protease 1 [Source:HGNC Symbol;Acc:HGNC:9475]
ENSG00000205085	FAM71F2	protein_coding	family with sequence similarity 71 member F2 [Source:HGNC Symbol;Acc:HGNC:27998]
ENSG00000205208	C4orf46	protein_coding	chromosome 4 open reading frame 46 [Source:HGNC Symbol;Acc:HGNC:27320]
ENSG00000205279	CTXN3	protein_coding	cortexin 3 [Source:HGNC Symbol;Acc:HGNC:31110]
ENSG00000205500	MAPRE3-AS1	lncRNA	MAPRE3 antisense RNA 1 [Source:HGNC Symbol;Acc:HGNC:40362]
ENSG00000205871	RPS3AP47	processed_pseudogene	RPS3A pseudogene 47 [Source:HGNC Symbol;Acc:HGNC:36744]
ENSG00000205971		lncRNA	lncRNA radiation induced regulator of PLK1 and RAD51
ENSG00000206047	DEFA1	protein_coding	defensin alpha 1 [Source:HGNC Symbol;Acc:HGNC:2761]
ENSG00000206113	CFAP99	protein_coding	cilia and flagella associated protein 99 [Source:HGNC Symbol;Acc:HGNC:51180]
ENSG00000206625	RNU6-1	snRNA	RNA, U6 small nuclear 1 [Source:HGNC Symbol;Acc:HGNC:10227]
ENSG00000206899	RNU6-36P	snRNA	RNA, U6 small nuclear 36, pseudogene [Source:HGNC Symbol;Acc:HGNC:34280]
ENSG00000206932	RNU6-4P	snRNA	RNA, U6 small nuclear 4, pseudogene [Source:HGNC Symbol;Acc:HGNC:34253]
ENSG00000206965	RNU6-5P	snRNA	RNA, U6 small nuclear 5, pseudogene [Source:HGNC Symbol;Acc:HGNC:34249]
ENSG00000207041	RNU6-3P	snRNA	RNA, U6 small nuclear 3, pseudogene [Source:HGNC Symbol;Acc:HGNC:34275]
ENSG00000207142	Y_RNA	misc_RNA	Y RNA [Source:RFAM;Acc:RF00019]
ENSG00000207357	RNU6-2	snRNA	RNA, U6 small nuclear 2 [Source:HGNC Symbol;Acc:HGNC:34270]
ENSG00000207507	RNU6-9	snRNA	RNA, U6 small nuclear 9 [Source:HGNC Symbol;Acc:HGNC:34269]
ENSG00000207524	RNU6-33P	snRNA	RNA, U6 small nuclear 33, pseudogene [Source:HGNC Symbol;Acc:HGNC:34277]
ENSG00000211677	IGLC2	IG_C_gene	immunoglobulin lambda constant 2 [Source:HGNC Symbol;Acc:HGNC:5856]
ENSG00000212123	PRR22	protein_coding	proline rich 22 [Source:HGNC Symbol;Acc:HGNC:28354]
ENSG00000212722	KRTAP4-9	protein_coding	keratin associated protein 4-9 [Source:HGNC Symbol;Acc:HGNC:18910]
ENSG00000212789	ST13P5	processed_pseudogene	ST13, Hsp70 interacting protein pseudogene 5 [Source:HGNC Symbol;Acc:HGNC:18556]
ENSG00000213046	EEF1A1P32	unprocessed_pseudogene	eukaryotic translation elongation factor 1 alpha 1 pseudogene 32 [Source:HGNC Symbol;Acc:HGNC:37909]
ENSG00000213055	EEF1B2P7	processed_pseudogene	eukaryotic translation elongation factor 1 beta 2 pseudogene 7 [Source:HGNC Symbol;Acc:HGNC:51454]
ENSG00000213069	KRT8P40	processed_pseudogene	keratin 8 pseudogene 40 [Source:HGNC Symbol;Acc:HGNC:39874]
ENSG00000213080		processed_pseudogene	spermine synthase (SMS) pseudogene
ENSG00000213236	YWHAZP2	processed_pseudogene	tyrosine 3-monooxygenase/tryptophan 5-monooxygenase activation protein zeta pseudogene 2 [Source:HGNC Symbol;Acc:HGNC:31078]
ENSG00000213304		processed_pseudogene	ribosomal protein L18a (RPL18A) pseudogene
ENSG00000213316	LTC4S	protein_coding	leukotriene C4 synthase [Source:HGNC Symbol;Acc:HGNC:6719]
ENSG00000213328		processed_pseudogene	DCN1, defective in cullin neddylation 1, domain containing 3 (S. cerevisiae) (DCUN1D3) pseudogene
ENSG00000213363	RPS3P6	processed_pseudogene	ribosomal protein S3 pseudogene 6 [Source:HGNC Symbol;Acc:HGNC:36061]
ENSG00000213413	PVRIG	protein_coding	PVR related immunoglobulin domain containing [Source:HGNC Symbol;Acc:HGNC:32190]
ENSG00000213642		processed_pseudogene	novel pseudogene
ENSG00000213700	RPL17P50	processed_pseudogene	ribosomal protein L17 pseudogene 50 [Source:HGNC Symbol;Acc:HGNC:45098]
ENSG00000213755		processed_pseudogene	ribosomal protein L29 (RPL29) pseudogene
ENSG00000213842	SUGT1P2	processed_pseudogene	SUGT1 pseudogene 2 [Source:HGNC Symbol;Acc:HGNC:31377]
ENSG00000213880	RPL7AP7	processed_pseudogene	ribosomal protein L7a pseudogene 7 [Source:HGNC Symbol;Acc:HGNC:21395]
ENSG00000213901	SLC23A3	protein_coding	solute carrier family 23 member 3 [Source:HGNC Symbol;Acc:HGNC:20601]
ENSG00000213988	ZNF90	protein_coding	zinc finger protein 90 [Source:HGNC Symbol;Acc:HGNC:13165]
ENSG00000214182	PTMAP5	transcribed_processed_pseudogene	prothymosin alpha pseudogene 5 [Source:HGNC Symbol;Acc:HGNC:9628]
ENSG00000214297	ALDOAP2	processed_pseudogene	ALDOA pseudogene 2 [Source:HGNC Symbol;Acc:HGNC:416]
ENSG00000214563	GAPDHP15	processed_pseudogene	glyceraldehyde-3-phosphate dehydrogenase pseudogene 15 [Source:HGNC Symbol;Acc:HGNC:13950]
ENSG00000214761	HNRNPA1P15	processed_pseudogene	heterogeneous nuclear ribonucleoprotein A1 pseudogene 15 [Source:HGNC Symbol;Acc:HGNC:39133]
ENSG00000214835	RPL23AP6	processed_pseudogene	ribosomal protein L23a pseudogene 6 [Source:HGNC Symbol;Acc:HGNC:16555]
ENSG00000214930	KRT8P6	processed_pseudogene	keratin 8 pseudogene 6 [Source:HGNC Symbol;Acc:HGNC:33360]
ENSG00000215030	RPL13P12	processed_pseudogene	ribosomal protein L13 pseudogene 12 [Source:HGNC Symbol;Acc:HGNC:35701]
ENSG00000215035	FDPSP5	processed_pseudogene	farnesyl diphosphate synthase pseudogene 5 [Source:HGNC Symbol;Acc:HGNC:3636]
ENSG00000215168	ATXN7L3P1	processed_pseudogene	ATXN7L3 pseudogene 1 [Source:HGNC Symbol;Acc:HGNC:54980]
ENSG00000215227	NUTF2P5	processed_pseudogene	nuclear transport factor 2 pseudogene 5 [Source:HGNC Symbol;Acc:HGNC:50454]
ENSG00000215278	RPS7P6	processed_pseudogene	ribosomal protein S7 pseudogene 6 [Source:HGNC Symbol;Acc:HGNC:36334]
ENSG00000215288		processed_pseudogene	chromosome 15 open reading frame 2 (C15orf2) pseudogene
ENSG00000215380		processed_pseudogene	novel pseudogene
ENSG00000215381		processed_pseudogene	ribosomal protein L29 (RPL29) pseudogene
ENSG00000215692		lncRNA	novel transcript
ENSG00000216360		processed_pseudogene	Glyceraldehyde 3-phosphate dehydrogenase (GAPDH) pseudogene
ENSG00000216480		processed_pseudogene	60S Ribosomal protein L21 (RPL21) pseudogene
ENSG00000216518	EEF1GP6	processed_pseudogene	eukaryotic translation elongation factor 1 gamma pseudogene 6 [Source:HGNC Symbol;Acc:HGNC:44561]
ENSG00000216854	RPL17P26	processed_pseudogene	ribosomal protein L17 pseudogene 26 [Source:HGNC Symbol;Acc:HGNC:35597]
ENSG00000217130		processed_pseudogene	ribosomal protein S10 (RPS10) pseudogene
ENSG00000217379		processed_pseudogene	ribosomal protein L21 (RPL21) pseudogene
ENSG00000218728	KRT18P44	processed_pseudogene	keratin 18 pseudogene 44 [Source:HGNC Symbol;Acc:HGNC:33414]
ENSG00000218730		processed_pseudogene	A kinase (PRKA) interacting protein 1 (AKIP1) pseudogene
ENSG00000219262	OR2E1P	unprocessed_pseudogene	olfactory receptor family 2 subfamily E member 1 pseudogene [Source:HGNC Symbol;Acc:HGNC:15507]
ENSG00000219773	RPSAP45	processed_pseudogene	ribosomal protein SA pseudogene 45 [Source:HGNC Symbol;Acc:HGNC:35857]
ENSG00000219926	OR7E104P	transcribed_unprocessed_pseudogene	olfactory receptor family 7 subfamily E member 104 pseudogene [Source:HGNC Symbol;Acc:HGNC:15343]
ENSG00000220105		processed_pseudogene	ribosomal protein S5 (RPS5) pseudogene
ENSG00000220154		processed_pseudogene	ribosomal protein S18 (RPS18) pseudogene
ENSG00000220586	TUBBP9	transcribed_processed_pseudogene	tubulin beta class I pseudogene 9 [Source:HGNC Symbol;Acc:HGNC:42178]
ENSG00000220793	RPL21P119	processed_pseudogene	ribosomal protein L21 pseudogene 119 [Source:HGNC Symbol;Acc:HGNC:35614]
ENSG00000220804	LINC01881	transcribed_unprocessed_pseudogene	long intergenic non-protein coding RNA 1881 [Source:HGNC Symbol;Acc:HGNC:52700]
ENSG00000220920		unprocessed_pseudogene	ribosomal protein S12 (RPS12) pseudogene
ENSG00000221819	GAS8-AS1	lncRNA	GAS8 antisense RNA 1 [Source:HGNC Symbol;Acc:HGNC:1197]
ENSG00000221844	DPP3P2	processed_pseudogene	DPP3 pseudogene 2 [Source:HGNC Symbol;Acc:HGNC:51350]
ENSG00000221933	OR2A25	protein_coding	olfactory receptor family 2 subfamily A member 25 [Source:HGNC Symbol;Acc:HGNC:19562]
ENSG00000221937	TAS2R40	protein_coding	taste 2 receptor member 40 [Source:HGNC Symbol;Acc:HGNC:18885]
ENSG00000221947	XKR9	protein_coding	XK related 9 [Source:HGNC Symbol;Acc:HGNC:20937]
ENSG00000222019	URAHP	transcribed_unprocessed_pseudogene	urate (hydroxyiso-) hydrolase, pseudogene [Source:HGNC Symbol;Acc:HGNC:43695]
ENSG00000223308	RN7SKP101	misc_RNA	RN7SK pseudogene 101 [Source:HGNC Symbol;Acc:HGNC:45825]
ENSG00000223427	RBM7P1	processed_pseudogene	RBM7 pseudogene 1 [Source:HGNC Symbol;Acc:HGNC:54704]
ENSG00000223429		processed_pseudogene	transformer-2 alpha (TRA2A) pseudogene
ENSG00000223485	LINC01615	lncRNA	long intergenic non-protein coding RNA 1615 [Source:HGNC Symbol;Acc:HGNC:51898]
ENSG00000223522		lncRNA	novel transcript
ENSG00000223599		processed_pseudogene	adipose differentiation-related protein (ADFP) pseudogene
ENSG00000223609	HBD	protein_coding	hemoglobin subunit delta [Source:HGNC Symbol;Acc:HGNC:4829]
ENSG00000223658	C1GALT1C1L	protein_coding	C1GALT1 specific chaperone 1 like [Source:HGNC Symbol;Acc:HGNC:51617]
ENSG00000223718		processed_pseudogene	ribosomal protein L15 (RPL15) pseudogene
ENSG00000223756	TSSC2	transcribed_unprocessed_pseudogene	tumor suppressing subtransferable candidate 2 (pseudogene) [Source:HGNC Symbol;Acc:HGNC:12384]
ENSG00000223777		processed_pseudogene	ribosomal protein L29 (RPL29) pseudogene
ENSG00000223813		lncRNA	novel transcript, antisense to CHN2
ENSG00000223828	BANF1P4	processed_pseudogene	BANF1 pseudogene 4 [Source:HGNC Symbol;Acc:HGNC:43884]
ENSG00000223855	HRAT92	lncRNA	heart tissue-associated transcript 92 [Source:NCBI gene (formerly Entrezgene);Acc:441307]
ENSG00000223878	PPIAP53	processed_pseudogene	peptidylprolyl isomerase A pseudogene 53 [Source:HGNC Symbol;Acc:HGNC:53677]
ENSG00000223905		processed_pseudogene	peroxiredoxin 5 (PRDX5) pseudogene
ENSG00000223921	MTND1P27	processed_pseudogene	MT-ND1 pseudogene 27 [Source:HGNC Symbol;Acc:HGNC:42076]
ENSG00000223974	BNIP3P42	processed_pseudogene	BCL2 interacting protein 3 pseudogene 42 [Source:HGNC Symbol;Acc:HGNC:49722]
ENSG00000224080	UBE2FP1	processed_pseudogene	UBE2F pseudogene 1 [Source:HGNC Symbol;Acc:HGNC:44535]
ENSG00000224184	MIR3681HG	lncRNA	MIR3681 host gene [Source:HGNC Symbol;Acc:HGNC:52001]
ENSG00000224232	KCTD5P1	processed_pseudogene	KCTD5 pseudogene 1 [Source:HGNC Symbol;Acc:HGNC:54736]
ENSG00000224287	MSL3P1	transcribed_processed_pseudogene	MSL complex subunit 3 pseudogene 1 [Source:HGNC Symbol;Acc:HGNC:17837]
ENSG00000224288	MTCYBP11	processed_pseudogene	MT-CYB pseudogene 11 [Source:HGNC Symbol;Acc:HGNC:51962]
ENSG00000224301		lncRNA	novel transcript
ENSG00000224358	TMCO1-AS1	lncRNA	TMCO1 antisense RNA 1 [Source:HGNC Symbol;Acc:HGNC:54046]
ENSG00000224570		processed_pseudogene	UDP-N-acetyl-alpha-D-galactosamine:polypeptide N-acetylgalactosaminyltransferase 11 (GalNAc-T11) (GALNT11) pseudogene
ENSG00000224583		lncRNA	novel transcript
ENSG00000224589	ORC1P1	processed_pseudogene	ORC1 pseudogene 1 [Source:HGNC Symbol;Acc:HGNC:54921]
ENSG00000224629		processed_pseudogene	ribosomal protein L36 (RPL36A) pseudogene
ENSG00000224664	RPL36AP53	processed_pseudogene	ribosomal protein L36a pseudogene 53 [Source:HGNC Symbol;Acc:HGNC:36517]
ENSG00000224750		lncRNA	novel transcript
ENSG00000224819		lncRNA	novel transcript
ENSG00000225051	HMGB3P22	transcribed_processed_pseudogene	high mobility group box 3 pseudogene 22 [Source:HGNC Symbol;Acc:HGNC:39314]
ENSG00000225063	TMCC2-AS1	lncRNA	TMCC2 antisense RNA 1 [Source:HGNC Symbol;Acc:HGNC:41042]
ENSG00000225178	NA	NA	NA
ENSG00000225192	ZNF33BP1	processed_pseudogene	zinc finger protein 33B pseudogene 1 [Source:HGNC Symbol;Acc:HGNC:44975]
ENSG00000225263	PCDH9-AS3	lncRNA	PCDH9 antisense RNA 3 [Source:HGNC Symbol;Acc:HGNC:40427]
ENSG00000225331	LINC01678	lncRNA	long intergenic non-protein coding RNA 1678 [Source:HGNC Symbol;Acc:HGNC:52466]
ENSG00000225362	CT62	lncRNA	cancer/testis associated 62 [Source:HGNC Symbol;Acc:HGNC:27286]
ENSG00000225401	TGIF2P1	processed_pseudogene	TGFB induced factor homeobox 2 pseudogene 1 [Source:HGNC Symbol;Acc:HGNC:33317]
ENSG00000225408		lncRNA	novel transcript
ENSG00000225572	DOCK4-AS1	lncRNA	DOCK4 antisense RNA 1 [Source:HGNC Symbol;Acc:HGNC:40876]
ENSG00000225815		lncRNA	novel transcript
ENSG00000225867		lncRNA	novel transcript
ENSG00000226003	PPIAP37	processed_pseudogene	peptidylprolyl isomerase A pseudogene 37 [Source:HGNC Symbol;Acc:HGNC:53661]
ENSG00000226056	MTND4P32	processed_pseudogene	MT-ND4 pseudogene 32 [Source:HGNC Symbol;Acc:HGNC:42219]
ENSG00000226070		lncRNA	novel transcript
ENSG00000226131	PPIAP66	processed_pseudogene	peptidylprolyl isomerase A pseudogene 66 [Source:HGNC Symbol;Acc:HGNC:53690]
ENSG00000226148	SLC25A39P1	processed_pseudogene	solute carrier family 25 member 39 pseudogene 1 [Source:HGNC Symbol;Acc:HGNC:43859]
ENSG00000226284	ARPC3P1	processed_pseudogene	actin related protein 2/3 complex subunit 3 pseudogene 1 [Source:HGNC Symbol;Acc:HGNC:16092]
ENSG00000226308		lncRNA	novel transcript
ENSG00000226314	ZKSCAN8P1	protein_coding	ZKSCAN8 pseudogene 1 [Source:HGNC Symbol;Acc:HGNC:18777]
ENSG00000226496	LINC00323	lncRNA	long intergenic non-protein coding RNA 323 [Source:HGNC Symbol;Acc:HGNC:19720]
ENSG00000226746	SMCR5	lncRNA	Smith-Magenis syndrome chromosome region, candidate 5 [Source:HGNC Symbol;Acc:HGNC:17918]
ENSG00000226860	RBX1P1	processed_pseudogene	RBX1 pseudogene 1 [Source:HGNC Symbol;Acc:HGNC:54740]
ENSG00000226871		lncRNA	novel transcript
ENSG00000227039	ITGB2-AS1	lncRNA	ITGB2 antisense RNA 1 [Source:HGNC Symbol;Acc:HGNC:44304]
ENSG00000227070	EPS15-AS1	lncRNA	EPS15 antisense RNA 1 [Source:HGNC Symbol;Acc:HGNC:40219]
ENSG00000227082	LINC02798	lncRNA	long intergenic non-protein coding RNA 2798 [Source:HGNC Symbol;Acc:HGNC:54323]
ENSG00000227351	NANOGP6	processed_pseudogene	Nanog homeobox pseudogene 6 [Source:HGNC Symbol;Acc:HGNC:23104]
ENSG00000227394	RPL11P1	processed_pseudogene	ribosomal protein L11 pseudogene 1 [Source:HGNC Symbol;Acc:HGNC:37021]
ENSG00000227407		lncRNA	novel transcript
ENSG00000227493		unprocessed_pseudogene	melanoma antigen pseudogene
ENSG00000227536	SOCS5P4	processed_pseudogene	suppressor of cytokine signaling 5 pseudogene 4 [Source:HGNC Symbol;Acc:HGNC:44600]
ENSG00000227674	LINC00355	lncRNA	long intergenic non-protein coding RNA 355 [Source:HGNC Symbol;Acc:HGNC:27061]
ENSG00000227725	POLR2MP1	processed_pseudogene	POLR2M pseudogene 1 [Source:HGNC Symbol;Acc:HGNC:15712]
ENSG00000227882	THAP12P6	processed_pseudogene	THAP domain containing 12 pseudogene 6 [Source:HGNC Symbol;Acc:HGNC:39570]
ENSG00000227896		lncRNA	novel transcript
ENSG00000227988	TDGF1P1	processed_pseudogene	teratocarcinoma-derived growth factor 1 pseudogene 1 [Source:HGNC Symbol;Acc:HGNC:42350]
ENSG00000228126	FALEC	lncRNA	focally amplified long non-coding RNA in epithelial cancer [Source:HGNC Symbol;Acc:HGNC:43713]
ENSG00000228141		transcribed_unitary_pseudogene	novel pseudogene
ENSG00000228169	PPIAP19	processed_pseudogene	peptidylprolyl isomerase A pseudogene 19 [Source:HGNC Symbol;Acc:HGNC:31663]
ENSG00000228174		lncRNA	novel transcript
ENSG00000228201		lncRNA	novel transcript
ENSG00000228292		processed_pseudogene	ribosomal protein L21 (RPL21) pseudogene
ENSG00000228335		processed_pseudogene	cytokine induced protein 29 kDa (CIP29) pseudogene
ENSG00000228395		lncRNA	novel transcript
ENSG00000228502	EEF1A1P11	processed_pseudogene	eukaryotic translation elongation factor 1 alpha 1 pseudogene 11 [Source:HGNC Symbol;Acc:HGNC:3206]
ENSG00000228551	SNRPGP9	processed_pseudogene	small nuclear ribonucleoprotein polypeptide G pseudogene 9 [Source:HGNC Symbol;Acc:HGNC:39328]
ENSG00000228600	POLR2CP1	processed_pseudogene	RNA polymerase II subunit C pseudogene 1 [Source:HGNC Symbol;Acc:HGNC:9190]
ENSG00000228639	ROCR	lncRNA	regulator of chondrogenesis RNA [Source:HGNC Symbol;Acc:HGNC:52946]
ENSG00000228734		lncRNA	novel transcript
ENSG00000228929	RPS13P2	processed_pseudogene	ribosomal protein S13 pseudogene 2 [Source:HGNC Symbol;Acc:HGNC:36364]
ENSG00000228948	SLC25A6P5	processed_pseudogene	solute carrier family 25 member 6 pseudogene 5 [Source:HGNC Symbol;Acc:HGNC:43854]
ENSG00000229097	CALM2P2	processed_pseudogene	calmodulin 2 pseudogene 2 [Source:HGNC Symbol;Acc:HGNC:1447]
ENSG00000229110		processed_pseudogene	heterogeneous nuclear ribonucleoprotein A1-like 3 (HNRPA1L3) pseudogene
ENSG00000229222	KRT18P4	processed_pseudogene	keratin 18 pseudogene 4 [Source:HGNC Symbol;Acc:HGNC:16604]
ENSG00000229407		lncRNA	novel transcript
ENSG00000229512		lncRNA	novel transcript
ENSG00000229588		lncRNA	novel transcript
ENSG00000229648	RPSAP22	processed_pseudogene	ribosomal protein SA pseudogene 22 [Source:HGNC Symbol;Acc:HGNC:36435]
ENSG00000229679		lncRNA	novel transcript
ENSG00000229954	MTND2P2	processed_pseudogene	MT-ND2 pseudogene 2 [Source:HGNC Symbol;Acc:HGNC:23767]
ENSG00000230042	AK3P3	processed_pseudogene	adenylate kinase 3 pseudogene 3 [Source:HGNC Symbol;Acc:HGNC:39062]
ENSG00000230043	TMSB4XP6	processed_pseudogene	TMSB4X pseudogene 6 [Source:HGNC Symbol;Acc:HGNC:11888]
ENSG00000230201	ATP6V0CP1	processed_pseudogene	ATPase H+ transporting V0 subunit c pseudogene 1 [Source:HGNC Symbol;Acc:HGNC:31323]
ENSG00000230223	ATXN8OS	lncRNA	ATXN8 opposite strand lncRNA [Source:HGNC Symbol;Acc:HGNC:10561]
ENSG00000230312	SLC25A53P1	processed_pseudogene	SLC25A53 pseudogene 1 [Source:HGNC Symbol;Acc:HGNC:55040]
ENSG00000230317	LINC01284	lncRNA	long intergenic non-protein coding RNA 1284 [Source:HGNC Symbol;Acc:HGNC:50342]
ENSG00000230508	RPL19P21	processed_pseudogene	ribosomal protein L19 pseudogene 21 [Source:HGNC Symbol;Acc:HGNC:35868]
ENSG00000230550	ERLNC1	lncRNA	estrogen receptor responsive lncRNA 1 [Source:HGNC Symbol;Acc:HGNC:41109]
ENSG00000230592	RPSAP8	processed_pseudogene	ribosomal protein SA pseudogene 8 [Source:HGNC Symbol;Acc:HGNC:31462]
ENSG00000230651	RGPD4-AS1	lncRNA	RGPD4 antisense RNA 1 (head to head) [Source:HGNC Symbol;Acc:HGNC:49273]
ENSG00000230749	MEIS1-AS2	lncRNA	MEIS1 antisense RNA 2 [Source:HGNC Symbol;Acc:HGNC:40370]
ENSG00000230960		lncRNA	novel transcript
ENSG00000230993	RPL12P15	processed_pseudogene	ribosomal protein L12 pseudogene 15 [Source:HGNC Symbol;Acc:HGNC:36619]
ENSG00000231069		unprocessed_pseudogene	novel pseudogene
ENSG00000231254	PCED1CP	processed_pseudogene	PC-esterase domain containing 1C, pseudogene [Source:HGNC Symbol;Acc:HGNC:44083]
ENSG00000231301	RPL13AP	processed_pseudogene	ribosomal protein L13a pseudogene [Source:HGNC Symbol;Acc:HGNC:13977]
ENSG00000231332	OOEP-AS1	lncRNA	OOEP antisense RNA 1 [Source:HGNC Symbol;Acc:HGNC:39192]
ENSG00000231378	NDUFAF4P4	processed_pseudogene	NADH:ubiquinone oxidoreductase complex assembly factor 4 pseudogene 4 [Source:HGNC Symbol;Acc:HGNC:44543]
ENSG00000231381	RNF2P1	processed_pseudogene	ring finger protein 2 pseudogene 1 [Source:HGNC Symbol;Acc:HGNC:33987]
ENSG00000231449		processed_pseudogene	ribosomal protein S16 (RPS16) pseudogene
ENSG00000231589		lncRNA	novel transcript
ENSG00000231628		lncRNA	novel transcript
ENSG00000231667	OR7E111P	unprocessed_pseudogene	olfactory receptor family 7 subfamily E member 111 pseudogene [Source:HGNC Symbol;Acc:HGNC:15344]
ENSG00000231769		lncRNA	novel transcript
ENSG00000231875		processed_pseudogene	novel pseudogene
ENSG00000231907	GAPDHP37	processed_pseudogene	glyceraldehyde 3 phosphate dehydrogenase pseudogene 37 [Source:HGNC Symbol;Acc:HGNC:37791]
ENSG00000231924	PSG1	protein_coding	pregnancy specific beta-1-glycoprotein 1 [Source:HGNC Symbol;Acc:HGNC:9514]
ENSG00000231955		lncRNA	novel transcript
ENSG00000231957	GNAI2P2	processed_pseudogene	G protein subunit alpha i2 pseudogene 2 [Source:HGNC Symbol;Acc:HGNC:45110]
ENSG00000232000	CLCN3P1	transcribed_unprocessed_pseudogene	chloride voltage-gated channel 3 pseudogene 1 [Source:HGNC Symbol;Acc:HGNC:49775]
ENSG00000232109	VN1R54P	processed_pseudogene	vomeronasal 1 receptor 54 pseudogene [Source:HGNC Symbol;Acc:HGNC:37374]
ENSG00000232158	C11orf98P1	processed_pseudogene	chromosome 11 open reading frame 98 pseudogene 1 [Source:HGNC Symbol;Acc:HGNC:49784]
ENSG00000232190	LINC02181	lncRNA	long intergenic non-protein coding RNA 2181 [Source:HGNC Symbol;Acc:HGNC:53043]
ENSG00000232344		processed_pseudogene	ribosomal protein S2 (RPS2) pseudogene
ENSG00000232366	VDAC1P9	processed_pseudogene	voltage dependent anion channel 1 pseudogene 9 [Source:HGNC Symbol;Acc:HGNC:37484]
ENSG00000232489	MFAP1P1	processed_pseudogene	microfibril associated protein 1 pseudogene 1 [Source:HGNC Symbol;Acc:HGNC:39694]
ENSG00000232624	LINC01517	lncRNA	long intergenic non-protein coding RNA 1517 [Source:HGNC Symbol;Acc:HGNC:51212]
ENSG00000232684	ATP11A-AS1	lncRNA	ATP11A antisense RNA 1 [Source:HGNC Symbol;Acc:HGNC:40645]
ENSG00000232728	PHB2P1	processed_pseudogene	prohibitin 2 pseudogene 1 [Source:HGNC Symbol;Acc:HGNC:45249]
ENSG00000232735	ATG4AP1	processed_pseudogene	autophagy related 4A cysteine peptidase pseudogene 1 [Source:HGNC Symbol;Acc:HGNC:44081]
ENSG00000232803	SLCO4A1-AS1	lncRNA	SLCO4A1 antisense RNA 1 [Source:HGNC Symbol;Acc:HGNC:40537]
ENSG00000232850	PTGES2-AS1	lncRNA	PTGES2 antisense RNA 1 (head to head) [Source:NCBI gene (formerly Entrezgene);Acc:389791]
ENSG00000233078		lncRNA	novel transcript
ENSG00000233189	RPL12P29	processed_pseudogene	ribosomal protein L12 pseudogene 29 [Source:HGNC Symbol;Acc:HGNC:35791]
ENSG00000233231	HNRNPA1P49	processed_pseudogene	heterogeneous nuclear ribonucleoprotein A1 pseudogene 49 [Source:HGNC Symbol;Acc:HGNC:48779]
ENSG00000233296	TMEM18-DT	lncRNA	TMEM18 divergent transcript [Source:HGNC Symbol;Acc:HGNC:54481]
ENSG00000233297	RASA4DP	unprocessed_pseudogene	RAS p21 protein activator 4CD, pseudogene [Source:HGNC Symbol;Acc:HGNC:44226]
ENSG00000233381	AK4P3	protein_coding	adenylate kinase 4 pseudogene 3 [Source:HGNC Symbol;Acc:HGNC:21596]
ENSG00000233392	UICLM	lncRNA	up-regulated in colorectal cancer liver metastasis [Source:HGNC Symbol;Acc:HGNC:54869]
ENSG00000233421	LINC01783	lncRNA	long intergenic non-protein coding RNA 1783 [Source:HGNC Symbol;Acc:HGNC:52573]
ENSG00000233476	EEF1A1P6	processed_pseudogene	eukaryotic translation elongation factor 1 alpha 1 pseudogene 6 [Source:HGNC Symbol;Acc:HGNC:3201]
ENSG00000233509	ZNF197-AS1	lncRNA	ZNF197 antisense RNA 1 [Source:HGNC Symbol;Acc:HGNC:40620]
ENSG00000233588	CYP51A1P2	processed_pseudogene	cytochrome P450 family 51 subfamily A member 1 pseudogene 2 [Source:HGNC Symbol;Acc:HGNC:20251]
ENSG00000233633		lncRNA	novel transcript
ENSG00000233760		lncRNA	novel transcript
ENSG00000233840	PCDH9-AS4	lncRNA	PCDH9 antisense RNA 4 [Source:HGNC Symbol;Acc:HGNC:40428]
ENSG00000234123	RHBDF1P1	processed_pseudogene	RHBDF1 pseudogene 1 [Source:HGNC Symbol;Acc:HGNC:44499]
ENSG00000234145	NAP1L4P3	processed_pseudogene	nucleosome assembly protein 1 like 4 pseudogene 3 [Source:HGNC Symbol;Acc:HGNC:39738]
ENSG00000234201	BMI1P1	processed_pseudogene	BMI1 proto-oncogene, polycomb ring finger pseudogene 1 [Source:HGNC Symbol;Acc:HGNC:51428]
ENSG00000234267	TULP3P1	transcribed_processed_pseudogene	TUB like protein 3 pseudogene 1 [Source:HGNC Symbol;Acc:HGNC:39262]
ENSG00000234268		processed_pseudogene	ribosomal protein S27 (metallopanstimulin 1) (RPS27) pseudogene
ENSG00000234282		unprocessed_pseudogene	pseudogene similar to part of PTPNS (protein tyrosine phosphatase, non-receptor type substrate) family
ENSG00000234451		processed_pseudogene	G protein-coupled receptor, family C, group 5,member B (GPRC5B) pseudogene
ENSG00000234546	LNCTAM34A	lncRNA	long non coding transcriptional activator of miR34a [Source:HGNC Symbol;Acc:HGNC:52548]
ENSG00000234562	TPMTP2	processed_pseudogene	thiopurine S-methyltransferase pseudogene 2 [Source:HGNC Symbol;Acc:HGNC:44565]
ENSG00000234614	C2CD4D-AS1	lncRNA	C2CD4D and THEM5 antisense RNA 1 [Source:HGNC Symbol;Acc:HGNC:54045]
ENSG00000234855	SLIT1-AS1	lncRNA	SLIT1 antisense RNA 1 [Source:HGNC Symbol;Acc:HGNC:51198]
ENSG00000234884		lncRNA	novel transcript
ENSG00000234942	GRID1-AS1	lncRNA	GRID1 antisense RNA 1 [Source:HGNC Symbol;Acc:HGNC:44131]
ENSG00000234969	AARSD1P1	processed_pseudogene	AARSD1 pseudogene 1 [Source:HGNC Symbol;Acc:HGNC:54994]
ENSG00000235010		lncRNA	novel transcript
ENSG00000235083		processed_pseudogene	apolipoprotein L, 3 (APOL3) pseudogene
ENSG00000235159		lncRNA	novel transcript
ENSG00000235306	GAPDHP34	processed_pseudogene	glyceraldehyde 3 phosphate dehydrogenase pseudogene 34 [Source:HGNC Symbol;Acc:HGNC:37786]
ENSG00000235310	GXYLT1P6	processed_pseudogene	GXYLT1 pseudogene 6 [Source:HGNC Symbol;Acc:HGNC:50425]
ENSG00000235595	GAPDHP23	processed_pseudogene	glyceraldehyde 3 phosphate dehydrogenase pseudogene 23 [Source:HGNC Symbol;Acc:HGNC:37775]
ENSG00000235605		processed_pseudogene	ribosomal protein S15 (RPS15) pseudogene
ENSG00000235606	AK4P6	processed_pseudogene	adenylate kinase 4 pseudogene 6 [Source:HGNC Symbol;Acc:HGNC:39069]
ENSG00000235724		lncRNA	novel transcript, antisense to TANK
ENSG00000235740	PHACTR2-AS1	lncRNA	PHACTR2 antisense RNA 1 [Source:HGNC Symbol;Acc:HGNC:40943]
ENSG00000235768	BRD7P5	processed_pseudogene	bromodomain containing 7 pseudogene 5 [Source:HGNC Symbol;Acc:HGNC:37631]
ENSG00000235824	LINC00837	lncRNA	long intergenic non-protein coding RNA 837 [Source:HGNC Symbol;Acc:HGNC:27436]
ENSG00000235848	RMDN2-AS1	lncRNA	RMDN2 antisense RNA 1 [Source:HGNC Symbol;Acc:HGNC:41150]
ENSG00000235947	EGOT	lncRNA	eosinophil granule ontogeny transcript [Source:HGNC Symbol;Acc:HGNC:37129]
ENSG00000236004		processed_pseudogene	pseudogene similar to part of ribosomal protein L9 (RPL9)
ENSG00000236090	LDHAP3	processed_pseudogene	lactate dehydrogenase A pseudogene 3 [Source:HGNC Symbol;Acc:HGNC:6538]
ENSG00000236175	SSU72P6	processed_pseudogene	SSU72 pseudogene 6 [Source:HGNC Symbol;Acc:HGNC:43625]
ENSG00000236263		lncRNA	novel transcript
ENSG00000236382	KRTAP10-13P	unprocessed_pseudogene	keratin associated protein 10-13, pseudogene [Source:HGNC Symbol;Acc:HGNC:34213]
ENSG00000236496	GPS2P1	processed_pseudogene	G protein pathway suppressor 2 pseudogene 1 [Source:HGNC Symbol;Acc:HGNC:49622]
ENSG00000236514		lncRNA	novel transcript
ENSG00000236545		lncRNA	novel transcript
ENSG00000236583		processed_pseudogene	insulin-like growth factor 2 mRNA binding protein 2 (IGF2BP2) pseudogene
ENSG00000236603	RANP1	processed_pseudogene	RAN pseudogene 1 [Source:HGNC Symbol;Acc:HGNC:21631]
ENSG00000236606		processed_pseudogene	acid phosphatase 1, soluble (ACP1) pseudogene
ENSG00000236653	LINC01923	lncRNA	long intergenic non-protein coding RNA 1923 [Source:HGNC Symbol;Acc:HGNC:52742]
ENSG00000236678	LINC00347	lncRNA	long intergenic non-protein coding RNA 347 [Source:HGNC Symbol;Acc:HGNC:27890]
ENSG00000237004	ZNRF2P1	transcribed_processed_pseudogene	zinc and ring finger 2 pseudogene 1 [Source:HGNC Symbol;Acc:HGNC:42792]
ENSG00000237072		processed_pseudogene	novel pseudogene
ENSG00000237101		lncRNA	novel transcript
ENSG00000237136	C4orf51	protein_coding	chromosome 4 open reading frame 51 [Source:HGNC Symbol;Acc:HGNC:37264]
ENSG00000237260	PPIAP67	processed_pseudogene	peptidylprolyl isomerase A pseudogene 67 [Source:HGNC Symbol;Acc:HGNC:53691]
ENSG00000237327	UPP2-IT1	lncRNA	UPP2 intronic transcript 1 [Source:HGNC Symbol;Acc:HGNC:41467]
ENSG00000237442	HNRNPA1P57	transcribed_processed_pseudogene	heterogeneous nuclear ribonucleoprotein A1 pseudogene 57 [Source:HGNC Symbol;Acc:HGNC:48787]
ENSG00000237451	CDK2AP2P2	processed_pseudogene	cyclin dependent kinase 2 associated protein 2 pseudogene 2 [Source:HGNC Symbol;Acc:HGNC:38493]
ENSG00000237613	FAM138A	lncRNA	family with sequence similarity 138 member A [Source:HGNC Symbol;Acc:HGNC:32334]
ENSG00000237631	PARK7P2	processed_pseudogene	PARK7 pseudogene 2 [Source:HGNC Symbol;Acc:HGNC:55067]
ENSG00000237646	HLCS-IT1	lncRNA	HLCS intronic transcript 1 [Source:HGNC Symbol;Acc:HGNC:41343]
ENSG00000237684	RPSAP35	processed_pseudogene	ribosomal protein SA pseudogene 35 [Source:HGNC Symbol;Acc:HGNC:36447]
ENSG00000237685		lncRNA	novel transcript, antisense to GCNT2
ENSG00000237686	SCIRT	lncRNA	stem cell inhibitory RNA transcript [Source:HGNC Symbol;Acc:HGNC:55341]
ENSG00000237747		processed_pseudogene	eukaryotic translation initiation factor 3, subunit 1 alpha, 35kDa (EIF3S1) pseudogene
ENSG00000237821	ST13P7	processed_pseudogene	ST13, Hsp70 interacting protein pseudogene 7 [Source:HGNC Symbol;Acc:HGNC:18558]
ENSG00000237948	MTATP6P20	processed_pseudogene	MT-ATP6 pseudogene 20 [Source:HGNC Symbol;Acc:HGNC:52176]
ENSG00000238047	MTND1P30	processed_pseudogene	MT-ND1 pseudogene 30 [Source:HGNC Symbol;Acc:HGNC:42079]
ENSG00000238212	LINC02096	lncRNA	long intergenic non-protein coding RNA 2096 [Source:HGNC Symbol;Acc:HGNC:52947]
ENSG00000238231		processed_pseudogene	interferon-induced transmembrane protein pseudogene
ENSG00000239408		processed_pseudogene	pseudogene similar to part of chromosome 10 open reading frame 88 C10orf88
ENSG00000239504	RN7SL583P	misc_RNA	RNA, 7SL, cytoplasmic 583, pseudogene [Source:HGNC Symbol;Acc:HGNC:46599]
ENSG00000239545	RN7SL822P	misc_RNA	RNA, 7SL, cytoplasmic 822, pseudogene [Source:HGNC Symbol;Acc:HGNC:46838]
ENSG00000239686		processed_pseudogene	ribosomal protein L34 (RPL34) pseudogene
ENSG00000239732	TLR9	protein_coding	toll like receptor 9 [Source:HGNC Symbol;Acc:HGNC:15633]
ENSG00000240003	RPL7P24	processed_pseudogene	ribosomal protein L7 pseudogene 24 [Source:HGNC Symbol;Acc:HGNC:36715]
ENSG00000240083	RPS3AP22	processed_pseudogene	RPS3A pseudogene 22 [Source:HGNC Symbol;Acc:HGNC:36573]
ENSG00000240087	RPSAP12	processed_pseudogene	ribosomal protein SA pseudogene 12 [Source:HGNC Symbol;Acc:HGNC:6504]
ENSG00000240253	FAR2P3	transcribed_unprocessed_pseudogene	fatty acyl-CoA reductase 2 pseudogene 3 [Source:HGNC Symbol;Acc:HGNC:49285]
ENSG00000240291		lncRNA	novel transcript, antisense to CACNB2
ENSG00000240364	RPL31P59	processed_pseudogene	ribosomal protein L31 pseudogene 59 [Source:HGNC Symbol;Acc:HGNC:36975]
ENSG00000240395	RPL5P23	processed_pseudogene	ribosomal protein L5 pseudogene 23 [Source:HGNC Symbol;Acc:HGNC:36553]
ENSG00000240439	RN7SL91P	misc_RNA	RNA, 7SL, cytoplasmic 91, pseudogene [Source:HGNC Symbol;Acc:HGNC:46107]
ENSG00000240674		processed_pseudogene	ribosomal protein L21 (RPL21) pseudogene
ENSG00000240777		lncRNA	novel transcript
ENSG00000240975		processed_pseudogene	ribosomal protein L18 (RPL18) pseudogene
ENSG00000241129	RPL22P19	transcribed_processed_pseudogene	ribosomal protein L22 pseudogene 19 [Source:HGNC Symbol;Acc:HGNC:36567]
ENSG00000241186	TDGF1	protein_coding	teratocarcinoma-derived growth factor 1 [Source:HGNC Symbol;Acc:HGNC:11701]
ENSG00000241318	WDR82P2	processed_pseudogene	WD repeat domain 82 pseudogene 2 [Source:HGNC Symbol;Acc:HGNC:33513]
ENSG00000241431	RPL37P6	transcribed_processed_pseudogene	ribosomal protein L37 pseudogene 6 [Source:HGNC Symbol;Acc:HGNC:31080]
ENSG00000241478	HSPA8P9	processed_pseudogene	heat shock protein family A (Hsp70) member 8 pseudogene 9 [Source:HGNC Symbol;Acc:HGNC:44924]
ENSG00000241549	GUSBP2	transcribed_unprocessed_pseudogene	GUSB pseudogene 2 [Source:HGNC Symbol;Acc:HGNC:18792]
ENSG00000241612		processed_pseudogene	ribosomal protein L21 (RPL21) pseudogene
ENSG00000241679		lncRNA	novel transcript
ENSG00000241884		lncRNA	novel transcript
ENSG00000241890	RPL13P4	processed_pseudogene	ribosomal protein L13 pseudogene 4 [Source:HGNC Symbol;Acc:HGNC:31027]
ENSG00000242085	RPS20P33	processed_pseudogene	ribosomal protein S20 pseudogene 33 [Source:HGNC Symbol;Acc:HGNC:36725]
ENSG00000242337	INHCAP	transcribed_unprocessed_pseudogene	inhibitor of carbonic anhydrase pseudogene [Source:HGNC Symbol;Acc:HGNC:11759]
ENSG00000242595	RPL26P26	processed_pseudogene	ribosomal protein L26 pseudogene 26 [Source:HGNC Symbol;Acc:HGNC:35693]
ENSG00000242638	RN7SL294P	misc_RNA	RNA, 7SL, cytoplasmic 294, pseudogene [Source:HGNC Symbol;Acc:HGNC:46310]
ENSG00000242689	CNTF	protein_coding	ciliary neurotrophic factor [Source:HGNC Symbol;Acc:HGNC:2169]
ENSG00000242943	NKAIN1P1	processed_pseudogene	NKAIN1 pseudogene 1 [Source:HGNC Symbol;Acc:HGNC:38593]
ENSG00000243267	RN7SL614P	misc_RNA	RNA, 7SL, cytoplasmic 614, pseudogene [Source:HGNC Symbol;Acc:HGNC:46630]
ENSG00000243297	RPL31P61	processed_pseudogene	ribosomal protein L31 pseudogene 61 [Source:HGNC Symbol;Acc:HGNC:35635]
ENSG00000243304		processed_pseudogene	ribosomal protein S2 (RPS2) pseudogene
ENSG00000243321	LINC01998	lncRNA	long intergenic non-protein coding RNA 1998 [Source:HGNC Symbol;Acc:HGNC:52832]
ENSG00000243388	RPL3P3	processed_pseudogene	ribosomal protein L3 pseudogene 3 [Source:HGNC Symbol;Acc:HGNC:23550]
ENSG00000243404	RPL35AP32	processed_pseudogene	ribosomal protein L35a pseudogene 32 [Source:HGNC Symbol;Acc:HGNC:36269]
ENSG00000243516	RPL12P40	processed_pseudogene	ribosomal protein L12 pseudogene 40 [Source:HGNC Symbol;Acc:HGNC:36439]
ENSG00000243715	CACNA2D3-AS1	lncRNA	CACNA2D3 antisense RNA 1 [Source:HGNC Symbol;Acc:HGNC:40702]
ENSG00000244062		processed_pseudogene	acyl-CoA synthetase long-chain family member 3 (ACSL3) pseudogene
ENSG00000244113		processed_pseudogene	ribosomal protein L9 (RPL9) pseudogene
ENSG00000244151		lncRNA	novel transcript
ENSG00000244260		lncRNA	novel transcript
ENSG00000244295	RPS20P21	processed_pseudogene	ribosomal protein S20 pseudogene 21 [Source:HGNC Symbol;Acc:HGNC:35993]
ENSG00000244671	RN7SL280P	misc_RNA	RNA, 7SL, cytoplasmic 280, pseudogene [Source:HGNC Symbol;Acc:HGNC:46296]
ENSG00000247763	TUBAP14	processed_pseudogene	tubulin alpha pseudogene 14 [Source:HGNC Symbol;Acc:HGNC:54881]
ENSG00000248122	APOOP4	processed_pseudogene	apolipoprotein O pseudogene 4 [Source:HGNC Symbol;Acc:HGNC:48742]
ENSG00000248155		unprocessed_pseudogene	novel pseudogene
ENSG00000248174	LINC02268	lncRNA	long intergenic non-protein coding RNA 2268 [Source:HGNC Symbol;Acc:HGNC:53183]
ENSG00000248235		protein_coding	novel protein
ENSG00000248365	POU5F1P7	processed_pseudogene	POU class 5 homeobox 1 pseudogene 7 [Source:HGNC Symbol;Acc:HGNC:33313]
ENSG00000248371	LINC02056	lncRNA	long intergenic non-protein coding RNA 2056 [Source:HGNC Symbol;Acc:HGNC:52898]
ENSG00000248391	LINC02064	lncRNA	long intergenic non-protein coding RNA 2064 [Source:HGNC Symbol;Acc:HGNC:52909]
ENSG00000248401		processed_pseudogene	aminomethyltransferase (AMT) pseudogene
ENSG00000248468		lncRNA	novel transcript
ENSG00000248473	LINC01962	lncRNA	long intergenic non-protein coding RNA 1962 [Source:HGNC Symbol;Acc:HGNC:52787]
ENSG00000248515		lncRNA	novel transcript
ENSG00000248610	HSPA8P4	processed_pseudogene	heat shock protein family A (Hsp70) member 8 pseudogene 4 [Source:HGNC Symbol;Acc:HGNC:44919]
ENSG00000248634		lncRNA	novel transcript
ENSG00000248729	MTCO1P30	processed_pseudogene	MT-CO1 pseudogene 30 [Source:HGNC Symbol;Acc:HGNC:52095]
ENSG00000248740	LINC02428	lncRNA	long intergenic non-protein coding RNA 2428 [Source:HGNC Symbol;Acc:HGNC:53359]
ENSG00000248769		unprocessed_pseudogene	POM121 membrane glycoprotein-like 1 (POM121L1) pseudogene
ENSG00000248831		processed_pseudogene	developmental pluripotency associated 2 (DPPA2) pseudogene
ENSG00000248978		unprocessed_pseudogene	glucosamine-phosphate N-acetyltransferase 1 (GNPNAT1) pseudogene
ENSG00000249188	ENPP7P1	transcribed_unprocessed_pseudogene	ectonucleotide pyrophosphatase/phosphodiesterase 7 pseudogene 1 [Source:HGNC Symbol;Acc:HGNC:48699]
ENSG00000249210	GAPDHP38	processed_pseudogene	glyceraldehyde 3 phosphate dehydrogenase pseudogene 38 [Source:HGNC Symbol;Acc:HGNC:37792]
ENSG00000249216		lncRNA	novel transcript
ENSG00000249258		lncRNA	novel transcript
ENSG00000249286	AMD1P3	processed_pseudogene	adenosylmethionine decarboxylase 1 pseudogene 3 [Source:HGNC Symbol;Acc:HGNC:51608]
ENSG00000249302	FTH1P24	processed_pseudogene	ferritin heavy chain 1 pseudogene 24 [Source:HGNC Symbol;Acc:HGNC:37642]
ENSG00000249502	MED28-DT	lncRNA	MED28 divergent transcript [Source:HGNC Symbol;Acc:HGNC:55567]
ENSG00000249558	RCC2P4	processed_pseudogene	regulator of chromosome condensation 2 pseudogene 4 [Source:HGNC Symbol;Acc:HGNC:42380]
ENSG00000249628	LINC00942	lncRNA	long intergenic non-protein coding RNA 942 [Source:HGNC Symbol;Acc:HGNC:48636]
ENSG00000249658		lncRNA	novel transcript
ENSG00000249715	FER1L5	protein_coding	fer-1 like family member 5 [Source:HGNC Symbol;Acc:HGNC:19044]
ENSG00000249740	OSMR-DT	lncRNA	OSMR divergent transcript [Source:HGNC Symbol;Acc:HGNC:50296]
ENSG00000249767	ENPP7P10	unprocessed_pseudogene	ectonucleotide pyrophosphatase/phosphodiesterase 7 pseudogene 10 [Source:HGNC Symbol;Acc:HGNC:48693]
ENSG00000249772		lncRNA	novel transcript
ENSG00000249825	THBS4-AS1	lncRNA	THBS4 antisense RNA 1 [Source:HGNC Symbol;Acc:HGNC:40583]
ENSG00000249858	SNX5P1	processed_pseudogene	sorting nexin 5 pseudogene 1 [Source:HGNC Symbol;Acc:HGNC:41512]
ENSG00000249981		lncRNA	novel transcript
ENSG00000250090		unprocessed_pseudogene	novel zinc finger pseudogene
ENSG00000250402		lncRNA	novel transcript
ENSG00000250484	PPIAP76	processed_pseudogene	peptidylprolyl isomerase A pseudogene 76 [Source:HGNC Symbol;Acc:HGNC:53700]
ENSG00000250585	LINC00604	lncRNA	long intergenic non-protein coding RNA 604 [Source:HGNC Symbol;Acc:HGNC:43924]
ENSG00000250602		lncRNA	novel transcript, antisense to GRAMD3
ENSG00000250654		transcribed_unprocessed_pseudogene	novel pseudogene
ENSG00000250726		processed_pseudogene	low density lipoprotein receptor-related protein 8, apolipoprotein e receptor (LRP8) pseudogene
ENSG00000250804	OR7E111FP	unprocessed_pseudogene	olfactory receptor family 7 subfamily E member 111F pseudogene [Source:HGNC Symbol;Acc:HGNC:55115]
ENSG00000250820		lncRNA	novel transcript, sense overlapping to THOC3
ENSG00000250995	TMEM30BP1	processed_pseudogene	TMEM30B pseudogene 1 [Source:HGNC Symbol;Acc:HGNC:55058]
ENSG00000251148		lncRNA	novel transcript
ENSG00000251184		protein_coding	novel protein
ENSG00000251206		lncRNA	novel transcript
ENSG00000251210	LINC02270	lncRNA	long intergenic non-protein coding RNA 2270 [Source:HGNC Symbol;Acc:HGNC:53185]
ENSG00000251244		lncRNA	novel transcript
ENSG00000251250		transcribed_unprocessed_pseudogene	pseudogene similar to part of hect domain and RLD 2 HERC2
ENSG00000251365	LINC02236	lncRNA	long intergenic non-protein coding RNA 2236 [Source:HGNC Symbol;Acc:HGNC:53107]
ENSG00000251400	ALDH7A1P1	processed_pseudogene	aldehyde dehydrogenase 7 family member A1 pseudogene 1 [Source:HGNC Symbol;Acc:HGNC:878]
ENSG00000251484		processed_pseudogene	poly(rC) binding protein 1 (PCBP1) pseudogene
ENSG00000251621		lncRNA	novel transcript
ENSG00000251648		processed_pseudogene	PRAME family pseudogene
ENSG00000251676	SNHG27	lncRNA	small nucleolar RNA host gene 27 [Source:HGNC Symbol;Acc:HGNC:53481]
ENSG00000253102		lncRNA	novel transcript, antisense to LRRC59
ENSG00000253327	RAD21-AS1	lncRNA	RAD21 antisense RNA 1 [Source:HGNC Symbol;Acc:HGNC:32158]
ENSG00000253389		lncRNA	novel transcript, antisense to ANK1
ENSG00000253500		lncRNA	novel transcript, antisense to CNBD1
ENSG00000253528		processed_pseudogene	ORM1-like 2 (S. cerevisiae) (ORMDL2) pseudogene
ENSG00000253570	RNF5P1	processed_pseudogene	ring finger protein 5 pseudogene 1 [Source:HGNC Symbol;Acc:HGNC:31053]
ENSG00000253744		lncRNA	novel transcript
ENSG00000253807	LINC01170	lncRNA	long intergenic non-protein coding RNA 1170 [Source:HGNC Symbol;Acc:HGNC:49542]
ENSG00000253810	PSAT1P1	processed_pseudogene	phosphoserine aminotransferase 1 pseudogene 1 [Source:HGNC Symbol;Acc:HGNC:15785]
ENSG00000253837		lncRNA	novel transcript
ENSG00000253952	HIGD1AP18	processed_pseudogene	HIG1 hypoxia inducible domain family member 1A pseudogene 18 [Source:HGNC Symbol;Acc:HGNC:43013]
ENSG00000254028		lncRNA	novel transcript
ENSG00000254132	MTND6P3	processed_pseudogene	MT-ND6 pseudogene 3 [Source:HGNC Symbol;Acc:HGNC:39466]
ENSG00000254195	TPM3P3	processed_pseudogene	tropomyosin 3 pseudogene 3 [Source:HGNC Symbol;Acc:HGNC:39166]
ENSG00000254233	LINC02365	lncRNA	long intergenic non-protein coding RNA 2365 [Source:HGNC Symbol;Acc:HGNC:53285]
ENSG00000254248		lncRNA	novel transcript, antisense to NDUFAF6
ENSG00000254252	RPL7P20	processed_pseudogene	ribosomal protein L7 pseudogene 20 [Source:HGNC Symbol;Acc:HGNC:36013]
ENSG00000254263		lncRNA	novel transcript
ENSG00000254316		processed_pseudogene	transgelin 2 (TAGLN2) pseudogene
ENSG00000254317		lncRNA	novel transcript
ENSG00000254403	OR10Y1P	unprocessed_pseudogene	olfactory receptor family 10 subfamily Y member 1 pseudogene [Source:HGNC Symbol;Acc:HGNC:15140]
ENSG00000254419		lncRNA	novel transcript
ENSG00000254538		lncRNA	novel transcript
ENSG00000254585	MAGEL2	protein_coding	MAGE family member L2 [Source:HGNC Symbol;Acc:HGNC:6814]
ENSG00000254867		processed_pseudogene	transmembrane protein 55B (TMEM55B) pseudogene
ENSG00000254944	ATP5PBP5	processed_pseudogene	ATP synthase peripheral stalk-membrane subunit b pseudogene 5 [Source:HGNC Symbol;Acc:HGNC:39746]
ENSG00000255035	SDHCP4	processed_pseudogene	succinate dehydrogenase complex subunit C pseudogene 4 [Source:HGNC Symbol;Acc:HGNC:45179]
ENSG00000255310		lncRNA	novel transcript
ENSG00000255323	LINC01495	lncRNA	long intergenic non-protein coding RNA 1495 [Source:HGNC Symbol;Acc:HGNC:51161]
ENSG00000255368		processed_pseudogene	N-acetylneuraminic acid phosphatase (NANP) pseudogene
ENSG00000255402		lncRNA	novel transcript
ENSG00000255432		protein_coding	novel protein
ENSG00000255458	SMIM14-DT	lncRNA	SMIM14 divergent transcript [Source:HGNC Symbol;Acc:HGNC:53455]
ENSG00000255477		lncRNA	novel transcript
ENSG00000255491		lncRNA	novel transcript
ENSG00000255542		lncRNA	novel transcript
ENSG00000255618	LINC02440	lncRNA	long intergenic non-protein coding RNA 2440 [Source:HGNC Symbol;Acc:HGNC:53372]
ENSG00000255647		lncRNA	novel transcript
ENSG00000255883	FUNDC2P1	processed_pseudogene	FUN14 domain containing 2 pseudogene 1 [Source:HGNC Symbol;Acc:HGNC:17253]
ENSG00000255892	NDFIP1P1	processed_pseudogene	Nedd4 family interacting protein 1 pseudogene 1 [Source:HGNC Symbol;Acc:HGNC:49866]
ENSG00000256137		lncRNA	novel transcript
ENSG00000256189		processed_pseudogene	developmental pluripotency associated 4 (DPPA4) pseudogene
ENSG00000256229	ZNF486	protein_coding	zinc finger protein 486 [Source:HGNC Symbol;Acc:HGNC:20807]
ENSG00000256282		transcribed_processed_pseudogene	mitochondrial carrier homolog 1 (C. elegans) (MTCH1)
ENSG00000256751	PLBD1-AS1	lncRNA	PLBD1 antisense RNA 1 [Source:HGNC Symbol;Acc:HGNC:51143]
ENSG00000256817	TPT1P12	processed_pseudogene	tumor protein, translationally-controlled 1 pseudogene 12 [Source:HGNC Symbol;Acc:HGNC:49303]
ENSG00000257195	HNRNPA1P50	processed_pseudogene	heterogeneous nuclear ribonucleoprotein A1 pseudogene 50 [Source:HGNC Symbol;Acc:HGNC:48780]
ENSG00000257298		lncRNA	novel transcript, sense intronic to LIMA1
ENSG00000257350		processed_pseudogene	heat shock transcription factor 2 (HSF2) pseudogene
ENSG00000257591	ZNF625	protein_coding	zinc finger protein 625 [Source:HGNC Symbol;Acc:HGNC:30571]
ENSG00000257879		lncRNA	novel transcript
ENSG00000257910		lncRNA	novel transcript, antisense to CSRP2
ENSG00000257964		lncRNA	novel transcript, antisense to PRPF40B
ENSG00000258197	NKX2-2-AS1	lncRNA	NKX2-2 antisense RNA 1 [Source:HGNC Symbol;Acc:HGNC:37154]
ENSG00000258320		processed_pseudogene	SURP and G patch domain containing 1 (SUGP1) pseudogene
ENSG00000258336	DUX4L52	processed_pseudogene	double homeobox 4 like 52 (pseudogene) [Source:HGNC Symbol;Acc:HGNC:51811]
ENSG00000258392	RPA2P1	processed_pseudogene	replication protein A2 pseudogene 1 [Source:HGNC Symbol;Acc:HGNC:19676]
ENSG00000258443		lncRNA	novel transcript, sense intronic to HEATR4
ENSG00000258457	AJUBA-DT	lncRNA	AJUBA divergent transcript [Source:HGNC Symbol;Acc:HGNC:55449]
ENSG00000258550	OR7E106P	unprocessed_pseudogene	olfactory receptor family 7 subfamily E member 106 pseudogene [Source:HGNC Symbol;Acc:HGNC:15365]
ENSG00000258573		lncRNA	novel transcript, antisense to RNASE11 & RNASE12
ENSG00000258578		processed_pseudogene	ubiquitin-conjugating enzyme E2L 3 (UBE2L3) pseudogene
ENSG00000258633	RRAGAP1-AS1	lncRNA	RRAGAP1 antisense RNA 1 [Source:HGNC Symbol;Acc:HGNC:55445]
ENSG00000258773		lncRNA	novel transcript
ENSG00000258935		lncRNA	novel transcript, antisense & intronic to TTC7B
ENSG00000259079		processed_pseudogene	PDZ domain-containing protein 11 (PDZD11) pseudogene
ENSG00000259158	ADAM20P1	transcribed_unprocessed_pseudogene	ADAM metallopeptidase domain 20 pseudogene 1 [Source:HGNC Symbol;Acc:HGNC:20102]
ENSG00000259163		lncRNA	novel transcript, antisense to TTC7B
ENSG00000259241		lncRNA	novel transcript
ENSG00000259265		lncRNA	novel transcript, antisense to NOX5
ENSG00000259354		lncRNA	novel transcript, antisense to SLC30A4
ENSG00000259375		lncRNA	novel transcript, antisense to AKAP13
ENSG00000259434		lncRNA	novel transcript
ENSG00000259439	LINC01833	lncRNA	long intergenic non-protein coding RNA 1833 [Source:HGNC Symbol;Acc:HGNC:52644]
ENSG00000259469		lncRNA	novel transcript
ENSG00000259619		processed_pseudogene	intraflagellar transport 80 homolog (Chlamydomonas) (IFT80) pseudogene
ENSG00000259631		lncRNA	novel transcript
ENSG00000259699	HMGB1P8	processed_pseudogene	high mobility group box 1 pseudogene 8 [Source:HGNC Symbol;Acc:HGNC:13319]
ENSG00000259769		processed_pseudogene	ADAM metallopeptidase domain 22 (ADAM22) pseudogene
ENSG00000259891		lncRNA	novel transcript, antisense to CHRAC1
ENSG00000259924		processed_pseudogene	DnaJ (Hsp40) homolog, subfamily B, member 14 pseudogene
ENSG00000259984		unprocessed_pseudogene	novel pseudogene
ENSG00000260086		lncRNA	novel transcript
ENSG00000260102	LINC01070	lncRNA	long intergenic non-protein coding RNA 1070 [Source:HGNC Symbol;Acc:HGNC:49110]
ENSG00000260255		processed_pseudogene	TNF receptor-associated factor 7 (TRAF7) pseudogene
ENSG00000260357	DNM1P34	transcribed_unprocessed_pseudogene	dynamin 1 pseudogene 34 [Source:HGNC Symbol;Acc:HGNC:35181]
ENSG00000260367		lncRNA	novel transcript, antisense to SPNS1
ENSG00000260418		lncRNA	novel transcript
ENSG00000260498		lncRNA	novel transcript
ENSG00000260563		lncRNA	novel transcript
ENSG00000260701		lncRNA	novel transcript, antisense to ADAMTS18
ENSG00000260737	LINC01227	lncRNA	long intergenic non-protein coding RNA 1227 [Source:HGNC Symbol;Acc:HGNC:49680]
ENSG00000260739		lncRNA	novel transcript
ENSG00000260747		processed_pseudogene	ATP synthase, H+ transporting, mitochondrial F0 complex, subunit B1 (ATP5F1) pseudogene
ENSG00000260810		lncRNA	novel transcript
ENSG00000260835		lncRNA	novel transcript
ENSG00000260861		protein_coding	novel protein, SIRPB1-SIRPD readthrough
ENSG00000260891		lncRNA	novel transcript, intronic to NFATC3
ENSG00000260919		lncRNA	novel transcript, antisense to CLK3
ENSG00000260969	WWOX-AS1	lncRNA	WWOX antisense RNA 1 [Source:HGNC Symbol;Acc:HGNC:53169]
ENSG00000261010	RARRES2P6	processed_pseudogene	retinoic acid receptor responder 2 pseudogene 6 [Source:HGNC Symbol;Acc:HGNC:48705]
ENSG00000261040	WFDC21P	transcribed_unitary_pseudogene	WAP four-disulfide core domain 21, pseudogene [Source:HGNC Symbol;Acc:HGNC:50357]
ENSG00000261056		transcribed_processed_pseudogene	thyroid hormone receptor interactor 13 (TRIP13) pseudogene
ENSG00000261098		lncRNA	novel transcript
ENSG00000261193		lncRNA	novel transcript
ENSG00000261207		lncRNA	novel transcript, antisense to MAPK8IP3
ENSG00000261210	CLEC19A	protein_coding	C-type lectin domain containing 19A [Source:HGNC Symbol;Acc:HGNC:34522]
ENSG00000261253		lncRNA	novel transcript, antisense to ANKRD11
ENSG00000261312		lncRNA	novel transcript, antisense to C16orf88
ENSG00000261382		lncRNA	novel transcript
ENSG00000261410		lncRNA	novel transcript, antisense to CDH13
ENSG00000261482		lncRNA	novel transcript, antisense to C16orf82
ENSG00000261512		lncRNA	novel transcript
ENSG00000261522		transcribed_unprocessed_pseudogene	methylenetetrahydrofolate dehydrogenase (NADP+ dependent) 1-like (MTHFD1L) pseudogene
ENSG00000261606		lncRNA	novel transcript
ENSG00000261644	CYLD-AS1	lncRNA	CYLD antisense RNA 1 [Source:HGNC Symbol;Acc:HGNC:55352]
ENSG00000261646		lncRNA	novel transcript
ENSG00000261652	C15orf65	protein_coding	chromosome 15 open reading frame 65 [Source:HGNC Symbol;Acc:HGNC:44654]
ENSG00000261803	LINC02140	lncRNA	long intergenic non-protein coding RNA 2140 [Source:HGNC Symbol;Acc:HGNC:53000]
ENSG00000261819		processed_pseudogene	novel pseudogene KIAA2013
ENSG00000261864		lncRNA	novel transcript
ENSG00000262075	DKFZP434A062	lncRNA	uncharacterized LOC26102 [Source:NCBI gene (formerly Entrezgene);Acc:26102]
ENSG00000262089		lncRNA	novel transcript
ENSG00000262118	MTCO1P28	processed_pseudogene	MT-CO1 pseudogene 28 [Source:HGNC Symbol;Acc:HGNC:52093]
ENSG00000262135	GARS1P1	processed_pseudogene	glycyl-tRNA synthetase 1 pseudogene 1 [Source:HGNC Symbol;Acc:HGNC:50480]
ENSG00000262158	MTCO3P24	unprocessed_pseudogene	MT-CO3 pseudogene 24 [Source:HGNC Symbol;Acc:HGNC:52127]
ENSG00000262171		lncRNA	novel transcript, antisense to C16orf63
ENSG00000262304		protein_coding	novel readthrough SHPK-TRPV1 protein
ENSG00000262312		lncRNA	novel transcript, antisense to NLRC3
ENSG00000262352	LINC02564	lncRNA	long intergenic non-protein coding RNA 2564 [Source:HGNC Symbol;Acc:HGNC:53604]
ENSG00000262663		lncRNA	novel transcript, sense intronic TBCD
ENSG00000263177	MTND1P8	processed_pseudogene	MT-ND1 pseudogene 8 [Source:HGNC Symbol;Acc:HGNC:42100]
ENSG00000263501		lncRNA	novel transcript, antisense to TANC2
ENSG00000263528	IKBKE	protein_coding	inhibitor of nuclear factor kappa B kinase subunit epsilon [Source:HGNC Symbol;Acc:HGNC:14552]
ENSG00000263567		lncRNA	novel transcript
ENSG00000263677		lncRNA	novel transcript
ENSG00000263958	NETO1-DT	lncRNA	NETO1 divergent transcript [Source:HGNC Symbol;Acc:HGNC:55333]
ENSG00000263988	RN7SL147P	misc_RNA	RNA, 7SL, cytoplasmic 147, pseudogene [Source:HGNC Symbol;Acc:HGNC:46163]
ENSG00000264245		processed_pseudogene	family with sequence similarity 27, member E (FAM27E) pseudogene
ENSG00000264577		lncRNA	novel transcript, antisense to RPL23A
ENSG00000264968		lncRNA	novel transcript
ENSG00000265799		lncRNA	novel transcript
ENSG00000265817	FSBP	protein_coding	fibrinogen silencer binding protein [Source:HGNC Symbol;Acc:HGNC:43653]
ENSG00000265845		lncRNA	novel transcript, antisense to PHF12
ENSG00000265939	UBE2CP2	processed_pseudogene	ubiquitin conjugating enzyme E2 C pseudogene 2 [Source:HGNC Symbol;Acc:HGNC:43551]
ENSG00000265962	GACAT2	lncRNA	gastric cancer associated transcript 2 [Source:HGNC Symbol;Acc:HGNC:50516]
ENSG00000266373		processed_pseudogene	zinc finger protein 592 (ZNF592) pseudogene
ENSG00000266767		lncRNA	novel transcript, antisense to PTPRM
ENSG00000266900		lncRNA	novel transcript, sense intronic to KIAA1468
ENSG00000266933	MADCAM1-AS1	lncRNA	MADCAM1 antisense RNA 1 [Source:HGNC Symbol;Acc:HGNC:55315]
ENSG00000266965		lncRNA	novel transcript
ENSG00000267001		protein_coding	novel protein
ENSG00000267009		lncRNA	novel transcript
ENSG00000267026		lncRNA	novel transcript, antisense to GALNT12
ENSG00000267133		lncRNA	novel transcript
ENSG00000267143		lncRNA	novel transcript
ENSG00000267193		lncRNA	novel transcript, antisense to SLC14A1 and SLC14A2
ENSG00000267260		lncRNA	novel transcript
ENSG00000267263		lncRNA	novel transcript, sense intronic to SEPT9
ENSG00000267284		lncRNA	novel transcript
ENSG00000267346	EIF5AP3	processed_pseudogene	eukaryotic translation initiation factor 5A pseudogene 3 [Source:HGNC Symbol;Acc:HGNC:3304]
ENSG00000267368	UPK3BL1	protein_coding	uroplakin 3B like 1 [Source:HGNC Symbol;Acc:HGNC:37278]
ENSG00000267432	DNAH17-AS1	lncRNA	DNAH17 antisense RNA 1 [Source:HGNC Symbol;Acc:HGNC:48594]
ENSG00000267463	UBE2V2P2	processed_pseudogene	ubiquitin conjugating enzyme E2 V2 pseudogene 2 [Source:HGNC Symbol;Acc:HGNC:44887]
ENSG00000267546		lncRNA	novel transcript, antisense to PRCD
ENSG00000267651		lncRNA	novel transcript
ENSG00000267656		processed_pseudogene	mRNA turnover 4 homolog (S. cerevisiae) (MRTO4) pseudogene
ENSG00000267769		lncRNA	novel transcript, antisense to UBX6
ENSG00000268083		protein_coding	novel protein
ENSG00000268357	VN1R81P	unprocessed_pseudogene	vomeronasal 1 receptor 81 pseudogene [Source:HGNC Symbol;Acc:HGNC:37401]
ENSG00000268673		lncRNA	novel transcript
ENSG00000268686		lncRNA	novel transcript, antisense to DKKL1
ENSG00000268836		lncRNA	novel transcript
ENSG00000268903		processed_pseudogene	novel pseudogene
ENSG00000269235	ZNF350-AS1	lncRNA	ZNF350 antisense RNA 1 [Source:HGNC Symbol;Acc:HGNC:48598]
ENSG00000269352	PTOV1-AS2	lncRNA	PTOV1 antisense RNA 2 [Source:HGNC Symbol;Acc:HGNC:51284]
ENSG00000269487		lncRNA	novel transcript, antisense to STRN4
ENSG00000269656	NOP53-AS1	lncRNA	NOP53 antisense RNA 1 [Source:HGNC Symbol;Acc:HGNC:51587]
ENSG00000269915		lncRNA	novel transcript, antisense to EPS8L2
ENSG00000270066		lncRNA	small Cajal body-specific RNA 2
ENSG00000270115		lncRNA	novel transcript
ENSG00000270230	MTND6P22	processed_pseudogene	MT-ND6 pseudogene 22 [Source:HGNC Symbol;Acc:HGNC:51978]
ENSG00000270270	BNIP3P10	processed_pseudogene	BCL2 interacting protein 3 pseudogene 10 [Source:HGNC Symbol;Acc:HGNC:49690]
ENSG00000270275	TRMT112P7	processed_pseudogene	tRNA methyltransferase subunit 11-2 pseudogene 7 [Source:HGNC Symbol;Acc:HGNC:44026]
ENSG00000270306		processed_pseudogene	TIA1 cytotoxic granule-associated RNA binding protein (TIA1)
ENSG00000270324		processed_pseudogene	ribosomal protein L29 (RPL29) pseudogene
ENSG00000270342		processed_pseudogene	oocyte expressed protein (OOEP) pseudogene
ENSG00000270362	HMGN3-AS1	lncRNA	HMGN3 antisense RNA 1 [Source:HGNC Symbol;Acc:HGNC:48984]
ENSG00000270409		transcribed_unprocessed_pseudogene	chromosome 9 open reading frame 64 (C9orf64) pseudogene
ENSG00000270427	NRBF2P5	processed_pseudogene	nuclear receptor binding factor 2 pseudogene 5 [Source:HGNC Symbol;Acc:HGNC:44683]
ENSG00000270557		lncRNA	novel transcript
ENSG00000270606	PPIAP52	processed_pseudogene	peptidylprolyl isomerase A pseudogene 52 [Source:HGNC Symbol;Acc:HGNC:53676]
ENSG00000270757	HSPE1-MOB4	protein_coding	HSPE1-MOB4 readthrough [Source:HGNC Symbol;Acc:HGNC:49184]
ENSG00000270772	PDHA1P1	processed_pseudogene	PDHA1 pseudogene 1 [Source:HGNC Symbol;Acc:HGNC:44636]
ENSG00000270872	SRGAP2D	unprocessed_pseudogene	SLIT-ROBO Rho GTPase activating protein 2D (pseudogene) [Source:HGNC Symbol;Acc:HGNC:43932]
ENSG00000270880		processed_pseudogene	ATP5F1 ATP synthase, H+ transporting, mitochondrial Fo complex, subunit B1, pseudogene
ENSG00000270904	ATP6V1G1P5	processed_pseudogene	ATPase H+ transporting V1 subunit G1 pseudogene 5 [Source:HGNC Symbol;Acc:HGNC:37672]
ENSG00000270934		processed_pseudogene	abhydrolase domain containing 10 (ABHD10) pseudogene
ENSG00000270947		lncRNA	novel transcript
ENSG00000270962		processed_pseudogene	NHP2 non-histone chromosome protein 2-like 1 (S. cerevisiae) (NHP2L1) pseudogene
ENSG00000270964	MAP2K5-DT	lncRNA	MAP2K5 divergent transcript [Source:HGNC Symbol;Acc:HGNC:55261]
ENSG00000270981		processed_pseudogene	poly(rC) binding protein 1, pseudogene
ENSG00000270988		lncRNA	novel transcript
ENSG00000271070	GMCL1P2	processed_pseudogene	GMCL1 pseudogene 2 [Source:HGNC Symbol;Acc:HGNC:42863]
ENSG00000271148		lncRNA	novel transcript
ENSG00000271266	LAPTM4BP2	processed_pseudogene	lysosomal protein transmembrane 4 beta pseudogene 2 [Source:HGNC Symbol;Acc:HGNC:51935]
ENSG00000271335	CCNY-AS1	lncRNA	CCNY antisense RNA 1 [Source:HGNC Symbol;Acc:HGNC:55252]
ENSG00000271382		lncRNA	novel transcript
ENSG00000271387	C1orf21-DT	lncRNA	C1orf21 divergent transcript [Source:HGNC Symbol;Acc:HGNC:55249]
ENSG00000271524	BNIP3P17	processed_pseudogene	BCL2 interacting protein 3 pseudogene 17 [Source:HGNC Symbol;Acc:HGNC:49697]
ENSG00000271537		processed_pseudogene	FCF1 small subunit (SSU) processome component homolog (S. cerevisiae), pseudogene
ENSG00000271557	YPEL5P2	processed_pseudogene	YPEL5 pseudogene 2 [Source:HGNC Symbol;Acc:HGNC:50556]
ENSG00000271646	IRF2-DT	lncRNA	IRF2 divergent transcript [Source:HGNC Symbol;Acc:HGNC:54871]
ENSG00000271659		lncRNA	novel transcript, antisense to PTCH1
ENSG00000271701		processed_pseudogene	epithelial cell transforming sequence 2 oncogene (ECT2) pseudogene
ENSG00000271797		lncRNA	novel transcript, antisense to PGGT1B
ENSG00000271855		lncRNA	novel transcript
ENSG00000271916		lncRNA	novel transcript, antisense to CACNA1D
ENSG00000271936		lncRNA	novel transcript, antisense to ADCY3
ENSG00000272055	RNU6-6P	snRNA	RNA, U6 small nuclear 6, pseudogene [Source:HGNC Symbol;Acc:HGNC:10228]
ENSG00000272087		lncRNA	novel transcript
ENSG00000272100		lncRNA	novel transcript, antisense to CC2D1B
ENSG00000272182		lncRNA	novel transcript, antisense to PDHB
ENSG00000272243		lncRNA	novel transcript
ENSG00000272281	TPTE2P2	transcribed_unprocessed_pseudogene	transmembrane phosphoinositide 3-phosphatase and tensin homolog 2 pseudogene 2 [Source:HGNC Symbol;Acc:HGNC:38076]
ENSG00000272297		protein_coding	novel protein
ENSG00000272316		lncRNA	novel transcript
ENSG00000272395	IFNL4	polymorphic_pseudogene	interferon lambda 4 (gene/pseudogene) [Source:HGNC Symbol;Acc:HGNC:44480]
ENSG00000272414	FAM47E-STBD1	protein_coding	FAM47E-STBD1 readthrough [Source:HGNC Symbol;Acc:HGNC:44667]
ENSG00000272432		lncRNA	novel transcript
ENSG00000272564		lncRNA	novel transcript
ENSG00000272606	PPP4R3B-DT	lncRNA	PPP4R3B divergent transcript [Source:HGNC Symbol;Acc:HGNC:55209]
ENSG00000272657		lncRNA	novel transcript
ENSG00000272748		lncRNA	novel transcript
ENSG00000272836		lncRNA	novel transcript, antisense to SELO
ENSG00000272948		lncRNA	novel transcript, antisense to DSCR3
ENSG00000272995		lncRNA	novel transcript, antisense to KCNIP4
ENSG00000273027		lncRNA	novel transcript, sense intronic to ITGB2
ENSG00000273259		protein_coding	novel protein
ENSG00000273437		lncRNA	novel transcript
ENSG00000273596		misc_RNA	NULL
ENSG00000273792		lncRNA	novel transcript, sense intronic to RORA
ENSG00000273888	FRMD6-AS1	lncRNA	FRMD6 antisense RNA 1 [Source:HGNC Symbol;Acc:HGNC:20129]
ENSG00000273925		lncRNA	novel transcript
ENSG00000274308		processed_pseudogene	ribosomal protein S2 (RPS2) pseudogene
ENSG00000274578		lncRNA	novel transcript, sense intronic to CDH2
ENSG00000274614		unprocessed_pseudogene	spalt-like transcription factor 4 (SALL4) pseudogene
ENSG00000274686	Metazoa_SRP	misc_RNA	Metazoan signal recognition particle RNA [Source:RFAM;Acc:RF00017]
ENSG00000274765		lncRNA	novel transcript, sense intronic to CCPG1
ENSG00000274964		lncRNA	novel transcript, sense intronic to BICD1
ENSG00000275017		processed_pseudogene	developmental pluripotency associated 3 (DPPA3) pseudogene
ENSG00000275029	HMGB1P24	transcribed_processed_pseudogene	high mobility group box 1 pseudogene 24 [Source:HGNC Symbol;Acc:HGNC:39115]
ENSG00000275557		lncRNA	novel transcript
ENSG00000275645		lncRNA	novel transcript, antisense to NEIL1
ENSG00000275672		lncRNA	GATM antisense RNA 1
ENSG00000275695	UBE2Q2P6	transcribed_unprocessed_pseudogene	ubiquitin conjugating enzyme E2 Q2 pseudogene 6 [Source:HGNC Symbol;Acc:HGNC:49412]
ENSG00000275769		lncRNA	novel transcript, sense intronic to DENND5B
ENSG00000275993	SIK1B	protein_coding	salt inducible kinase 1B (putative) [Source:HGNC Symbol;Acc:HGNC:52389]
ENSG00000276040	SPATA31A7	protein_coding	SPATA31 subfamily A member 7 [Source:HGNC Symbol;Acc:HGNC:32007]
ENSG00000276085	CCL3L3	protein_coding	C-C motif chemokine ligand 3 like 3 [Source:HGNC Symbol;Acc:HGNC:30554]
ENSG00000276282		lncRNA	novel transcript, sense intronic to TRAPPC8
ENSG00000276334		lncRNA	novel transcript, sense intronic to BIRC6
ENSG00000276384		lncRNA	novel transcript, antisense to TNFSF12
ENSG00000276638		lncRNA	novel transcript
ENSG00000276651		lncRNA	novel transcript
ENSG00000277013	SUNO1	lncRNA	S-phase upregulated non-coding 1 [Source:HGNC Symbol;Acc:HGNC:55385]
ENSG00000277103		processed_pseudogene	sorting nexin 18 (SNX18) pseudogene
ENSG00000277214		lncRNA	novel transcript
ENSG00000277382		lncRNA	novel transcript, antisense to MXRA7
ENSG00000277688		lncRNA	novel transcript, antisense DDX52
ENSG00000277747		unprocessed_pseudogene	family with sequence similarity 178, member B (FAM178B) pseudogene
ENSG00000277775	H3C7	protein_coding	H3 clustered histone 7 [Source:HGNC Symbol;Acc:HGNC:4773]
ENSG00000277922		misc_RNA	NULL
ENSG00000277975	CSTP2	unprocessed_pseudogene	cystatin pseudogene 2 [Source:HGNC Symbol;Acc:HGNC:2487]
ENSG00000278002		lncRNA	novel transcript
ENSG00000278404		misc_RNA	NULL
ENSG00000278611	ZNF426-DT	lncRNA	ZNF426 divergent transcript [Source:HGNC Symbol;Acc:HGNC:53777]
ENSG00000278703		lncRNA	novel transcript
ENSG00000278831		lncRNA	novel transcript, antisense to FAM53B
ENSG00000278873	PRO1804	TEC	uncharacterized LOC100133319 [Source:NCBI gene (formerly Entrezgene);Acc:100133319]
ENSG00000278915		lncRNA	novel transcript, antisense to PCDHA12
ENSG00000278946		lncRNA	novel transcript, antisense to PCDHA10
ENSG00000279020	C18orf15	TEC	chromosome 18 putative open reading frame 15 [Source:HGNC Symbol;Acc:HGNC:26447]
ENSG00000279072		lncRNA	novel piRNA host transcript
ENSG00000279111	OR10X1	protein_coding	olfactory receptor family 10 subfamily X member 1 [Source:HGNC Symbol;Acc:HGNC:14995]
ENSG00000279235		TEC	tec
ENSG00000279259		TEC	TEC
ENSG00000279285		TEC	TEC
ENSG00000279315		TEC	TEC
ENSG00000279329		TEC	novel transcript
ENSG00000279352		TEC	TEC
ENSG00000279384		TEC	TEC
ENSG00000279482		TEC	tec
ENSG00000279503		TEC	tec
ENSG00000279544		TEC	TEC
ENSG00000279781		TEC	TEC
ENSG00000279794		TEC	TEC
ENSG00000279846		TEC	TEC
ENSG00000279886		TEC	TEC
ENSG00000279939		TEC	TEC
ENSG00000279977		TEC	TEC
ENSG00000280049		TEC	novel transcript
ENSG00000280054		TEC	TEC
ENSG00000280143		TEC	novel transcript
ENSG00000280168		TEC	TEC
ENSG00000280197	C18orf12	TEC	chromosome 18 open reading frame 12 [Source:HGNC Symbol;Acc:HGNC:24918]
ENSG00000280236	OR12D2	protein_coding	olfactory receptor family 12 subfamily D member 2 [Source:HGNC Symbol;Acc:HGNC:8178]
ENSG00000280247		TEC	TEC
ENSG00000280269		TEC	TEC
ENSG00000280278	FLJ30679	TEC	uncharacterized protein FLJ30679 [Source:NCBI gene (formerly Entrezgene);Acc:146512]
ENSG00000280303	ERICD	lncRNA	E2F1-regulated inhibitor of cell death [Source:HGNC Symbol;Acc:HGNC:49404]
ENSG00000280310		TEC	tec
ENSG00000280623	PCAT14	lncRNA	prostate cancer associated transcript 14 [Source:HGNC Symbol;Acc:HGNC:48977]
ENSG00000281091		lncRNA	novel transcript
ENSG00000281160		lncRNA	novel transcript, antisense to CCK
ENSG00000281491	DNAJB5-DT	lncRNA	DNAJB5 divergent transcript [Source:HGNC Symbol;Acc:HGNC:49846]
ENSG00000283025		lncRNA	novel transcript, antisense to novel protein
ENSG00000283142		transcribed_unprocessed_pseudogene	WAP four-disulfide core domain 15 family pseudogene
ENSG00000283145		unprocessed_pseudogene	immunoglobulin superfamily member 3 (IGSF3) pseudogene
ENSG00000283236		transcribed_unprocessed_pseudogene	novel zinc finger protein pseudogene
ENSG00000283782		protein_coding	novel protein
ENSG00000283803	MIR3198-2	miRNA	microRNA 3198-2 [Source:HGNC Symbol;Acc:HGNC:41766]
ENSG00000283914		lncRNA	novel transcript
ENSG00000284649		transcribed_unprocessed_pseudogene	BTG3 associated nuclear protein (BANP) pseudogene
ENSG00000284731		unprocessed_pseudogene	RNA binding protein, fox-1 homolog (C. elegans) 1 (RBFOX1) pseudogene
ENSG00000285144		lncRNA	novel transcript
ENSG00000285304		protein_coding	novel protein
ENSG00000285541		lncRNA	novel transcript, antisense to SHISA6
ENSG00000285551		lncRNA	novel transcript
ENSG00000285565		lncRNA	novel transcript
ENSG00000285669		lncRNA	novel transcript
ENSG00000285853		lncRNA	novel transcript
ENSG00000285957		lncRNA	novel transcript, antisense to ARHGEF10
ENSG00000286248		lncRNA	novel transcript, antisense to P2RX7
ENSG00000286286		lncRNA	novel transcript
ENSG00000286365		lncRNA	novel transcript, antisense to YPEL1
ENSG00000286371		lncRNA	novel transcript
ENSG00000286460		lncRNA	novel transcript
ENSG00000286610		lncRNA	novel transcript
ENSG00000286692		lncRNA	novel transcript
ENSG00000286805		lncRNA	novel transcript, antisense to PARK2
ENSG00000286848		lncRNA	novel transcript
ENSG00000286994		lncRNA	novel transcript, sense intronic to GOLIM4
ENSG00000287012		lncRNA	novel transcript
ENSG00000287244		lncRNA	novel transcript
ENSG00000287283		lncRNA	novel transcript, antisense to LRRC7
ENSG00000287295		lncRNA	novel transcript
ENSG00000287343		lncRNA	novel transcript, antisense to SYT14
ENSG00000287364		lncRNA	novel transcript
ENSG00000287397		lncRNA	novel transcript, antisense to GRIK2
ENSG00000287406		lncRNA	novel transcript
ENSG00000287508		lncRNA	novel transcript, antisense to RORA
ENSG00000287750		lncRNA	novel transcript
ENSG00000287759		lncRNA	novel transcript, antisense to AK3
ENSG00000288559		lncRNA	novel transcript
ENSG00000288603	SNORA74C-2	snoRNA	small nucleolar RNA, H/ACA box 74C-2 [Source:HGNC Symbol;Acc:HGNC:52218]
