# Supplementary material for: Exploring the impact of primer length on efficient gene detection via high-throughput sequencing
Source: Nat Commun. 2024 Jul 12;15:5858. doi: 10.1038/s41467-024-49685-0 (PMC11245535; doi:10.1038/s41467-024-49685-0)
Supplement: Supplementary file 4 — Supplementary Data 1-12 [file 41467_2024_49685_MOESM4_ESM.zip › SupplementaryData/SupplementaryData12_consumables.xlsx]

## Sheet: Sheet1
	Supplementary Data 12: Ordering details of the consumables. Names, companies and article numbers of all consumables described in the Methods section.
Article	Company	Catalog number
Human Brain Total RNA	Invitrogen, USA	AM7962 via Thermo Fisher Scientific
VERO cells	Cytion, Germany	605372
PEG BioUltra, 8000	Sigma Aldrich, Germany	89510
Triton X-100	Sigma Aldrich, Germany	T8787
Recombinant RNase Inhibitor (10 U/µl)	Takara, Japan	2313A
dNTPs (10 mM each)	Thermo Fisher Scientific, Germany	R0192
Trizma hydrochloride solution pH 8, 1M	Sigma Aldrich, Germany	T2694
Sodium chloride (Rnase-free)	Invitrogen, USA	AM9759 via Thermo Fisher Scientific
magnesium chloride (1 M)	Invitrogen, USA	AM9530G via Thermo Fisher Scientific
GTP (100 mM)	Thermo Fisher Scientific, Germany	R0461
DTT (0.1 M solution)	Invitrogen, USA	included in the SuperScript IV, 18090200 via Thermo Fisher Scientific
Maxima H Minus Reverse Transcriptase (200 U/µl)	Thermo Fisher Scientific, Germany	EP0751
KAPA HiFi HotStart ReadyMix	Roche, Switzerland	9420398001
SPRIselect beads	Beckman Coulter, USA	B23317
EtOH (99.8%)	Thermo Fisher Scientific, Germany	445730025
Qubit dsDNA High Sensitivity	Invitrogen, USA	Q32854 via Thermo Fisher Scientific
TapeStation D5000 ScreenTape	Agilent, USA	5067- 5588 (Kit), 5067- 5589 (Reagents)
Bioanalyzer High Sensitivity DNA kit	Agilent, USA	5067-4626 (Kit), 5067-4627 (Reagents)
Nextera XT Library Prep Kit	Illumina, USA	15032355
Nextera XT Index Kit v2 Set A (96 indexes-192 Samples)	Illumina, USA	FC-131-2001
NovaSeq6000 SP 500 cycles v1.5 kit	Illumina, USA	20028402
NovaSeq6000 SP 300 cycles v1.5 kit	Illumina, USA	20028400
Low range ssRNA ladder	New England BioLabs, USA	N0364S
