# Supplementary material for: Exploring the impact of primer length on efficient gene detection via high-throughput sequencing
Source: Nat Commun. 2024 Jul 12;15:5858. doi: 10.1038/s41467-024-49685-0 (PMC11245535; doi:10.1038/s41467-024-49685-0)
Supplement: Supplementary file 4 — Supplementary Data 1-12 [file 41467_2024_49685_MOESM4_ESM.zip › SupplementaryData/SupplementaryData2_statistical_test_details.csv]

Supplementary Data 2: Statistical test details summarized for all experiments. Statistical significance of differences between 6mer and 18mer were tested as shown in Supplementary Table 1 as well as between 6mer, 18mer and a mix of both primers as shown in Supplementary Table 5. First, normal distribution and variance equality of the respective data were tested. The results are shown in this data…
	Human brain, experiment 1, n = 3 (subsampled to 7 million reads if not stated otherwise)
feature		group1	Shapiro-Wilk test group1	group2	Shapiro-Wilk test group2	Levenes Test	method	p-value	significance	Hedge's g effect size
total numbers detected	total	6mer	0.889	18mer	0.417	0.541	Student's t-test	0.00973	**	-3.031 (large)
	isoform	6mer	0.787	18mer	0.595	0.360	Student's t-test	0.02040	*	-2.432 (large)
number of genes detected per biotype	protein_coding	6mer	0.844	18mer	0.057	0.672	Student's t-test	0.00796	**	-3.21 (large)
	lncRNA	6mer	0.784	18mer	0.314	0.556	Student's t-test	0.04560	*	-1.873 (large)
	pseudogene	6mer	0.567	18mer	0.758	0.164	Student's t-test	0.03670	*	-2.015 (large)
	snRNA	6mer	1.000	18mer	0.000	0.768	Mann–Whitney U test	0.07652	ns	2.263 (large)
	snoRNA	6mer	0.756	18mer	0.656	0.446	Student's t-test	0.80000	ns	0.177 (negligible)
number of genes detected per subsampled read count	156250	6mer	0.750	18mer	0.126	0.414	Student's t-test	0.37400	ns	-0.653 (medium)
	312500	6mer	0.000	18mer	0.097	0.340	Mann–Whitney U test	0.07652	ns	-1.099 (large)
	625000	6mer	0.212	18mer	0.453	0.311	Student's t-test	0.05240	ns	-1.784 (large)
	1250000	6mer	0.906	18mer	0.948	0.303	Student's t-test	0.01700	*	-2.573 (large)
	2500000	6mer	0.807	18mer	0.135	0.580	Student's t-test	0.01270	*	-2.804 (large)
	5mil	6mer	0.895	18mer	0.413	0.543	Student's t-test	0.00972	**	-3.032 (large)
	10mil	6mer	0.817	18mer	0.662	0.404	Student's t-test	0.01060	*	-2.953 (large)
number of genes detected per FPKM bin	FPKM 1 - 20	6mer	0.680	18mer	0.630	0.298	Student's t-test	0.01090	*	-2.931 (large)
	FPKM 20 - 50	6mer	0.865	18mer	0.042	0.655	Mann–Whitney U test	0.10000	ns	-1.582 (large)
	FPKM > 50	6mer	0.378	18mer	0.564	0.296	Student's t-test	0.39600	ns	0.62 (medium)
number of transcripts detected per GC content bin	GC 20 - 40 %	6mer	0.794	18mer	0.235	0.473	Student's t-test	0.95300	ns	0.041 (negligible)
	GC 40 - 50 %	6mer	0.942	18mer	0.938	0.268	Student's t-test	0.06450	ns	-1.655 (large)
	GC 50 - 60 %	6mer	0.233	18mer	0.028	0.599	Mann–Whitney U test	0.10000	ns	-2.946 (large)
	GC 60 - 80 %	6mer	0.494	18mer	0.433	0.504	Student's t-test	0.00312	**	-4.159 (large)
number of transcripts detected per length bin	0 - 200 bp	6mer	0.935	18mer	0.269	0.976	Student's t-test	0.94700	ns	0.046 (negligible)
	200 - 1000 bp	6mer	0.425	18mer	0.699	0.316	Student's t-test	0.02330	*	-2.334 (large)
	1000 - 2500 bp	6mer	0.574	18mer	0.777	0.281	Student's t-test	0.02640	*	-2.245 (large)
	2500 - 10000 bp	6mer	0.642	18mer	0.120	0.652	Student's t-test	0.01160	*	-2.883 (large)
	Human brain, experiment 2, n = 3 (subsampled to 30 million reads if not stated otherwise)
feature		group1	Shapiro-Wilk test group1	group2	Shapiro-Wilk test group2	Levenes Test	method	p-value	significance	Hedge's g effect size
total numbers detected	total	6mer	0.698	18mer	0.504	0.770	Student's t-test	0.00146	**	-5.093 (large)
	isoform	6mer	0.723	18mer	0.229	0.432	Student's t-test	0.05270	ns	-1.78 (large)
number of genes detected per biotype	protein_coding	6mer	0.065	18mer	0.296	0.615	Student's t-test	0.00294	**	-4.225 (large)
	lncRNA	6mer	0.933	18mer	0.864	0.657	Student's t-test	0.00091	***	-5.757 (large)
	pseudogene	6mer	0.993	18mer	0.484	0.838	Student's t-test	0.00152	**	-5.038 (large)
	snRNA	6mer	0.843	18mer	0.878	0.590	Student's t-test	0.35800	ns	0.678 (medium)
	snoRNA	6mer	0.637	18mer	1.000	1.000	Student's t-test	0.00144	**	5.108 (large)
number of genes detected per subsampled read count	2500000	6mer	0.540	18mer	0.035	0.953	Mann–Whitney U test	0.20000	ns	1.169 (large)
	5000000	6mer	0.342	18mer	0.535	0.201	Student's t-test	0.03770	*	-1.999 (large)
	10000000	6mer	0.471	18mer	0.382	0.393	Student's t-test	0.00364	**	-3.989 (large)
	15000000	6mer	0.969	18mer	0.000	0.648	Mann–Whitney U test	0.07652	ns	-4.345 (large)
	20000000	6mer	0.267	18mer	0.138	0.736	Student's t-test	0.00136	**	-5.19 (large)
	30000000	6mer	0.692	18mer	0.501	0.775	Student's t-test	0.00147	**	-5.087 (large)
number of genes detected per FPKM bin	FPKM 1 - 20	6mer	0.943	18mer	0.707	0.714	Student's t-test	0.00136	**	-5.193 (large)
	FPKM 20 - 50	6mer	0.054	18mer	0.688	0.785	Student's t-test	0.00786	**	3.221 (large)
	FPKM > 50	6mer	0.493	18mer	0.702	0.820	Student's t-test	0.00506	**	3.645 (large)
number of transcripts detected per GC content bin	GC 20 - 40 %	6mer	0.240	18mer	0.214	0.519	Student's t-test	0.03200	*	-2.109 (large)
	GC 40 - 50 %	6mer	0.248	18mer	0.263	0.419	Student's t-test	0.02340	*	-2.331 (large)
	GC 50 - 60 %	6mer	0.607	18mer	0.887	0.208	Student's t-test	0.57100	ns	-0.403 (small)
	GC 60 - 80 %	6mer	0.700	18mer	0.158	0.627	Student's t-test	0.23200	ns	0.919 (large)
number of transcripts detected per length bin	0 - 200 bp	6mer	1.000	18mer	0.150	0.520	Student's t-test	0.00739	**	3.278 (large)
	200 - 1000 bp	6mer	0.460	18mer	0.505	0.375	Student's t-test	0.64700	ns	-0.323 (small)
	1000 - 2500 bp	6mer	0.245	18mer	0.972	0.596	Student's t-test	0.00583	**	-3.504 (large)
	2500 - 10000 bp	6mer	0.310	18mer	0.755	0.231	Student's t-test	0.01850	*	-2.506 (large)
	Vero cells, n = 3 (subsampled to 7 million reads)
feature		group1	Shapiro-Wilk test group1	group2	Shapiro-Wilk test group2	Levenes Test	method	p-value	significance	Hedge's g effect size
total numbers detected	total	6mer	0.215	18mer	0.478	0.701	Student's t-test	0.1960	ns	-1.012 (large)
number of genes detected per biotype	protein_coding	6mer	0.225	18mer	0.500	0.706	Student's t-test	0.1930	ns	-1.021 (large)
	pseudogene	6mer	0.000	18mer	0.363	0.692	Mann–Whitney U test	10.000	ns	-0.358 (small)
	snRNA	6mer	0.637	18mer	0.637	1.000	Student's t-test	0.0255	*	2.269 (large)
	snoRNA	6mer	0.274	18mer	0.537	0.616	Student's t-test	0.3330	ns	-0.718 (medium)
number of transcripts detected per length bin	0 - 200 bp	6mer	0.202	18mer	0.688	0.630	Student's t-test	0.6150	ns	-0.356 (small)
	200 - 1000 bp	6mer	0.411	18mer	0.721	0.648	Student's t-test	0.1940	ns	-1.017 (large)
	1000 - 2500 bp	6mer	0.076	18mer	0.620	0.742	Student's t-test	0.1660	ns	-1.105 (large)
	2500 - 10000 bp	6mer	0.136	18mer	0.316	0.724	Student's t-test	0.2020	ns	-0.997 (large)
	5 ng artificial RNA, n = 3
feature		group1	Shapiro-Wilk test group1	group2	Shapiro-Wilk test group2	Levenes Test	method	p-value	significance	Hedge's g effect size
scaled fluorescence units per fragment length	75 - 200 bp	18mer	0.03819831	6mer	0.5507709	0.983	Mann–Whitney U test	0.10000	ns	-2.903 (large)
	75 - 200 bp	18mer	0.03819831	mix	0.9283209	0.488	Mann–Whitney U test	0.10000	ns	-5.328 (large)
	75 - 200 bp	6mer	0.55077091	mix	0.9283209	0.298	Student's t-test	0.07190	ns	-1.588 (large)
	200 - 500 bp	18mer	0.46273212	6mer	0.6221394	0.690	Student's t-test	0.42500	ns	0.893 (large)
	200 - 500 bp	18mer	0.46273212	mix	0.4130498	0.860	Student's t-test	0.67300	ns	-0.257 (small)
	200 - 500 bp	6mer	0.62213938	mix	0.4130498	0.595	Student's t-test	0.42500	ns	-1.069 (large)
	500 - 1000 bp	18mer	0.18681209	6mer	0.9145564	0.803	Student's t-test	0.00737	**	4.81 (large)
	500 - 1000 bp	18mer	0.18681209	mix	0.2944808	0.532	Student's t-test	0.23300	ns	0.78 (medium)
	500 - 1000 bp	6mer	0.91455641	mix	0.2944808	0.604	Student's t-test	0.01560	*	-2.099 (large)
	20 ng artificial RNA, n = 3
feature		group1	Shapiro-Wilk test group1	group2	Shapiro-Wilk test group2	Levenes Test	method	p-value	significance	Hedge's g effect size
scaled fluorescence units per fragment length	75 - 200 bp	18mer	0.8304538	6mer	0.23091784	0.547	Student's t-test	0.8180	ns	0.185 (negligible)
	75 - 200 bp	18mer	0.8304538	mix	0.30024704	0.906	Student's t-test	0.1900	ns	-1.013 (large)
	75 - 200 bp	6mer	0.2309178	mix	0.30024704	0.584	Student's t-test	0.1900	ns	-1.34 (large)
	200 - 500 bp	18mer	0.6322647	6mer	0.14476332	0.434	Student's t-test	0.4770	ns	0.474 (small)
	200 - 500 bp	18mer	0.6322647	mix	0.81162240	0.657	Student's t-test	0.0634	ns	-1.462 (large)
	200 - 500 bp	6mer	0.1447633	mix	0.81162240	0.623	Student's t-test	0.0474	*	-2.84 (large)
	500 - 1000 bp	18mer	0.7414444	6mer	0.81205527	0.977	Student's t-test	0.6170	ns	-0.458 (small)
	500 - 1000 bp	18mer	0.7414444	mix	0.08358268	0.721	Student's t-test	0.2550	ns	-1.216 (large)
	500 - 1000 bp	6mer	0.8120553	mix	0.08358268	0.709	Student's t-test	0.2640	ns	-0.911 (large)
