# Supplementary material for: Exploring the impact of primer length on efficient gene detection via high-throughput sequencing
Source: Nat Commun. 2024 Jul 12;15:5858. doi: 10.1038/s41467-024-49685-0 (PMC11245535; doi:10.1038/s41467-024-49685-0)
Supplement: Supplementary file 4 — Supplementary Data 1-12 [file 41467_2024_49685_MOESM4_ESM.zip › SupplementaryData/SupplementaryData3_unique_gene_list_6mer_exp1.csv]

Supplementary Data 3: Uniquely detected genes of the random 6mer. Ensembl gene identifiers, gene names, biotypes as well as functional information of the genes that were uniquely detected with the random 6mer in at least two out of three technical replicates (sequencing experiment 1, subsampled to 5 million reads per replicate).
Ensembl Gene ID	gene_name	gene_biotype	description
ENSG00000005889	ZFX	protein_coding	zinc finger protein X-linked [Source:HGNC Symbol;Acc:HGNC:12869]
ENSG00000006611	USH1C	protein_coding	USH1 protein network component harmonin [Source:HGNC Symbol;Acc:HGNC:12597]
ENSG00000008128	CDK11A	protein_coding	cyclin dependent kinase 11A [Source:HGNC Symbol;Acc:HGNC:1730]
ENSG00000010319	SEMA3G	protein_coding	semaphorin 3G [Source:HGNC Symbol;Acc:HGNC:30400]
ENSG00000010626	LRRC23	protein_coding	leucine rich repeat containing 23 [Source:HGNC Symbol;Acc:HGNC:19138]
ENSG00000016864	GLT8D1	protein_coding	glycosyltransferase 8 domain containing 1 [Source:HGNC Symbol;Acc:HGNC:24870]
ENSG00000018699	TTC27	protein_coding	tetratricopeptide repeat domain 27 [Source:HGNC Symbol;Acc:HGNC:25986]
ENSG00000019995	ZRANB1	protein_coding	zinc finger RANBP2-type containing 1 [Source:HGNC Symbol;Acc:HGNC:18224]
ENSG00000026036	RTEL1-TNFRSF6B	protein_coding	RTEL1-TNFRSF6B readthrough (NMD candidate) [Source:HGNC Symbol;Acc:HGNC:44095]
ENSG00000035687	ADSS2	protein_coding	adenylosuccinate synthase 2 [Source:HGNC Symbol;Acc:HGNC:292]
ENSG00000042980	ADAM28	protein_coding	ADAM metallopeptidase domain 28 [Source:HGNC Symbol;Acc:HGNC:206]
ENSG00000047188	YTHDC2	protein_coding	YTH domain containing 2 [Source:HGNC Symbol;Acc:HGNC:24721]
ENSG00000048342	CC2D2A	protein_coding	coiled-coil and C2 domain containing 2A [Source:HGNC Symbol;Acc:HGNC:29253]
ENSG00000062822	POLD1	protein_coding	DNA polymerase delta 1, catalytic subunit [Source:HGNC Symbol;Acc:HGNC:9175]
ENSG00000064886	CHI3L2	protein_coding	chitinase 3 like 2 [Source:HGNC Symbol;Acc:HGNC:1933]
ENSG00000064995	TAF11	protein_coding	TATA-box binding protein associated factor 11 [Source:HGNC Symbol;Acc:HGNC:11544]
ENSG00000065054	SLC9A3R2	protein_coding	SLC9A3 regulator 2 [Source:HGNC Symbol;Acc:HGNC:11076]
ENSG00000065183	WDR3	protein_coding	WD repeat domain 3 [Source:HGNC Symbol;Acc:HGNC:12755]
ENSG00000067533	RRP15	protein_coding	ribosomal RNA processing 15 homolog [Source:HGNC Symbol;Acc:HGNC:24255]
ENSG00000067704	IARS2	protein_coding	isoleucyl-tRNA synthetase 2, mitochondrial [Source:HGNC Symbol;Acc:HGNC:29685]
ENSG00000069248	NUP133	protein_coding	nucleoporin 133 [Source:HGNC Symbol;Acc:HGNC:18016]
ENSG00000070759	TESK2	protein_coding	testis associated actin remodelling kinase 2 [Source:HGNC Symbol;Acc:HGNC:11732]
ENSG00000072201	LNX1	protein_coding	ligand of numb-protein X 1 [Source:HGNC Symbol;Acc:HGNC:6657]
ENSG00000076003	MCM6	protein_coding	minichromosome maintenance complex component 6 [Source:HGNC Symbol;Acc:HGNC:6949]
ENSG00000076258	FMO4	protein_coding	flavin containing dimethylaniline monoxygenase 4 [Source:HGNC Symbol;Acc:HGNC:3772]
ENSG00000083520	DIS3	protein_coding	DIS3 homolog, exosome endoribonuclease and 3'-5' exoribonuclease [Source:HGNC Symbol;Acc:HGNC:20604]
ENSG00000083535	PIBF1	protein_coding	progesterone immunomodulatory binding factor 1 [Source:HGNC Symbol;Acc:HGNC:23352]
ENSG00000083838	ZNF446	protein_coding	zinc finger protein 446 [Source:HGNC Symbol;Acc:HGNC:21036]
ENSG00000087088	BAX	protein_coding	BCL2 associated X, apoptosis regulator [Source:HGNC Symbol;Acc:HGNC:959]
ENSG00000088881	EBF4	protein_coding	EBF family member 4 [Source:HGNC Symbol;Acc:HGNC:29278]
ENSG00000090263	MRPS33	protein_coding	mitochondrial ribosomal protein S33 [Source:HGNC Symbol;Acc:HGNC:16634]
ENSG00000090776	EFNB1	protein_coding	ephrin B1 [Source:HGNC Symbol;Acc:HGNC:3226]
ENSG00000091986	CCDC80	protein_coding	coiled-coil domain containing 80 [Source:HGNC Symbol;Acc:HGNC:30649]
ENSG00000092108	SCFD1	protein_coding	sec1 family domain containing 1 [Source:HGNC Symbol;Acc:HGNC:20726]
ENSG00000093183	SEC22C	protein_coding	SEC22 homolog C, vesicle trafficking protein [Source:HGNC Symbol;Acc:HGNC:16828]
ENSG00000096654	ZNF184	protein_coding	zinc finger protein 184 [Source:HGNC Symbol;Acc:HGNC:12975]
ENSG00000099625	CBARP	protein_coding	CACN subunit beta associated regulatory protein [Source:HGNC Symbol;Acc:HGNC:28617]
ENSG00000099849	RASSF7	protein_coding	Ras association domain family member 7 [Source:HGNC Symbol;Acc:HGNC:1166]
ENSG00000100181	TPTEP1	transcribed_unprocessed_pseudogene	TPTE pseudogene 1 [Source:HGNC Symbol;Acc:HGNC:43648]
ENSG00000100228	RAB36	protein_coding	RAB36, member RAS oncogene family [Source:HGNC Symbol;Acc:HGNC:9775]
ENSG00000100341	PNPLA5	protein_coding	patatin like phospholipase domain containing 5 [Source:HGNC Symbol;Acc:HGNC:24888]
ENSG00000100532	CGRRF1	protein_coding	cell growth regulator with ring finger domain 1 [Source:HGNC Symbol;Acc:HGNC:15528]
ENSG00000100916	BRMS1L	protein_coding	BRMS1 like transcriptional repressor [Source:HGNC Symbol;Acc:HGNC:20512]
ENSG00000101000	PROCR	protein_coding	protein C receptor [Source:HGNC Symbol;Acc:HGNC:9452]
ENSG00000101670	LIPG	protein_coding	lipase G, endothelial type [Source:HGNC Symbol;Acc:HGNC:6623]
ENSG00000103245	CIAO3	protein_coding	cytosolic iron-sulfur assembly component 3 [Source:HGNC Symbol;Acc:HGNC:14179]
ENSG00000103460	TOX3	protein_coding	TOX high mobility group box family member 3 [Source:HGNC Symbol;Acc:HGNC:11972]
ENSG00000103742	IGDCC4	protein_coding	immunoglobulin superfamily DCC subclass member 4 [Source:HGNC Symbol;Acc:HGNC:13770]
ENSG00000104524	PYCR3	protein_coding	pyrroline-5-carboxylate reductase 3 [Source:HGNC Symbol;Acc:HGNC:25846]
ENSG00000105261	OVOL3	protein_coding	ovo like zinc finger 3 [Source:HGNC Symbol;Acc:HGNC:14186]
ENSG00000105671	DDX49	protein_coding	DEAD-box helicase 49 [Source:HGNC Symbol;Acc:HGNC:18684]
ENSG00000105708	ZNF14	protein_coding	zinc finger protein 14 [Source:HGNC Symbol;Acc:HGNC:12924]
ENSG00000105793	GTPBP10	protein_coding	GTP binding protein 10 [Source:HGNC Symbol;Acc:HGNC:25106]
ENSG00000106538	RARRES2	protein_coding	retinoic acid receptor responder 2 [Source:HGNC Symbol;Acc:HGNC:9868]
ENSG00000106688	SLC1A1	protein_coding	solute carrier family 1 member 1 [Source:HGNC Symbol;Acc:HGNC:10939]
ENSG00000107937	GTPBP4	protein_coding	GTP binding protein 4 [Source:HGNC Symbol;Acc:HGNC:21535]
ENSG00000107984	DKK1	protein_coding	dickkopf WNT signaling pathway inhibitor 1 [Source:HGNC Symbol;Acc:HGNC:2891]
ENSG00000108825	PTGES3L-AARSD1	protein_coding	PTGES3L-AARSD1 readthrough [Source:HGNC Symbol;Acc:HGNC:43946]
ENSG00000109220	CHIC2	protein_coding	cysteine rich hydrophobic domain 2 [Source:HGNC Symbol;Acc:HGNC:1935]
ENSG00000109680	TBC1D19	protein_coding	TBC1 domain family member 19 [Source:HGNC Symbol;Acc:HGNC:25624]
ENSG00000110328	GALNT18	protein_coding	polypeptide N-acetylgalactosaminyltransferase 18 [Source:HGNC Symbol;Acc:HGNC:30488]
ENSG00000111799	COL12A1	protein_coding	collagen type XII alpha 1 chain [Source:HGNC Symbol;Acc:HGNC:2188]
ENSG00000111801	BTN3A3	protein_coding	butyrophilin subfamily 3 member A3 [Source:HGNC Symbol;Acc:HGNC:1140]
ENSG00000112149	CD83	protein_coding	CD83 molecule [Source:HGNC Symbol;Acc:HGNC:1703]
ENSG00000115271	GCA	protein_coding	grancalcin [Source:HGNC Symbol;Acc:HGNC:15990]
ENSG00000117305	HMGCL	protein_coding	3-hydroxy-3-methylglutaryl-CoA lyase [Source:HGNC Symbol;Acc:HGNC:5005]
ENSG00000117308	GALE	protein_coding	UDP-galactose-4-epimerase [Source:HGNC Symbol;Acc:HGNC:4116]
ENSG00000117472	TSPAN1	protein_coding	tetraspanin 1 [Source:HGNC Symbol;Acc:HGNC:20657]
ENSG00000117479	SLC19A2	protein_coding	solute carrier family 19 member 2 [Source:HGNC Symbol;Acc:HGNC:10938]
ENSG00000117791	MTARC2	protein_coding	mitochondrial amidoxime reducing component 2 [Source:HGNC Symbol;Acc:HGNC:26064]
ENSG00000118600	RXYLT1	protein_coding	ribitol xylosyltransferase 1 [Source:HGNC Symbol;Acc:HGNC:13530]
ENSG00000118640	VAMP8	protein_coding	vesicle associated membrane protein 8 [Source:HGNC Symbol;Acc:HGNC:12647]
ENSG00000119714	GPR68	protein_coding	G protein-coupled receptor 68 [Source:HGNC Symbol;Acc:HGNC:4519]
ENSG00000119729	RHOQ	protein_coding	ras homolog family member Q [Source:HGNC Symbol;Acc:HGNC:17736]
ENSG00000119771	KLHL29	protein_coding	kelch like family member 29 [Source:HGNC Symbol;Acc:HGNC:29404]
ENSG00000120156	TEK	protein_coding	TEK receptor tyrosine kinase [Source:HGNC Symbol;Acc:HGNC:11724]
ENSG00000120318	ARAP3	protein_coding	ArfGAP with RhoGAP domain, ankyrin repeat and PH domain 3 [Source:HGNC Symbol;Acc:HGNC:24097]
ENSG00000120784	ZFP30	protein_coding	ZFP30 zinc finger protein [Source:HGNC Symbol;Acc:HGNC:29555]
ENSG00000121879	PIK3CA	protein_coding	phosphatidylinositol-4,5-bisphosphate 3-kinase catalytic subunit alpha [Source:HGNC Symbol;Acc:HGNC:8975]
ENSG00000121897	LIAS	protein_coding	lipoic acid synthetase [Source:HGNC Symbol;Acc:HGNC:16429]
ENSG00000123096	SSPN	protein_coding	sarcospan [Source:HGNC Symbol;Acc:HGNC:11322]
ENSG00000123329	ARHGAP9	protein_coding	Rho GTPase activating protein 9 [Source:HGNC Symbol;Acc:HGNC:14130]
ENSG00000123395	ATG101	protein_coding	autophagy related 101 [Source:HGNC Symbol;Acc:HGNC:25679]
ENSG00000123810	B9D2	protein_coding	B9 domain containing 2 [Source:HGNC Symbol;Acc:HGNC:28636]
ENSG00000123975	CKS2	protein_coding	CDC28 protein kinase regulatory subunit 2 [Source:HGNC Symbol;Acc:HGNC:2000]
ENSG00000124208	PEDS1-UBE2V1	protein_coding	PEDS1-UBE2V1 readthrough [Source:HGNC Symbol;Acc:HGNC:33521]
ENSG00000124212	PTGIS	protein_coding	prostaglandin I2 synthase [Source:HGNC Symbol;Acc:HGNC:9603]
ENSG00000124243	BCAS4	protein_coding	breast carcinoma amplified sequence 4 [Source:HGNC Symbol;Acc:HGNC:14367]
ENSG00000125355	TMEM255A	protein_coding	transmembrane protein 255A [Source:HGNC Symbol;Acc:HGNC:26086]
ENSG00000125434	SLC25A35	protein_coding	solute carrier family 25 member 35 [Source:HGNC Symbol;Acc:HGNC:31921]
ENSG00000125482	TTF1	protein_coding	transcription termination factor 1 [Source:HGNC Symbol;Acc:HGNC:12397]
ENSG00000127831	VIL1	protein_coding	villin 1 [Source:HGNC Symbol;Acc:HGNC:12690]
ENSG00000127947	PTPN12	protein_coding	protein tyrosine phosphatase non-receptor type 12 [Source:HGNC Symbol;Acc:HGNC:9645]
ENSG00000127989	MTERF1	protein_coding	mitochondrial transcription termination factor 1 [Source:HGNC Symbol;Acc:HGNC:21463]
ENSG00000128699	ORMDL1	protein_coding	ORMDL sphingolipid biosynthesis regulator 1 [Source:HGNC Symbol;Acc:HGNC:16036]
ENSG00000129355	CDKN2D	protein_coding	cyclin dependent kinase inhibitor 2D [Source:HGNC Symbol;Acc:HGNC:1790]
ENSG00000129824	RPS4Y1	protein_coding	ribosomal protein S4 Y-linked 1 [Source:HGNC Symbol;Acc:HGNC:10425]
ENSG00000130368	MAS1	protein_coding	MAS1 proto-oncogene, G protein-coupled receptor [Source:HGNC Symbol;Acc:HGNC:6899]
ENSG00000132196	HSD17B7	protein_coding	hydroxysteroid 17-beta dehydrogenase 7 [Source:HGNC Symbol;Acc:HGNC:5215]
ENSG00000132801	ZSWIM3	protein_coding	zinc finger SWIM-type containing 3 [Source:HGNC Symbol;Acc:HGNC:16157]
ENSG00000133136	GNG5P2	protein_coding	G protein subunit gamma 5 pseudogene 2 [Source:HGNC Symbol;Acc:HGNC:24826]
ENSG00000133597	ADCK2	protein_coding	aarF domain containing kinase 2 [Source:HGNC Symbol;Acc:HGNC:19039]
ENSG00000133739	LRRCC1	protein_coding	leucine rich repeat and coiled-coil centrosomal protein 1 [Source:HGNC Symbol;Acc:HGNC:29373]
ENSG00000133773	CCDC59	protein_coding	coiled-coil domain containing 59 [Source:HGNC Symbol;Acc:HGNC:25005]
ENSG00000134146	DPH6	protein_coding	diphthamine biosynthesis 6 [Source:HGNC Symbol;Acc:HGNC:30543]
ENSG00000134207	SYT6	protein_coding	synaptotagmin 6 [Source:HGNC Symbol;Acc:HGNC:18638]
ENSG00000134574	DDB2	protein_coding	damage specific DNA binding protein 2 [Source:HGNC Symbol;Acc:HGNC:2718]
ENSG00000134627	PIWIL4	protein_coding	piwi like RNA-mediated gene silencing 4 [Source:HGNC Symbol;Acc:HGNC:18444]
ENSG00000135547	HEY2	protein_coding	hes related family bHLH transcription factor with YRPW motif 2 [Source:HGNC Symbol;Acc:HGNC:4881]
ENSG00000135828	RNASEL	protein_coding	ribonuclease L [Source:HGNC Symbol;Acc:HGNC:10050]
ENSG00000135917	SLC19A3	protein_coding	solute carrier family 19 member 3 [Source:HGNC Symbol;Acc:HGNC:16266]
ENSG00000136319	TTC5	protein_coding	tetratricopeptide repeat domain 5 [Source:HGNC Symbol;Acc:HGNC:19274]
ENSG00000136824	SMC2	protein_coding	structural maintenance of chromosomes 2 [Source:HGNC Symbol;Acc:HGNC:14011]
ENSG00000136936	XPA	protein_coding	XPA, DNA damage recognition and repair factor [Source:HGNC Symbol;Acc:HGNC:12814]
ENSG00000137168	PPIL1	protein_coding	peptidylprolyl isomerase like 1 [Source:HGNC Symbol;Acc:HGNC:9260]
ENSG00000137714	FDX1	protein_coding	ferredoxin 1 [Source:HGNC Symbol;Acc:HGNC:3638]
ENSG00000137760	ALKBH8	protein_coding	alkB homolog 8, tRNA methyltransferase [Source:HGNC Symbol;Acc:HGNC:25189]
ENSG00000137825	ITPKA	protein_coding	inositol-trisphosphate 3-kinase A [Source:HGNC Symbol;Acc:HGNC:6178]
ENSG00000137944	KYAT3	protein_coding	kynurenine aminotransferase 3 [Source:HGNC Symbol;Acc:HGNC:33238]
ENSG00000138152	BTBD16	protein_coding	BTB domain containing 16 [Source:HGNC Symbol;Acc:HGNC:26340]
ENSG00000138336	TET1	protein_coding	tet methylcytosine dioxygenase 1 [Source:HGNC Symbol;Acc:HGNC:29484]
ENSG00000138604	GLCE	protein_coding	glucuronic acid epimerase [Source:HGNC Symbol;Acc:HGNC:17855]
ENSG00000138772	ANXA3	protein_coding	annexin A3 [Source:HGNC Symbol;Acc:HGNC:541]
ENSG00000139083	ETV6	protein_coding	ETS variant transcription factor 6 [Source:HGNC Symbol;Acc:HGNC:3495]
ENSG00000139343	SNRPF	protein_coding	small nuclear ribonucleoprotein polypeptide F [Source:HGNC Symbol;Acc:HGNC:11162]
ENSG00000140006	WDR89	protein_coding	WD repeat domain 89 [Source:HGNC Symbol;Acc:HGNC:20489]
ENSG00000140320	BAHD1	protein_coding	bromo adjacent homology domain containing 1 [Source:HGNC Symbol;Acc:HGNC:29153]
ENSG00000140612	SEC11A	protein_coding	SEC11 homolog A, signal peptidase complex subunit [Source:HGNC Symbol;Acc:HGNC:17718]
ENSG00000140749	IGSF6	protein_coding	immunoglobulin superfamily member 6 [Source:HGNC Symbol;Acc:HGNC:5953]
ENSG00000141294	LRRC46	protein_coding	leucine rich repeat containing 46 [Source:HGNC Symbol;Acc:HGNC:25047]
ENSG00000141446	ESCO1	protein_coding	establishment of sister chromatid cohesion N-acetyltransferase 1 [Source:HGNC Symbol;Acc:HGNC:24645]
ENSG00000141499	WRAP53	protein_coding	WD repeat containing antisense to TP53 [Source:HGNC Symbol;Acc:HGNC:25522]
ENSG00000141506	PIK3R5	protein_coding	phosphoinositide-3-kinase regulatory subunit 5 [Source:HGNC Symbol;Acc:HGNC:30035]
ENSG00000142330	CAPN10	protein_coding	calpain 10 [Source:HGNC Symbol;Acc:HGNC:1477]
ENSG00000143515	ATP8B2	protein_coding	ATPase phospholipid transporting 8B2 [Source:HGNC Symbol;Acc:HGNC:13534]
ENSG00000144043	TEX261	protein_coding	testis expressed 261 [Source:HGNC Symbol;Acc:HGNC:30712]
ENSG00000144115	THNSL2	protein_coding	threonine synthase like 2 [Source:HGNC Symbol;Acc:HGNC:25602]
ENSG00000144161	ZC3H8	protein_coding	zinc finger CCCH-type containing 8 [Source:HGNC Symbol;Acc:HGNC:30941]
ENSG00000144233	AMMECR1L	protein_coding	AMMECR1 like [Source:HGNC Symbol;Acc:HGNC:28658]
ENSG00000144802	NFKBIZ	protein_coding	NFKB inhibitor zeta [Source:HGNC Symbol;Acc:HGNC:29805]
ENSG00000145088	EAF2	protein_coding	ELL associated factor 2 [Source:HGNC Symbol;Acc:HGNC:23115]
ENSG00000145428	RNF175	protein_coding	ring finger protein 175 [Source:HGNC Symbol;Acc:HGNC:27735]
ENSG00000145781	COMMD10	protein_coding	COMM domain containing 10 [Source:HGNC Symbol;Acc:HGNC:30201]
ENSG00000145911	N4BP3	protein_coding	NEDD4 binding protein 3 [Source:HGNC Symbol;Acc:HGNC:29852]
ENSG00000146001	PCDHB18P	transcribed_unprocessed_pseudogene	protocadherin beta 18 pseudogene [Source:HGNC Symbol;Acc:HGNC:14548]
ENSG00000147180	ZNF711	protein_coding	zinc finger protein 711 [Source:HGNC Symbol;Acc:HGNC:13128]
ENSG00000147251	DOCK11	protein_coding	dedicator of cytokinesis 11 [Source:HGNC Symbol;Acc:HGNC:23483]
ENSG00000151422	FER	protein_coding	FER tyrosine kinase [Source:HGNC Symbol;Acc:HGNC:3655]
ENSG00000151748	SAV1	protein_coding	salvador family WW domain containing protein 1 [Source:HGNC Symbol;Acc:HGNC:17795]
ENSG00000152582	SPEF2	protein_coding	sperm flagellar 2 [Source:HGNC Symbol;Acc:HGNC:26293]
ENSG00000153012	LGI2	protein_coding	leucine rich repeat LGI family member 2 [Source:HGNC Symbol;Acc:HGNC:18710]
ENSG00000153266	FEZF2	protein_coding	FEZ family zinc finger 2 [Source:HGNC Symbol;Acc:HGNC:13506]
ENSG00000153822	KCNJ16	protein_coding	potassium inwardly rectifying channel subfamily J member 16 [Source:HGNC Symbol;Acc:HGNC:6262]
ENSG00000153922	CHD1	protein_coding	chromodomain helicase DNA binding protein 1 [Source:HGNC Symbol;Acc:HGNC:1915]
ENSG00000153989	NUS1	protein_coding	NUS1 dehydrodolichyl diphosphate synthase subunit [Source:HGNC Symbol;Acc:HGNC:21042]
ENSG00000154079	SDHAF4	protein_coding	succinate dehydrogenase complex assembly factor 4 [Source:HGNC Symbol;Acc:HGNC:20957]
ENSG00000154359	LONRF1	protein_coding	LON peptidase N-terminal domain and ring finger 1 [Source:HGNC Symbol;Acc:HGNC:26302]
ENSG00000154727	GABPA	protein_coding	GA binding protein transcription factor subunit alpha [Source:HGNC Symbol;Acc:HGNC:4071]
ENSG00000154898	CCDC144CP	transcribed_processed_pseudogene	coiled-coil domain containing 144C, pseudogene [Source:HGNC Symbol;Acc:HGNC:29073]
ENSG00000154914	USP43	protein_coding	ubiquitin specific peptidase 43 [Source:HGNC Symbol;Acc:HGNC:20072]
ENSG00000155111	CDK19	protein_coding	cyclin dependent kinase 19 [Source:HGNC Symbol;Acc:HGNC:19338]
ENSG00000155621	C9orf85	protein_coding	chromosome 9 open reading frame 85 [Source:HGNC Symbol;Acc:HGNC:28784]
ENSG00000155666	KDM8	protein_coding	lysine demethylase 8 [Source:HGNC Symbol;Acc:HGNC:25840]
ENSG00000156232	WHAMM	protein_coding	WASP homolog associated with actin, golgi membranes and microtubules [Source:HGNC Symbol;Acc:HGNC:30493]
ENSG00000156697	UTP14A	protein_coding	UTP14A small subunit processome component [Source:HGNC Symbol;Acc:HGNC:10665]
ENSG00000156873	PHKG2	protein_coding	phosphorylase kinase catalytic subunit gamma 2 [Source:HGNC Symbol;Acc:HGNC:8931]
ENSG00000157045	NTAN1	protein_coding	N-terminal asparagine amidase [Source:HGNC Symbol;Acc:HGNC:29909]
ENSG00000157601	MX1	protein_coding	MX dynamin like GTPase 1 [Source:HGNC Symbol;Acc:HGNC:7532]
ENSG00000158286	RNF207	protein_coding	ring finger protein 207 [Source:HGNC Symbol;Acc:HGNC:32947]
ENSG00000158292	GPR153	protein_coding	G protein-coupled receptor 153 [Source:HGNC Symbol;Acc:HGNC:23618]
ENSG00000158301	GPRASP2	protein_coding	G protein-coupled receptor associated sorting protein 2 [Source:HGNC Symbol;Acc:HGNC:25169]
ENSG00000158373	H2BC5	protein_coding	H2B clustered histone 5 [Source:HGNC Symbol;Acc:HGNC:4747]
ENSG00000159917	ZNF235	protein_coding	zinc finger protein 235 [Source:HGNC Symbol;Acc:HGNC:12866]
ENSG00000160062	ZBTB8A	protein_coding	zinc finger and BTB domain containing 8A [Source:HGNC Symbol;Acc:HGNC:24172]
ENSG00000160097	FNDC5	protein_coding	fibronectin type III domain containing 5 [Source:HGNC Symbol;Acc:HGNC:20240]
ENSG00000160201	U2AF1	protein_coding	U2 small nuclear RNA auxiliary factor 1 [Source:HGNC Symbol;Acc:HGNC:12453]
ENSG00000160219	GAB3	protein_coding	GRB2 associated binding protein 3 [Source:HGNC Symbol;Acc:HGNC:17515]
ENSG00000160352	ZNF714	protein_coding	zinc finger protein 714 [Source:HGNC Symbol;Acc:HGNC:27124]
ENSG00000160917	CPSF4	protein_coding	cleavage and polyadenylation specific factor 4 [Source:HGNC Symbol;Acc:HGNC:2327]
ENSG00000161013	MGAT4B	protein_coding	alpha-1,3-mannosyl-glycoprotein 4-beta-N-acetylglucosaminyltransferase B [Source:HGNC Symbol;Acc:HGNC:7048]
ENSG00000162390	ACOT11	protein_coding	acyl-CoA thioesterase 11 [Source:HGNC Symbol;Acc:HGNC:18156]
ENSG00000162409	PRKAA2	protein_coding	protein kinase AMP-activated catalytic subunit alpha 2 [Source:HGNC Symbol;Acc:HGNC:9377]
ENSG00000162415	ZSWIM5	protein_coding	zinc finger SWIM-type containing 5 [Source:HGNC Symbol;Acc:HGNC:29299]
ENSG00000162878	PKDCC	protein_coding	protein kinase domain containing, cytoplasmic [Source:HGNC Symbol;Acc:HGNC:25123]
ENSG00000162971	TYW5	protein_coding	tRNA-yW synthesizing protein 5 [Source:HGNC Symbol;Acc:HGNC:26754]
ENSG00000163131	CTSS	protein_coding	cathepsin S [Source:HGNC Symbol;Acc:HGNC:2545]
ENSG00000163220	S100A9	protein_coding	S100 calcium binding protein A9 [Source:HGNC Symbol;Acc:HGNC:10499]
ENSG00000163376	KBTBD8	protein_coding	kelch repeat and BTB domain containing 8 [Source:HGNC Symbol;Acc:HGNC:30691]
ENSG00000163449	TMEM169	protein_coding	transmembrane protein 169 [Source:HGNC Symbol;Acc:HGNC:25130]
ENSG00000163611	SPICE1	protein_coding	spindle and centriole associated protein 1 [Source:HGNC Symbol;Acc:HGNC:25083]
ENSG00000163701	IL17RE	protein_coding	interleukin 17 receptor E [Source:HGNC Symbol;Acc:HGNC:18439]
ENSG00000163781	TOPBP1	protein_coding	DNA topoisomerase II binding protein 1 [Source:HGNC Symbol;Acc:HGNC:17008]
ENSG00000163870	TPRA1	protein_coding	transmembrane protein adipocyte associated 1 [Source:HGNC Symbol;Acc:HGNC:30413]
ENSG00000164105	SAP30	protein_coding	Sin3A associated protein 30 [Source:HGNC Symbol;Acc:HGNC:10532]
ENSG00000164118	CEP44	protein_coding	centrosomal protein 44 [Source:HGNC Symbol;Acc:HGNC:29356]
ENSG00000164162	ANAPC10	protein_coding	anaphase promoting complex subunit 10 [Source:HGNC Symbol;Acc:HGNC:24077]
ENSG00000164849	GPR146	protein_coding	G protein-coupled receptor 146 [Source:HGNC Symbol;Acc:HGNC:21718]
ENSG00000165392	WRN	protein_coding	WRN RecQ like helicase [Source:HGNC Symbol;Acc:HGNC:12791]
ENSG00000165480	SKA3	protein_coding	spindle and kinetochore associated complex subunit 3 [Source:HGNC Symbol;Acc:HGNC:20262]
ENSG00000165487	MICU2	protein_coding	mitochondrial calcium uptake 2 [Source:HGNC Symbol;Acc:HGNC:31830]
ENSG00000165626	BEND7	protein_coding	BEN domain containing 7 [Source:HGNC Symbol;Acc:HGNC:23514]
ENSG00000165669	FAM204A	protein_coding	family with sequence similarity 204 member A [Source:HGNC Symbol;Acc:HGNC:25794]
ENSG00000166140	ZFYVE19	protein_coding	zinc finger FYVE-type containing 19 [Source:HGNC Symbol;Acc:HGNC:20758]
ENSG00000166147	FBN1	protein_coding	fibrillin 1 [Source:HGNC Symbol;Acc:HGNC:3603]
ENSG00000166689	PLEKHA7	protein_coding	pleckstrin homology domain containing A7 [Source:HGNC Symbol;Acc:HGNC:27049]
ENSG00000166788	SAAL1	protein_coding	serum amyloid A like 1 [Source:HGNC Symbol;Acc:HGNC:25158]
ENSG00000167081	PBX3	protein_coding	PBX homeobox 3 [Source:HGNC Symbol;Acc:HGNC:8634]
ENSG00000167216	KATNAL2	protein_coding	katanin catalytic subunit A1 like 2 [Source:HGNC Symbol;Acc:HGNC:25387]
ENSG00000167476	JSRP1	protein_coding	junctional sarcoplasmic reticulum protein 1 [Source:HGNC Symbol;Acc:HGNC:24963]
ENSG00000167562	ZNF701	protein_coding	zinc finger protein 701 [Source:HGNC Symbol;Acc:HGNC:25597]
ENSG00000167644	C19orf33	protein_coding	chromosome 19 open reading frame 33 [Source:HGNC Symbol;Acc:HGNC:16668]
ENSG00000167674	HDGFL2	protein_coding	HDGF like 2 [Source:HGNC Symbol;Acc:HGNC:14680]
ENSG00000168350	DEGS2	protein_coding	delta 4-desaturase, sphingolipid 2 [Source:HGNC Symbol;Acc:HGNC:20113]
ENSG00000168724	DNAJC21	protein_coding	DnaJ heat shock protein family (Hsp40) member C21 [Source:HGNC Symbol;Acc:HGNC:27030]
ENSG00000169621	APLF	protein_coding	aprataxin and PNKP like factor [Source:HGNC Symbol;Acc:HGNC:28724]
ENSG00000169668	BCRP2	transcribed_unprocessed_pseudogene	BCR pseudogene 2 [Source:HGNC Symbol;Acc:HGNC:1015]
ENSG00000169696	ASPSCR1	protein_coding	ASPSCR1 tether for SLC2A4, UBX domain containing [Source:HGNC Symbol;Acc:HGNC:13825]
ENSG00000169860	P2RY1	protein_coding	purinergic receptor P2Y1 [Source:HGNC Symbol;Acc:HGNC:8539]
ENSG00000169994	MYO7B	protein_coding	myosin VIIB [Source:HGNC Symbol;Acc:HGNC:7607]
ENSG00000170430	MGMT	protein_coding	O-6-methylguanine-DNA methyltransferase [Source:HGNC Symbol;Acc:HGNC:7059]
ENSG00000171509	RXFP1	protein_coding	relaxin family peptide receptor 1 [Source:HGNC Symbol;Acc:HGNC:19718]
ENSG00000171517	LPAR3	protein_coding	lysophosphatidic acid receptor 3 [Source:HGNC Symbol;Acc:HGNC:14298]
ENSG00000172086	KRCC1	protein_coding	lysine rich coiled-coil 1 [Source:HGNC Symbol;Acc:HGNC:28039]
ENSG00000172458	IL17D	protein_coding	interleukin 17D [Source:HGNC Symbol;Acc:HGNC:5984]
ENSG00000172817	CYP7B1	protein_coding	cytochrome P450 family 7 subfamily B member 1 [Source:HGNC Symbol;Acc:HGNC:2652]
ENSG00000173269	MMRN2	protein_coding	multimerin 2 [Source:HGNC Symbol;Acc:HGNC:19888]
ENSG00000173272	MZT2A	protein_coding	mitotic spindle organizing protein 2A [Source:HGNC Symbol;Acc:HGNC:33187]
ENSG00000174600	CMKLR1	protein_coding	chemerin chemokine-like receptor 1 [Source:HGNC Symbol;Acc:HGNC:2121]
ENSG00000174839	DENND6A	protein_coding	DENN domain containing 6A [Source:HGNC Symbol;Acc:HGNC:26635]
ENSG00000175782	SLC35E3	protein_coding	solute carrier family 35 member E3 [Source:HGNC Symbol;Acc:HGNC:20864]
ENSG00000176371	ZSCAN2	protein_coding	zinc finger and SCAN domain containing 2 [Source:HGNC Symbol;Acc:HGNC:20994]
ENSG00000176771	NCKAP5	protein_coding	NCK associated protein 5 [Source:HGNC Symbol;Acc:HGNC:29847]
ENSG00000177106	EPS8L2	protein_coding	EPS8 like 2 [Source:HGNC Symbol;Acc:HGNC:21296]
ENSG00000177150	FAM210A	protein_coding	family with sequence similarity 210 member A [Source:HGNC Symbol;Acc:HGNC:28346]
ENSG00000178053	MLF1	protein_coding	myeloid leukemia factor 1 [Source:HGNC Symbol;Acc:HGNC:7125]
ENSG00000178723	GLULP4	processed_pseudogene	glutamate-ammonia ligase pseudogene 4 [Source:HGNC Symbol;Acc:HGNC:4345]
ENSG00000178826	TMEM139	protein_coding	transmembrane protein 139 [Source:HGNC Symbol;Acc:HGNC:22058]
ENSG00000179314	WSCD1	protein_coding	WSC domain containing 1 [Source:HGNC Symbol;Acc:HGNC:29060]
ENSG00000179455	MKRN3	protein_coding	makorin ring finger protein 3 [Source:HGNC Symbol;Acc:HGNC:7114]
ENSG00000179761	PIPOX	protein_coding	pipecolic acid and sarcosine oxidase [Source:HGNC Symbol;Acc:HGNC:17804]
ENSG00000180626	ZNF594	protein_coding	zinc finger protein 594 [Source:HGNC Symbol;Acc:HGNC:29392]
ENSG00000180773	SLC36A4	protein_coding	solute carrier family 36 member 4 [Source:HGNC Symbol;Acc:HGNC:19660]
ENSG00000181264	TLCD5	protein_coding	TLC domain containing 5 [Source:HGNC Symbol;Acc:HGNC:28280]
ENSG00000183160	TMEM119	protein_coding	transmembrane protein 119 [Source:HGNC Symbol;Acc:HGNC:27884]
ENSG00000183317	EPHA10	protein_coding	EPH receptor A10 [Source:HGNC Symbol;Acc:HGNC:19987]
ENSG00000183662	TAFA1	protein_coding	TAFA chemokine like family member 1 [Source:HGNC Symbol;Acc:HGNC:21587]
ENSG00000183908	LRRC55	protein_coding	leucine rich repeat containing 55 [Source:HGNC Symbol;Acc:HGNC:32324]
ENSG00000184162	NR2C2AP	protein_coding	nuclear receptor 2C2 associated protein [Source:HGNC Symbol;Acc:HGNC:30763]
ENSG00000184990	SIVA1	protein_coding	SIVA1 apoptosis inducing factor [Source:HGNC Symbol;Acc:HGNC:17712]
ENSG00000185127	C6orf120	protein_coding	chromosome 6 open reading frame 120 [Source:HGNC Symbol;Acc:HGNC:21247]
ENSG00000185453	ZSWIM9	protein_coding	zinc finger SWIM-type containing 9 [Source:HGNC Symbol;Acc:HGNC:34495]
ENSG00000185495	SEPTIN7P13	transcribed_unprocessed_pseudogene	septin 7 pseudogene 13 [Source:HGNC Symbol;Acc:HGNC:55092]
ENSG00000185813	PCYT2	protein_coding	phosphate cytidylyltransferase 2, ethanolamine [Source:HGNC Symbol;Acc:HGNC:8756]
ENSG00000186300	ZNF555	protein_coding	zinc finger protein 555 [Source:HGNC Symbol;Acc:HGNC:28382]
ENSG00000186409	CCDC30	protein_coding	coiled-coil domain containing 30 [Source:HGNC Symbol;Acc:HGNC:26103]
ENSG00000186594	MIR22HG	lncRNA	MIR22 host gene [Source:HGNC Symbol;Acc:HGNC:28219]
ENSG00000186831	KRT17P2	transcribed_unprocessed_pseudogene	keratin 17 pseudogene 2 [Source:HGNC Symbol;Acc:HGNC:6429]
ENSG00000187049	TMEM216	protein_coding	transmembrane protein 216 [Source:HGNC Symbol;Acc:HGNC:25018]
ENSG00000187260	WDR86	protein_coding	WD repeat domain 86 [Source:HGNC Symbol;Acc:HGNC:28020]
ENSG00000187792	ZNF70	protein_coding	zinc finger protein 70 [Source:HGNC Symbol;Acc:HGNC:13140]
ENSG00000187824	TMEM220	protein_coding	transmembrane protein 220 [Source:HGNC Symbol;Acc:HGNC:33757]
ENSG00000187840	EIF4EBP1	protein_coding	eukaryotic translation initiation factor 4E binding protein 1 [Source:HGNC Symbol;Acc:HGNC:3288]
ENSG00000188342	GTF2F2	protein_coding	general transcription factor IIF subunit 2 [Source:HGNC Symbol;Acc:HGNC:4653]
ENSG00000188785	ZNF548	protein_coding	zinc finger protein 548 [Source:HGNC Symbol;Acc:HGNC:26561]
ENSG00000188848	BEND4	protein_coding	BEN domain containing 4 [Source:HGNC Symbol;Acc:HGNC:23815]
ENSG00000189181	OR14I1	protein_coding	olfactory receptor family 14 subfamily I member 1 [Source:HGNC Symbol;Acc:HGNC:19575]
ENSG00000196605	ZNF846	protein_coding	zinc finger protein 846 [Source:HGNC Symbol;Acc:HGNC:27260]
ENSG00000197557	TTC30A	protein_coding	tetratricopeptide repeat domain 30A [Source:HGNC Symbol;Acc:HGNC:25853]
ENSG00000197771	MCMBP	protein_coding	minichromosome maintenance complex binding protein [Source:HGNC Symbol;Acc:HGNC:25782]
ENSG00000197989	SNHG12	lncRNA	small nucleolar RNA host gene 12 [Source:HGNC Symbol;Acc:HGNC:30062]
ENSG00000198270	TMEM116	protein_coding	transmembrane protein 116 [Source:HGNC Symbol;Acc:HGNC:25084]
ENSG00000198785	GRIN3A	protein_coding	glutamate ionotropic receptor NMDA type subunit 3A [Source:HGNC Symbol;Acc:HGNC:16767]
ENSG00000198937	CCDC167	protein_coding	coiled-coil domain containing 167 [Source:HGNC Symbol;Acc:HGNC:21239]
ENSG00000199883	RN7SKP90	misc_RNA	RN7SK pseudogene 90 [Source:HGNC Symbol;Acc:HGNC:45814]
ENSG00000199990	VTRNA1-1	misc_RNA	vault RNA 1-1 [Source:HGNC Symbol;Acc:HGNC:12654]
ENSG00000200463	SNORD118	snoRNA	small nucleolar RNA, C/D box 118 [Source:HGNC Symbol;Acc:HGNC:32952]
ENSG00000200494	Y_RNA	misc_RNA	Y RNA [Source:RFAM;Acc:RF00019]
ENSG00000201229	SNORA63D	snoRNA	small nucleolar RNA, H/ACA box 63D [Source:HGNC Symbol;Acc:HGNC:52211]
ENSG00000201679	SNORD115-15	snoRNA	small nucleolar RNA, C/D box 115-15 [Source:HGNC Symbol;Acc:HGNC:33034]
ENSG00000201793	RN7SKP9	misc_RNA	RN7SK pseudogene 9 [Source:HGNC Symbol;Acc:HGNC:42627]
ENSG00000202188	SNORD115-31	snoRNA	small nucleolar RNA, C/D box 115-31 [Source:HGNC Symbol;Acc:HGNC:33050]
ENSG00000202270	SNORD114-12	snoRNA	small nucleolar RNA, C/D box 114-12 [Source:HGNC Symbol;Acc:HGNC:33000]
ENSG00000203546		protein_coding	novel protein
ENSG00000203877	RIPPLY2	protein_coding	ripply transcriptional repressor 2 [Source:HGNC Symbol;Acc:HGNC:21390]
ENSG00000204237	OXLD1	protein_coding	oxidoreductase like domain containing 1 [Source:HGNC Symbol;Acc:HGNC:27901]
ENSG00000204252	HLA-DOA	protein_coding	major histocompatibility complex, class II, DO alpha [Source:HGNC Symbol;Acc:HGNC:4936]
ENSG00000204304	PBX2	protein_coding	PBX homeobox 2 [Source:HGNC Symbol;Acc:HGNC:8633]
ENSG00000204344	STK19	protein_coding	serine/threonine kinase 19 [Source:HGNC Symbol;Acc:HGNC:11398]
ENSG00000204519	ZNF551	protein_coding	zinc finger protein 551 [Source:HGNC Symbol;Acc:HGNC:25108]
ENSG00000204599	TRIM39	protein_coding	tripartite motif containing 39 [Source:HGNC Symbol;Acc:HGNC:10065]
ENSG00000204611	ZNF616	protein_coding	zinc finger protein 616 [Source:HGNC Symbol;Acc:HGNC:28062]
ENSG00000204685	STARD7-AS1	lncRNA	STARD7 antisense RNA 1 [Source:HGNC Symbol;Acc:HGNC:40827]
ENSG00000204764	RANBP17	protein_coding	RAN binding protein 17 [Source:HGNC Symbol;Acc:HGNC:14428]
ENSG00000204950	LRRC10B	protein_coding	leucine rich repeat containing 10B [Source:HGNC Symbol;Acc:HGNC:37215]
ENSG00000205268	PDE7A	protein_coding	phosphodiesterase 7A [Source:HGNC Symbol;Acc:HGNC:8791]
ENSG00000206535	LNP1	protein_coding	leukemia NUP98 fusion partner 1 [Source:HGNC Symbol;Acc:HGNC:28014]
ENSG00000206702	RNU1-11P	snRNA	RNA, U1 small nuclear 11, pseudogene [Source:HGNC Symbol;Acc:HGNC:10137]
ENSG00000207008	SNORA54	snoRNA	small nucleolar RNA, H/ACA box 54 [Source:HGNC Symbol;Acc:HGNC:32647]
ENSG00000207375	SNORD116-23	snoRNA	small nucleolar RNA, C/D box 116-23 [Source:HGNC Symbol;Acc:HGNC:33089]
ENSG00000207442	SNORD116-6	snoRNA	small nucleolar RNA, C/D box 116-6 [Source:HGNC Symbol;Acc:HGNC:33072]
ENSG00000207523	SNORA66	snoRNA	small nucleolar RNA, H/ACA box 66 [Source:HGNC Symbol;Acc:HGNC:10223]
ENSG00000210176	MT-TH	Mt_tRNA	mitochondrially encoded tRNA-His (CAU/C) [Source:HGNC Symbol;Acc:HGNC:7487]
ENSG00000211455	STK38L	protein_coding	serine/threonine kinase 38 like [Source:HGNC Symbol;Acc:HGNC:17848]
ENSG00000213424	KRT222	protein_coding	keratin 222 [Source:HGNC Symbol;Acc:HGNC:28695]
ENSG00000213563	C8orf82	protein_coding	chromosome 8 open reading frame 82 [Source:HGNC Symbol;Acc:HGNC:33826]
ENSG00000213763	ACTBP2	processed_pseudogene	ACTB pseudogene 2 [Source:HGNC Symbol;Acc:HGNC:135]
ENSG00000213949	ITGA1	protein_coding	integrin subunit alpha 1 [Source:HGNC Symbol;Acc:HGNC:6134]
ENSG00000214322	CBX1P2	processed_pseudogene	chromobox 1 pseudogene 2 [Source:HGNC Symbol;Acc:HGNC:38656]
ENSG00000214413	BBIP1	protein_coding	BBSome interacting protein 1 [Source:HGNC Symbol;Acc:HGNC:28093]
ENSG00000214940	NPIPA8	protein_coding	nuclear pore complex interacting protein family member A8 [Source:HGNC Symbol;Acc:HGNC:41983]
ENSG00000214941	ZSWIM7	protein_coding	zinc finger SWIM-type containing 7 [Source:HGNC Symbol;Acc:HGNC:26993]
ENSG00000215007	DNAJA1P3	processed_pseudogene	DnaJ heat shock protein family (Hsp40) member A1 pseudogene 3 [Source:HGNC Symbol;Acc:HGNC:39339]
ENSG00000215305	VPS16	protein_coding	VPS16 core subunit of CORVET and HOPS complexes [Source:HGNC Symbol;Acc:HGNC:14584]
ENSG00000220472		processed_pseudogene	ribosomal protein S3 (RPS3) pseudogene
ENSG00000221792	MIR1282	miRNA	microRNA 1282 [Source:HGNC Symbol;Acc:HGNC:35360]
ENSG00000221886	ZBED8	protein_coding	zinc finger BED-type containing 8 [Source:HGNC Symbol;Acc:HGNC:30804]
ENSG00000221923	ZNF880	protein_coding	zinc finger protein 880 [Source:HGNC Symbol;Acc:HGNC:37249]
ENSG00000221926	TRIM16	protein_coding	tripartite motif containing 16 [Source:HGNC Symbol;Acc:HGNC:17241]
ENSG00000223547	ZNF844	protein_coding	zinc finger protein 844 [Source:HGNC Symbol;Acc:HGNC:25932]
ENSG00000224043	CCNT2-AS1	lncRNA	CCNT2 antisense RNA 1 [Source:HGNC Symbol;Acc:HGNC:40130]
ENSG00000224280		processed_pseudogene	ataxin 2-like (ATXN2L) pseudogene
ENSG00000224616	RTCA-AS1	lncRNA	RTCA antisense RNA 1 [Source:HGNC Symbol;Acc:HGNC:50573]
ENSG00000225840		processed_pseudogene	RNA, 18S ribosomal pseudogene
ENSG00000226137	BAIAP2-DT	lncRNA	BAIAP2 divergent transcript [Source:HGNC Symbol;Acc:HGNC:44342]
ENSG00000226581	LINC02848	lncRNA	long intergenic non-protein coding RNA 2848 [Source:HGNC Symbol;Acc:HGNC:54384]
ENSG00000226696	LENG8-AS1	lncRNA	LENG8 antisense RNA 1 [Source:HGNC Symbol;Acc:HGNC:40705]
ENSG00000227189		lncRNA	novel transcript
ENSG00000228169	PPIAP19	processed_pseudogene	peptidylprolyl isomerase A pseudogene 19 [Source:HGNC Symbol;Acc:HGNC:31663]
ENSG00000228288	PCAT6	lncRNA	prostate cancer associated transcript 6 [Source:HGNC Symbol;Acc:HGNC:43714]
ENSG00000228302		lncRNA	novel transcript
ENSG00000228358	LINC02263	lncRNA	long intergenic non-protein coding RNA 2263 [Source:HGNC Symbol;Acc:HGNC:53175]
ENSG00000228481	PRKCE-AS1	lncRNA	PRKCE antisense RNA 1 [Source:HGNC Symbol;Acc:HGNC:40474]
ENSG00000228506		lncRNA	novel transcript
ENSG00000228526	MIR34AHG	lncRNA	MIR34A host gene [Source:HGNC Symbol;Acc:HGNC:51913]
ENSG00000229044		lncRNA	novel transcript
ENSG00000229598	PRDX3P1	processed_pseudogene	peroxiredoxin 3 pseudogene 1 [Source:HGNC Symbol;Acc:HGNC:39264]
ENSG00000230069	LRRC37A15P	processed_pseudogene	leucine rich repeat containing 37 member A15, pseudogene [Source:HGNC Symbol;Acc:HGNC:43819]
ENSG00000230267	HERC2P4	transcribed_unprocessed_pseudogene	hect domain and RLD 2 pseudogene 4 [Source:HGNC Symbol;Acc:HGNC:4872]
ENSG00000230521		unprocessed_pseudogene	HLA complex group 4 pseudogene 7
ENSG00000231043		processed_pseudogene	IK cytokine, down-regulator of HLA II (IK) pseudogene
ENSG00000231208	ZBTB46-AS1	lncRNA	ZBTB46 antisense RNA 1 [Source:HGNC Symbol;Acc:HGNC:40753]
ENSG00000231770	TMEM44-AS1	lncRNA	TMEM44 antisense RNA 1 [Source:HGNC Symbol;Acc:HGNC:44272]
ENSG00000231840	TMEM139-AS1	lncRNA	TMEM139 antisense RNA 1 [Source:HGNC Symbol;Acc:HGNC:40988]
ENSG00000232040	ZBED9	protein_coding	zinc finger BED-type containing 9 [Source:HGNC Symbol;Acc:HGNC:13851]
ENSG00000232504	ST3GAL5-AS1	lncRNA	ST3GAL5 antisense RNA 1 (head to head) [Source:HGNC Symbol;Acc:HGNC:51129]
ENSG00000232998	VPS13A-AS1	lncRNA	VPS13A antisense RNA 1 [Source:HGNC Symbol;Acc:HGNC:44167]
ENSG00000233396	LINC01719	lncRNA	long intergenic non-protein coding RNA 1719 [Source:HGNC Symbol;Acc:HGNC:52506]
ENSG00000233461		lncRNA	novel transcript
ENSG00000233559	LINC00513	lncRNA	long intergenic non-protein coding RNA 513 [Source:HGNC Symbol;Acc:HGNC:43566]
ENSG00000233585		transcribed_processed_pseudogene	acetyl-Coenzyme A acyltransferase 2 (mitochondrial 3-oxoacyl-Coenzyme A thiolase) (ACAA2) pseudogene
ENSG00000233586		processed_pseudogene	novel pseudogene (FLJ39739)
ENSG00000234026		lncRNA	novel transcript, antisense to C10orf129
ENSG00000234619	RPL7P11	processed_pseudogene	ribosomal protein L7 pseudogene 11 [Source:HGNC Symbol;Acc:HGNC:35667]
ENSG00000234665	LERFS	lncRNA	lncRNA negative regulator of fibroblast-like synoviocyte migration, SYNCRIP interacting [Source:HGNC Symbol;Acc:HGNC:51182]
ENSG00000234719	NPIPB2	protein_coding	nuclear pore complex interacting protein family member B2 [Source:HGNC Symbol;Acc:HGNC:37451]
ENSG00000235026	DPP10-AS1	lncRNA	DPP10 antisense RNA 1 [Source:HGNC Symbol;Acc:HGNC:40941]
ENSG00000235238	SUMO2P1	processed_pseudogene	SUMO2 pseudogene 1 [Source:HGNC Symbol;Acc:HGNC:13985]
ENSG00000235421		unprocessed_pseudogene	novel pseudogene similar to part of integrator complex subunit 4 INTS4
ENSG00000235501	CNN3-DT	lncRNA	CNN3 divergent transcript [Source:HGNC Symbol;Acc:HGNC:54176]
ENSG00000235740	PHACTR2-AS1	lncRNA	PHACTR2 antisense RNA 1 [Source:HGNC Symbol;Acc:HGNC:40943]
ENSG00000235861		processed_pseudogene	zinc finger CCCH-type containing 12A (ZC3H12A) pseudogene
ENSG00000235903	CPB2-AS1	lncRNA	CPB2 antisense RNA 1 [Source:HGNC Symbol;Acc:HGNC:39898]
ENSG00000236519	LINC01424	lncRNA	long intergenic non-protein coding RNA 1424 [Source:HGNC Symbol;Acc:HGNC:40558]
ENSG00000236810	ELOA-AS1	lncRNA	ELOA antisense RNA 1 [Source:HGNC Symbol;Acc:HGNC:50582]
ENSG00000237854	LINC00674	transcribed_unprocessed_pseudogene	long intergenic non-protein coding RNA 674 [Source:HGNC Symbol;Acc:HGNC:44355]
ENSG00000238018		lncRNA	novel transcript, antisense to SPTBN1
ENSG00000239246		processed_pseudogene	ribosomal protein S10 (RPS10) pseudogene
ENSG00000239377	ZNF775-AS1	lncRNA	ZNF775 antisense RNA 1 [Source:HGNC Symbol;Acc:HGNC:41202]
ENSG00000239523	MYLK-AS1	lncRNA	MYLK antisense RNA 1 [Source:HGNC Symbol;Acc:HGNC:42440]
ENSG00000239827	SUGT1P3	transcribed_unprocessed_pseudogene	SUGT1 pseudogene 3 [Source:HGNC Symbol;Acc:HGNC:20513]
ENSG00000240086		lncRNA	novel transcript, antisense to EPHB1
ENSG00000240553		lncRNA	novel transcript
ENSG00000241278	ENPP7P4	transcribed_unprocessed_pseudogene	ectonucleotide pyrophosphatase/phosphodiesterase 7 pseudogene 4 [Source:HGNC Symbol;Acc:HGNC:48687]
ENSG00000241313	WWTR1-AS1	lncRNA	WWTR1 antisense RNA 1 [Source:HGNC Symbol;Acc:HGNC:41035]
ENSG00000241764	CBLL1-AS1	lncRNA	CBLL1 antisense RNA 1 [Source:HGNC Symbol;Acc:HGNC:55571]
ENSG00000243449	C4orf48	protein_coding	chromosome 4 open reading frame 48 [Source:HGNC Symbol;Acc:HGNC:34437]
ENSG00000243667	DNAAF10	protein_coding	dynein axonemal assembly factor 10 [Source:HGNC Symbol;Acc:HGNC:25176]
ENSG00000243989	ACY1	protein_coding	aminoacylase 1 [Source:HGNC Symbol;Acc:HGNC:177]
ENSG00000244457	ENO1P1	transcribed_processed_pseudogene	enolase 1 pseudogene 1 [Source:HGNC Symbol;Acc:HGNC:3352]
ENSG00000244513		lncRNA	novel transcript
ENSG00000244642	RN7SL396P	misc_RNA	RNA, 7SL, cytoplasmic 396, pseudogene [Source:HGNC Symbol;Acc:HGNC:46412]
ENSG00000244926	ALKBH3-AS1	lncRNA	ALKBH3 antisense RNA 1 [Source:HGNC Symbol;Acc:HGNC:48670]
ENSG00000244968	LIFR-AS1	lncRNA	LIFR antisense RNA 1 [Source:HGNC Symbol;Acc:HGNC:43600]
ENSG00000245293	CYP2U1-AS1	lncRNA	CYP2U1 and SGMS2 antisense RNA 1 [Source:HGNC Symbol;Acc:HGNC:54817]
ENSG00000246100	LINC00900	lncRNA	long intergenic non-protein coding RNA 900 [Source:HGNC Symbol;Acc:HGNC:27444]
ENSG00000248383	PCDHAC1	protein_coding	protocadherin alpha subfamily C, 1 [Source:HGNC Symbol;Acc:HGNC:8676]
ENSG00000248489	CHD1-DT	lncRNA	CHD1 divergent transcript [Source:HGNC Symbol;Acc:HGNC:52907]
ENSG00000250151	ARPC4-TTLL3	protein_coding	ARPC4-TTLL3 readthrough [Source:HGNC Symbol;Acc:HGNC:38830]
ENSG00000250320	EDIL3-DT	lncRNA	EDIL3 divergent transcript [Source:HGNC Symbol;Acc:HGNC:40204]
ENSG00000250397		lncRNA	novel transcript
ENSG00000250608	NUDT16-DT	lncRNA	NUDT16 divergent transcript [Source:HGNC Symbol;Acc:HGNC:27947]
ENSG00000251364		lncRNA	novel transcript, antisense to OLFML1
ENSG00000251623	FAM153B	transcribed_processed_pseudogene	family with sequence similarity 153 member B [Source:NCBI gene (formerly Entrezgene);Acc:202134]
ENSG00000251815	SNORD116-26	snoRNA	small nucleolar RNA, C/D box 116-26 [Source:HGNC Symbol;Acc:HGNC:33092]
ENSG00000251896	SNORD116-27	snoRNA	small nucleolar RNA, C/D box 116-27 [Source:HGNC Symbol;Acc:HGNC:33093]
ENSG00000251992	SCARNA17	scaRNA	small Cajal body-specific RNA 17 [Source:HGNC Symbol;Acc:HGNC:32574]
ENSG00000252326	SNORD116-25	snoRNA	small nucleolar RNA, C/D box 116-25 [Source:HGNC Symbol;Acc:HGNC:33091]
ENSG00000253203	GUSBP3	transcribed_unprocessed_pseudogene	GUSB pseudogene 3 [Source:HGNC Symbol;Acc:HGNC:37301]
ENSG00000253953	PCDHGB4	protein_coding	protocadherin gamma subfamily B, 4 [Source:HGNC Symbol;Acc:HGNC:8711]
ENSG00000254724	OR7E10P	unprocessed_pseudogene	olfactory receptor family 7 subfamily E member 10 pseudogene [Source:HGNC Symbol;Acc:HGNC:8381]
ENSG00000254929		lncRNA	novel transcript
ENSG00000255082	GRM5-AS1	lncRNA	GRM5 antisense RNA 1 [Source:HGNC Symbol;Acc:HGNC:40265]
ENSG00000255224		lncRNA	TEC
ENSG00000256193	LINC00507	lncRNA	long intergenic non-protein coding RNA 507 [Source:HGNC Symbol;Acc:HGNC:43558]
ENSG00000256223	ZNF10	protein_coding	zinc finger protein 10 [Source:HGNC Symbol;Acc:HGNC:12879]
ENSG00000256654		lncRNA	novel transcript, sense overlapping KCNA1
ENSG00000257221		lncRNA	novel transcript, antisense to SELPLG
ENSG00000257545		lncRNA	novel transcript, antisense to POLR3B, RFX4 and RIC8B.
ENSG00000257553		lncRNA	novel transcript, antisense to PA2G4
ENSG00000257698	GIHCG	lncRNA	GIHCG inhibitor of miR-200b/200a/429 expression [Source:HGNC Symbol;Acc:HGNC:52649]
ENSG00000257949	TEN1	protein_coding	TEN1 subunit of CST complex [Source:HGNC Symbol;Acc:HGNC:37242]
ENSG00000258056	CD63-AS1	lncRNA	CD63 antisense RNA 1 [Source:HGNC Symbol;Acc:HGNC:55455]
ENSG00000258240		lncRNA	novel transcript
ENSG00000258366	RTEL1	protein_coding	regulator of telomere elongation helicase 1 [Source:HGNC Symbol;Acc:HGNC:15888]
ENSG00000258465		protein_coding	novel protein
ENSG00000258531	BANF1P1	processed_pseudogene	BANF1 pseudogene 1 [Source:HGNC Symbol;Acc:HGNC:20252]
ENSG00000259024	TVP23C-CDRT4	protein_coding	TVP23C-CDRT4 readthrough [Source:HGNC Symbol;Acc:HGNC:42961]
ENSG00000260197		lncRNA	novel transcript
ENSG00000260272		protein_coding	novel protein
ENSG00000260349		lncRNA	novel transcript, antisense to C16orf72
ENSG00000260552	COSMOC	lncRNA	cell fate and sterol metabolism associated divergent transcript of MOCOS [Source:HGNC Symbol;Acc:HGNC:51610]
ENSG00000260643		protein_coding	novel protein
ENSG00000260776		transcribed_unprocessed_pseudogene	golgin A6 family, member A (GOLGA6A) pseudogene
ENSG00000261019		lncRNA	novel transcript
ENSG00000261141		lncRNA	novel transcript, antisense to C16orf46
ENSG00000261292		lncRNA	novel transcript
ENSG00000261451		lncRNA	novel transcript, overlapping to MSRA
ENSG00000261544		lncRNA	novel transcript, intronic to DENND4A
ENSG00000261840		lncRNA	novel transcript, antisense to SRCAP
ENSG00000262074	SNORD3B-2	snoRNA	small nucleolar RNA, C/D box 3B-2 [Source:HGNC Symbol;Acc:HGNC:33190]
ENSG00000263235		lncRNA	novel transcript, sense overlapping TRAP1
ENSG00000264058		protein_coding	novel transcript
ENSG00000264112		lncRNA	novel transcript
ENSG00000264589	MAPT-AS1	lncRNA	MAPT antisense RNA 1 [Source:HGNC Symbol;Acc:HGNC:43738]
ENSG00000264673		lncRNA	novel transcript
ENSG00000265257		lncRNA	novel transcript
ENSG00000265287		lncRNA	novel transcript, antisense to novel protein
ENSG00000265579		lncRNA	novel transcript , sense intronic to NETO1
ENSG00000267106	ZNF561-AS1	lncRNA	ZNF561 antisense RNA 1 (head to head) [Source:HGNC Symbol;Acc:HGNC:27613]
ENSG00000267254	ZNF790-AS1	lncRNA	ZNF790 antisense RNA 1 [Source:HGNC Symbol;Acc:HGNC:27617]
ENSG00000267452	LINC02073	lncRNA	long intergenic non-protein coding RNA 2073 [Source:HGNC Symbol;Acc:HGNC:52919]
ENSG00000267594	CYP4F24P	unprocessed_pseudogene	cytochrome P450 family 4 subfamily F member 24, pseudogene [Source:HGNC Symbol;Acc:HGNC:39945]
ENSG00000268460		lncRNA	novel transcript
ENSG00000268471	MIR4453HG	lncRNA	MIR4453 host gene [Source:HGNC Symbol;Acc:HGNC:25288]
ENSG00000268516	ZNF8-DT	lncRNA	ZNF8 divergent transcript [Source:HGNC Symbol;Acc:HGNC:55280]
ENSG00000268750		protein_coding	novel protein
ENSG00000269053		lncRNA	novel transcript, antisense FAM125A
ENSG00000269194		lncRNA	novel transcript, antisense to FUZ
ENSG00000269590		protein_coding	novel protein
ENSG00000269904	MAP2K4P1	transcribed_processed_pseudogene	mitogen-activated protein kinase kinase 4 pseudogene 1 [Source:HGNC Symbol;Acc:HGNC:43837]
ENSG00000270006	C16orf95-DT	lncRNA	C16orf95 divergent transcript [Source:HGNC Symbol;Acc:HGNC:55269]
ENSG00000270049	ATP6V0D1-DT	lncRNA	ATP6V0D1 divergent transcript [Source:HGNC Symbol;Acc:HGNC:55268]
ENSG00000270069	MIR222HG	lncRNA	miR222/221 cluster host gene [Source:HGNC Symbol;Acc:HGNC:49555]
ENSG00000270074		lncRNA	novel transcript
ENSG00000271798	SNORA51	snoRNA	small nucleolar RNA, H/ACA box 51 [Source:HGNC Symbol;Acc:HGNC:32644]
ENSG00000272610	MAGI1-IT1	lncRNA	MAGI1 intronic transcript 1 [Source:HGNC Symbol;Acc:HGNC:42436]
ENSG00000272679		lncRNA	novel transcript
ENSG00000272788		lncRNA	novel transcript, sense intronic to SOGA2
ENSG00000273136	NBPF26	protein_coding	NBPF member 26 [Source:HGNC Symbol;Acc:HGNC:49571]
ENSG00000273156		lncRNA	novel transcript
ENSG00000273203		lncRNA	novel transcript
ENSG00000273295		lncRNA	novel transcript
ENSG00000273297		lncRNA	novel transcript
ENSG00000273748		protein_coding	NULL
ENSG00000273893		lncRNA	novel transcript, sense intronic to SLC13A3
ENSG00000273974		misc_RNA	NULL
ENSG00000274272		lncRNA	novel transcript
ENSG00000274333		lncRNA	novel transcript
ENSG00000274512	TBC1D3L	protein_coding	TBC1 domain family member 3L [Source:HGNC Symbol;Acc:HGNC:51246]
ENSG00000275127	SNORD116-22	snoRNA	small nucleolar RNA, C/D box 116-22 [Source:HGNC Symbol;Acc:HGNC:33088]
ENSG00000276603		lncRNA	novel transcript, sense intronic to BLCAP
ENSG00000277147	LINC00869	transcribed_unprocessed_pseudogene	long intergenic non-protein coding RNA 869 [Source:HGNC Symbol;Acc:HGNC:29050]
ENSG00000277151		lncRNA	novel transcript
ENSG00000278864		TEC	novel transcript
ENSG00000278989		TEC	novel transcript
ENSG00000279050	PWAR1	TEC	Prader Willi/Angelman region RNA 1 [Source:HGNC Symbol;Acc:HGNC:30089]
ENSG00000279663		TEC	TEC
ENSG00000279880		TEC	TEC
ENSG00000280039	RN7SKP23	TEC	RN7SK pseudogene 23 [Source:HGNC Symbol;Acc:HGNC:45747]
ENSG00000280273		lncRNA	novel transcript, antisense to MTMR9
ENSG00000280367		TEC	novel transcript
ENSG00000280660		lncRNA	novel transcript, sense intronic to LGI1
ENSG00000280739	EIF1B-AS1	lncRNA	EIF1B antisense RNA 1 [Source:HGNC Symbol;Acc:HGNC:44555]
ENSG00000280776	LINC01202	lncRNA	long intergenic non-protein coding RNA 1202 [Source:HGNC Symbol;Acc:HGNC:49633]
ENSG00000282936		protein_coding	novel protein
ENSG00000283128		protein_coding	novel transcript
ENSG00000283156		transcribed_unprocessed_pseudogene	novel Myb/SANT-like DNA-binding domain containing pseudogene
ENSG00000283366		transcribed_unprocessed_pseudogene	sperm antigen with calponin homology and coiled-coil domains 1-like (SPECC1L) pseudogene
ENSG00000283923	MIR6132	miRNA	microRNA 6132 [Source:HGNC Symbol;Acc:HGNC:50272]
ENSG00000285091		lncRNA	novel transcript
ENSG00000285627		lncRNA	novel transcript, antisense to ADIPOR2
ENSG00000285653		lncRNA	novel transcript, antisense to RAB31
ENSG00000285868		protein_coding	Novel protein
ENSG00000285932		protein_coding	novel transcript
ENSG00000286671		lncRNA	novel transcript
ENSG00000286688		lncRNA	novel transcript, antisense to BBS1
ENSG00000286855		lncRNA	novel transcript
ENSG00000287151	C2orf27A	lncRNA	chromosome 2 open reading frame 27A [Source:HGNC Symbol;Acc:HGNC:25077]
ENSG00000287502		lncRNA	novel transcript
ENSG00000287584		lncRNA	novel transcript
ENSG00000287744		lncRNA	novel transcript
ENSG00000287751		processed_pseudogene	novel family with sequence similarity 106 pseudogene
ENSG00000287839		lncRNA	novel transcript
ENSG00000288596	C8orf44	lncRNA	chromosome 8 open reading frame 44 [Source:HGNC Symbol;Acc:HGNC:25646]
ENSG00000288725		protein_coding	novel protein
