# Supplementary material for: Exploring the impact of primer length on efficient gene detection via high-throughput sequencing
Source: Nat Commun. 2024 Jul 12;15:5858. doi: 10.1038/s41467-024-49685-0 (PMC11245535; doi:10.1038/s41467-024-49685-0)
Supplement: Supplementary file 4 — Supplementary Data 1-12 [file 41467_2024_49685_MOESM4_ESM.zip › SupplementaryData/SupplementaryData4_unique_gene_list_12mer_exp1.csv]

Supplementary Data 4: Uniquely detected genes of the random 12mer. Ensembl gene identifiers, gene names, biotypes as well as functional information of the genes that were uniquely detected with the random 12mer in at least two out of three technical replicates (sequencing experiment 1, subsampled to 5 million reads per replicate).
Ensembl Gene ID	gene_name	gene_biotype	description
ENSG00000007171	NOS2	protein_coding	nitric oxide synthase 2 [Source:HGNC Symbol;Acc:HGNC:7873]
ENSG00000007174	DNAH9	protein_coding	dynein axonemal heavy chain 9 [Source:HGNC Symbol;Acc:HGNC:2953]
ENSG00000008196	TFAP2B	protein_coding	transcription factor AP-2 beta [Source:HGNC Symbol;Acc:HGNC:11743]
ENSG00000014123	UFL1	protein_coding	UFM1 specific ligase 1 [Source:HGNC Symbol;Acc:HGNC:23039]
ENSG00000019991	HGF	protein_coding	hepatocyte growth factor [Source:HGNC Symbol;Acc:HGNC:4893]
ENSG00000027001	MIPEP	protein_coding	mitochondrial intermediate peptidase [Source:HGNC Symbol;Acc:HGNC:7104]
ENSG00000029639	TFB1M	protein_coding	transcription factor B1, mitochondrial [Source:HGNC Symbol;Acc:HGNC:17037]
ENSG00000030419	IKZF2	protein_coding	IKAROS family zinc finger 2 [Source:HGNC Symbol;Acc:HGNC:13177]
ENSG00000034533	ASTE1	protein_coding	asteroid homolog 1 [Source:HGNC Symbol;Acc:HGNC:25021]
ENSG00000039319	ZFYVE16	protein_coding	zinc finger FYVE-type containing 16 [Source:HGNC Symbol;Acc:HGNC:20756]
ENSG00000043591	ADRB1	protein_coding	adrenoceptor beta 1 [Source:HGNC Symbol;Acc:HGNC:285]
ENSG00000049883	PTCD2	protein_coding	pentatricopeptide repeat domain 2 [Source:HGNC Symbol;Acc:HGNC:25734]
ENSG00000050393	MCUR1	protein_coding	mitochondrial calcium uniporter regulator 1 [Source:HGNC Symbol;Acc:HGNC:21097]
ENSG00000054392	HHAT	protein_coding	hedgehog acyltransferase [Source:HGNC Symbol;Acc:HGNC:18270]
ENSG00000055211	GINM1	protein_coding	glycoprotein integral membrane 1 [Source:HGNC Symbol;Acc:HGNC:21074]
ENSG00000064199	SPA17	protein_coding	sperm autoantigenic protein 17 [Source:HGNC Symbol;Acc:HGNC:11210]
ENSG00000064545	TMEM161A	protein_coding	transmembrane protein 161A [Source:HGNC Symbol;Acc:HGNC:26020]
ENSG00000065029	ZNF76	protein_coding	zinc finger protein 76 [Source:HGNC Symbol;Acc:HGNC:13149]
ENSG00000065717	TLE2	protein_coding	TLE family member 2, transcriptional corepressor [Source:HGNC Symbol;Acc:HGNC:11838]
ENSG00000066382	MPPED2	protein_coding	metallophosphoesterase domain containing 2 [Source:HGNC Symbol;Acc:HGNC:1180]
ENSG00000069509	FUNDC1	protein_coding	FUN14 domain containing 1 [Source:HGNC Symbol;Acc:HGNC:28746]
ENSG00000072422	RHOBTB1	protein_coding	Rho related BTB domain containing 1 [Source:HGNC Symbol;Acc:HGNC:18738]
ENSG00000072756	TRNT1	protein_coding	tRNA nucleotidyl transferase 1 [Source:HGNC Symbol;Acc:HGNC:17341]
ENSG00000074047	GLI2	protein_coding	GLI family zinc finger 2 [Source:HGNC Symbol;Acc:HGNC:4318]
ENSG00000075914	EXOSC7	protein_coding	exosome component 7 [Source:HGNC Symbol;Acc:HGNC:28112]
ENSG00000076716	GPC4	protein_coding	glypican 4 [Source:HGNC Symbol;Acc:HGNC:4452]
ENSG00000077585	GPR137B	protein_coding	G protein-coupled receptor 137B [Source:HGNC Symbol;Acc:HGNC:11862]
ENSG00000079387	SENP1	protein_coding	SUMO specific peptidase 1 [Source:HGNC Symbol;Acc:HGNC:17927]
ENSG00000080947	CROCCP3	transcribed_unprocessed_pseudogene	CROCC pseudogene 3 [Source:HGNC Symbol;Acc:HGNC:29405]
ENSG00000085760	MTIF2	protein_coding	mitochondrial translational initiation factor 2 [Source:HGNC Symbol;Acc:HGNC:7441]
ENSG00000087502	ERGIC2	protein_coding	ERGIC and golgi 2 [Source:HGNC Symbol;Acc:HGNC:30208]
ENSG00000088970	KIZ	protein_coding	kizuna centrosomal protein [Source:HGNC Symbol;Acc:HGNC:15865]
ENSG00000091831	ESR1	protein_coding	estrogen receptor 1 [Source:HGNC Symbol;Acc:HGNC:3467]
ENSG00000092036	HAUS4	protein_coding	HAUS augmin like complex subunit 4 [Source:HGNC Symbol;Acc:HGNC:20163]
ENSG00000092978	GPATCH2	protein_coding	G-patch domain containing 2 [Source:HGNC Symbol;Acc:HGNC:25499]
ENSG00000093217	XYLB	protein_coding	xylulokinase [Source:HGNC Symbol;Acc:HGNC:12839]
ENSG00000095587	TLL2	protein_coding	tolloid like 2 [Source:HGNC Symbol;Acc:HGNC:11844]
ENSG00000095794	CREM	protein_coding	cAMP responsive element modulator [Source:HGNC Symbol;Acc:HGNC:2352]
ENSG00000100288	CHKB	protein_coding	choline kinase beta [Source:HGNC Symbol;Acc:HGNC:1938]
ENSG00000100344	PNPLA3	protein_coding	patatin like phospholipase domain containing 3 [Source:HGNC Symbol;Acc:HGNC:18590]
ENSG00000100365	NCF4	protein_coding	neutrophil cytosolic factor 4 [Source:HGNC Symbol;Acc:HGNC:7662]
ENSG00000100485	SOS2	protein_coding	SOS Ras/Rho guanine nucleotide exchange factor 2 [Source:HGNC Symbol;Acc:HGNC:11188]
ENSG00000101017	CD40	protein_coding	CD40 molecule [Source:HGNC Symbol;Acc:HGNC:11919]
ENSG00000101084	RAB5IF	protein_coding	RAB5 interacting factor [Source:HGNC Symbol;Acc:HGNC:15870]
ENSG00000101162	TUBB1	protein_coding	tubulin beta 1 class VI [Source:HGNC Symbol;Acc:HGNC:16257]
ENSG00000101190	TCFL5	protein_coding	transcription factor like 5 [Source:HGNC Symbol;Acc:HGNC:11646]
ENSG00000101255	TRIB3	protein_coding	tribbles pseudokinase 3 [Source:HGNC Symbol;Acc:HGNC:16228]
ENSG00000101311	FERMT1	protein_coding	FERM domain containing kindlin 1 [Source:HGNC Symbol;Acc:HGNC:15889]
ENSG00000101336	HCK	protein_coding	HCK proto-oncogene, Src family tyrosine kinase [Source:HGNC Symbol;Acc:HGNC:4840]
ENSG00000101974	ATP11C	protein_coding	ATPase phospholipid transporting 11C [Source:HGNC Symbol;Acc:HGNC:13554]
ENSG00000102580	DNAJC3	protein_coding	DnaJ heat shock protein family (Hsp40) member C3 [Source:HGNC Symbol;Acc:HGNC:9439]
ENSG00000102760	RGCC	protein_coding	regulator of cell cycle [Source:HGNC Symbol;Acc:HGNC:20369]
ENSG00000103024	NME3	protein_coding	NME/NM23 nucleoside diphosphate kinase 3 [Source:HGNC Symbol;Acc:HGNC:7851]
ENSG00000103249	CLCN7	protein_coding	chloride voltage-gated channel 7 [Source:HGNC Symbol;Acc:HGNC:2025]
ENSG00000103310	ZP2	protein_coding	zona pellucida glycoprotein 2 [Source:HGNC Symbol;Acc:HGNC:13188]
ENSG00000103426	CORO7-PAM16	protein_coding	CORO7-PAM16 readthrough [Source:HGNC Symbol;Acc:HGNC:44424]
ENSG00000103569	AQP9	protein_coding	aquaporin 9 [Source:HGNC Symbol;Acc:HGNC:643]
ENSG00000103599	IQCH	protein_coding	IQ motif containing H [Source:HGNC Symbol;Acc:HGNC:25721]
ENSG00000103671	TRIP4	protein_coding	thyroid hormone receptor interactor 4 [Source:HGNC Symbol;Acc:HGNC:12310]
ENSG00000103876	FAH	protein_coding	fumarylacetoacetate hydrolase [Source:HGNC Symbol;Acc:HGNC:3579]
ENSG00000104825	NFKBIB	protein_coding	NFKB inhibitor beta [Source:HGNC Symbol;Acc:HGNC:7798]
ENSG00000104866	PPP1R37	protein_coding	protein phosphatase 1 regulatory subunit 37 [Source:HGNC Symbol;Acc:HGNC:27607]
ENSG00000104972	LILRB1	protein_coding	leukocyte immunoglobulin like receptor B1 [Source:HGNC Symbol;Acc:HGNC:6605]
ENSG00000104983	CCDC61	protein_coding	coiled-coil domain containing 61 [Source:HGNC Symbol;Acc:HGNC:33629]
ENSG00000105472	CLEC11A	protein_coding	C-type lectin domain containing 11A [Source:HGNC Symbol;Acc:HGNC:10576]
ENSG00000106034	CPED1	protein_coding	cadherin like and PC-esterase domain containing 1 [Source:HGNC Symbol;Acc:HGNC:26159]
ENSG00000106948	AKNA	protein_coding	AT-hook transcription factor [Source:HGNC Symbol;Acc:HGNC:24108]
ENSG00000107625	DDX50	protein_coding	DExD-box helicase 50 [Source:HGNC Symbol;Acc:HGNC:17906]
ENSG00000107938	EDRF1	protein_coding	erythroid differentiation regulatory factor 1 [Source:HGNC Symbol;Acc:HGNC:24640]
ENSG00000108106	UBE2S	protein_coding	ubiquitin conjugating enzyme E2 S [Source:HGNC Symbol;Acc:HGNC:17895]
ENSG00000108239	TBC1D12	protein_coding	TBC1 domain family member 12 [Source:HGNC Symbol;Acc:HGNC:29082]
ENSG00000109686	SH3D19	protein_coding	SH3 domain containing 19 [Source:HGNC Symbol;Acc:HGNC:30418]
ENSG00000109771	LRP2BP	protein_coding	LRP2 binding protein [Source:HGNC Symbol;Acc:HGNC:25434]
ENSG00000110048	OSBP	protein_coding	oxysterol binding protein [Source:HGNC Symbol;Acc:HGNC:8503]
ENSG00000110080	ST3GAL4	protein_coding	ST3 beta-galactoside alpha-2,3-sialyltransferase 4 [Source:HGNC Symbol;Acc:HGNC:10864]
ENSG00000111231	GPN3	protein_coding	GPN-loop GTPase 3 [Source:HGNC Symbol;Acc:HGNC:30186]
ENSG00000111364	DDX55	protein_coding	DEAD-box helicase 55 [Source:HGNC Symbol;Acc:HGNC:20085]
ENSG00000111885	MAN1A1	protein_coding	mannosidase alpha class 1A member 1 [Source:HGNC Symbol;Acc:HGNC:6821]
ENSG00000111911	HINT3	protein_coding	histidine triad nucleotide binding protein 3 [Source:HGNC Symbol;Acc:HGNC:18468]
ENSG00000112276	BVES	protein_coding	blood vessel epicardial substance [Source:HGNC Symbol;Acc:HGNC:1152]
ENSG00000112561	TFEB	protein_coding	transcription factor EB [Source:HGNC Symbol;Acc:HGNC:11753]
ENSG00000113812	ACTR8	protein_coding	actin related protein 8 [Source:HGNC Symbol;Acc:HGNC:14672]
ENSG00000114026	OGG1	protein_coding	8-oxoguanine DNA glycosylase [Source:HGNC Symbol;Acc:HGNC:8125]
ENSG00000114315	HES1	protein_coding	hes family bHLH transcription factor 1 [Source:HGNC Symbol;Acc:HGNC:5192]
ENSG00000114395	CYB561D2	protein_coding	cytochrome b561 family member D2 [Source:HGNC Symbol;Acc:HGNC:30253]
ENSG00000114491	UMPS	protein_coding	uridine monophosphate synthetase [Source:HGNC Symbol;Acc:HGNC:12563]
ENSG00000114503	NCBP2	protein_coding	nuclear cap binding protein subunit 2 [Source:HGNC Symbol;Acc:HGNC:7659]
ENSG00000116095	PLEKHA3	protein_coding	pleckstrin homology domain containing A3 [Source:HGNC Symbol;Acc:HGNC:14338]
ENSG00000116299	ELAPOR1	protein_coding	endosome-lysosome associated apoptosis and autophagy regulator 1 [Source:HGNC Symbol;Acc:HGNC:29618]
ENSG00000116922	C1orf109	protein_coding	chromosome 1 open reading frame 109 [Source:HGNC Symbol;Acc:HGNC:26039]
ENSG00000117013	KCNQ4	protein_coding	potassium voltage-gated channel subfamily Q member 4 [Source:HGNC Symbol;Acc:HGNC:6298]
ENSG00000117133	RPF1	protein_coding	ribosome production factor 1 homolog [Source:HGNC Symbol;Acc:HGNC:30350]
ENSG00000117143	UAP1	protein_coding	UDP-N-acetylglucosamine pyrophosphorylase 1 [Source:HGNC Symbol;Acc:HGNC:12457]
ENSG00000117399	CDC20	protein_coding	cell division cycle 20 [Source:HGNC Symbol;Acc:HGNC:1723]
ENSG00000117525	F3	protein_coding	coagulation factor III, tissue factor [Source:HGNC Symbol;Acc:HGNC:3541]
ENSG00000117598	PLPPR5	protein_coding	phospholipid phosphatase related 5 [Source:HGNC Symbol;Acc:HGNC:31703]
ENSG00000118322	ATP10B	protein_coding	ATPase phospholipid transporting 10B (putative) [Source:HGNC Symbol;Acc:HGNC:13543]
ENSG00000118777	ABCG2	protein_coding	ATP binding cassette subfamily G member 2 (Junior blood group) [Source:HGNC Symbol;Acc:HGNC:74]
ENSG00000119403	PHF19	protein_coding	PHD finger protein 19 [Source:HGNC Symbol;Acc:HGNC:24566]
ENSG00000119559	C19orf25	protein_coding	chromosome 19 open reading frame 25 [Source:HGNC Symbol;Acc:HGNC:26711]
ENSG00000119862	LGALSL	protein_coding	galectin like [Source:HGNC Symbol;Acc:HGNC:25012]
ENSG00000119922	IFIT2	protein_coding	interferon induced protein with tetratricopeptide repeats 2 [Source:HGNC Symbol;Acc:HGNC:5409]
ENSG00000120341	SEC16B	protein_coding	SEC16 homolog B, endoplasmic reticulum export factor [Source:HGNC Symbol;Acc:HGNC:30301]
ENSG00000120699	EXOSC8	protein_coding	exosome component 8 [Source:HGNC Symbol;Acc:HGNC:17035]
ENSG00000121481	RNF2	protein_coding	ring finger protein 2 [Source:HGNC Symbol;Acc:HGNC:10061]
ENSG00000122741	DCAF10	protein_coding	DDB1 and CUL4 associated factor 10 [Source:HGNC Symbol;Acc:HGNC:23686]
ENSG00000122824	NUDT10	protein_coding	nudix hydrolase 10 [Source:HGNC Symbol;Acc:HGNC:17621]
ENSG00000123146	ADGRE5	protein_coding	adhesion G protein-coupled receptor E5 [Source:HGNC Symbol;Acc:HGNC:1711]
ENSG00000123353	ORMDL2	protein_coding	ORMDL sphingolipid biosynthesis regulator 2 [Source:HGNC Symbol;Acc:HGNC:16037]
ENSG00000123595	RAB9A	protein_coding	RAB9A, member RAS oncogene family [Source:HGNC Symbol;Acc:HGNC:9792]
ENSG00000123737	EXOSC9	protein_coding	exosome component 9 [Source:HGNC Symbol;Acc:HGNC:9137]
ENSG00000124370	MCEE	protein_coding	methylmalonyl-CoA epimerase [Source:HGNC Symbol;Acc:HGNC:16732]
ENSG00000124383	MPHOSPH10	protein_coding	M-phase phosphoprotein 10 [Source:HGNC Symbol;Acc:HGNC:7213]
ENSG00000124574	ABCC10	protein_coding	ATP binding cassette subfamily C member 10 [Source:HGNC Symbol;Acc:HGNC:52]
ENSG00000124766	SOX4	protein_coding	SRY-box transcription factor 4 [Source:HGNC Symbol;Acc:HGNC:11200]
ENSG00000125931	CITED1	protein_coding	Cbp/p300 interacting transactivator with Glu/Asp rich carboxy-terminal domain 1 [Source:HGNC Symbol;Acc:HGNC:1986]
ENSG00000125954	CHURC1-FNTB	protein_coding	CHURC1-FNTB readthrough [Source:HGNC Symbol;Acc:HGNC:42960]
ENSG00000126804	ZBTB1	protein_coding	zinc finger and BTB domain containing 1 [Source:HGNC Symbol;Acc:HGNC:20259]
ENSG00000127720	METTL25	protein_coding	methyltransferase like 25 [Source:HGNC Symbol;Acc:HGNC:26228]
ENSG00000127903	ZNF835	protein_coding	zinc finger protein 835 [Source:HGNC Symbol;Acc:HGNC:34332]
ENSG00000128708	HAT1	protein_coding	histone acetyltransferase 1 [Source:HGNC Symbol;Acc:HGNC:4821]
ENSG00000128944	KNSTRN	protein_coding	kinetochore localized astrin (SPAG5) binding protein [Source:HGNC Symbol;Acc:HGNC:30767]
ENSG00000130119	GNL3L	protein_coding	G protein nucleolar 3 like [Source:HGNC Symbol;Acc:HGNC:25553]
ENSG00000130177	CDC16	protein_coding	cell division cycle 16 [Source:HGNC Symbol;Acc:HGNC:1720]
ENSG00000130283	GDF1	protein_coding	growth differentiation factor 1 [Source:HGNC Symbol;Acc:HGNC:4214]
ENSG00000130511	SSBP4	protein_coding	single stranded DNA binding protein 4 [Source:HGNC Symbol;Acc:HGNC:15676]
ENSG00000130748	TMEM160	protein_coding	transmembrane protein 160 [Source:HGNC Symbol;Acc:HGNC:26042]
ENSG00000130827	PLXNA3	protein_coding	plexin A3 [Source:HGNC Symbol;Acc:HGNC:9101]
ENSG00000130997	POLN	protein_coding	DNA polymerase nu [Source:HGNC Symbol;Acc:HGNC:18870]
ENSG00000131196	NFATC1	protein_coding	nuclear factor of activated T cells 1 [Source:HGNC Symbol;Acc:HGNC:7775]
ENSG00000132170	PPARG	protein_coding	peroxisome proliferator activated receptor gamma [Source:HGNC Symbol;Acc:HGNC:9236]
ENSG00000132205	EMILIN2	protein_coding	elastin microfibril interfacer 2 [Source:HGNC Symbol;Acc:HGNC:19881]
ENSG00000132530	XAF1	protein_coding	XIAP associated factor 1 [Source:HGNC Symbol;Acc:HGNC:30932]
ENSG00000132603	NIP7	protein_coding	nucleolar pre-rRNA processing protein NIP7 [Source:HGNC Symbol;Acc:HGNC:24328]
ENSG00000132671	SSTR4	protein_coding	somatostatin receptor 4 [Source:HGNC Symbol;Acc:HGNC:11333]
ENSG00000132837	DMGDH	protein_coding	dimethylglycine dehydrogenase [Source:HGNC Symbol;Acc:HGNC:24475]
ENSG00000133466	C1QTNF6	protein_coding	C1q and TNF related 6 [Source:HGNC Symbol;Acc:HGNC:14343]
ENSG00000134077	THUMPD3	protein_coding	THUMP domain containing 3 [Source:HGNC Symbol;Acc:HGNC:24493]
ENSG00000134802	SLC43A3	protein_coding	solute carrier family 43 member 3 [Source:HGNC Symbol;Acc:HGNC:17466]
ENSG00000135521	LTV1	protein_coding	LTV1 ribosome biogenesis factor [Source:HGNC Symbol;Acc:HGNC:21173]
ENSG00000135537	AFG1L	protein_coding	AFG1 like ATPase [Source:HGNC Symbol;Acc:HGNC:16411]
ENSG00000135766	EGLN1	protein_coding	egl-9 family hypoxia inducible factor 1 [Source:HGNC Symbol;Acc:HGNC:1232]
ENSG00000135929	CYP27A1	protein_coding	cytochrome P450 family 27 subfamily A member 1 [Source:HGNC Symbol;Acc:HGNC:2605]
ENSG00000135931	ARMC9	protein_coding	armadillo repeat containing 9 [Source:HGNC Symbol;Acc:HGNC:20730]
ENSG00000135974	C2orf49	protein_coding	chromosome 2 open reading frame 49 [Source:HGNC Symbol;Acc:HGNC:28772]
ENSG00000136147	PHF11	protein_coding	PHD finger protein 11 [Source:HGNC Symbol;Acc:HGNC:17024]
ENSG00000136161	RCBTB2	protein_coding	RCC1 and BTB domain containing protein 2 [Source:HGNC Symbol;Acc:HGNC:1914]
ENSG00000136425	CIB2	protein_coding	calcium and integrin binding family member 2 [Source:HGNC Symbol;Acc:HGNC:24579]
ENSG00000136518	ACTL6A	protein_coding	actin like 6A [Source:HGNC Symbol;Acc:HGNC:24124]
ENSG00000137133	HINT2	protein_coding	histidine triad nucleotide binding protein 2 [Source:HGNC Symbol;Acc:HGNC:18344]
ENSG00000137693	YAP1	protein_coding	Yes1 associated transcriptional regulator [Source:HGNC Symbol;Acc:HGNC:16262]
ENSG00000137992	DBT	protein_coding	dihydrolipoamide branched chain transacylase E2 [Source:HGNC Symbol;Acc:HGNC:2698]
ENSG00000138039	LHCGR	protein_coding	luteinizing hormone/choriogonadotropin receptor [Source:HGNC Symbol;Acc:HGNC:6585]
ENSG00000138061	CYP1B1	protein_coding	cytochrome P450 family 1 subfamily B member 1 [Source:HGNC Symbol;Acc:HGNC:2597]
ENSG00000138207	RBP4	protein_coding	retinol binding protein 4 [Source:HGNC Symbol;Acc:HGNC:9922]
ENSG00000138496	PARP9	protein_coding	poly(ADP-ribose) polymerase family member 9 [Source:HGNC Symbol;Acc:HGNC:24118]
ENSG00000138675	FGF5	protein_coding	fibroblast growth factor 5 [Source:HGNC Symbol;Acc:HGNC:3683]
ENSG00000138778	CENPE	protein_coding	centromere protein E [Source:HGNC Symbol;Acc:HGNC:1856]
ENSG00000138780	GSTCD	protein_coding	glutathione S-transferase C-terminal domain containing [Source:HGNC Symbol;Acc:HGNC:25806]
ENSG00000138944	SHISAL1	protein_coding	shisa like 1 [Source:HGNC Symbol;Acc:HGNC:29335]
ENSG00000139133	ALG10	protein_coding	ALG10 alpha-1,2-glucosyltransferase [Source:HGNC Symbol;Acc:HGNC:23162]
ENSG00000139187	KLRG1	protein_coding	killer cell lectin like receptor G1 [Source:HGNC Symbol;Acc:HGNC:6380]
ENSG00000139292	LGR5	protein_coding	leucine rich repeat containing G protein-coupled receptor 5 [Source:HGNC Symbol;Acc:HGNC:4504]
ENSG00000139977	NAA30	protein_coding	N-alpha-acetyltransferase 30, NatC catalytic subunit [Source:HGNC Symbol;Acc:HGNC:19844]
ENSG00000140090	SLC24A4	protein_coding	solute carrier family 24 member 4 [Source:HGNC Symbol;Acc:HGNC:10978]
ENSG00000140093	SERPINA10	protein_coding	serpin family A member 10 [Source:HGNC Symbol;Acc:HGNC:15996]
ENSG00000140297	GCNT3	protein_coding	glucosaminyl (N-acetyl) transferase 3, mucin type [Source:HGNC Symbol;Acc:HGNC:4205]
ENSG00000140367	UBE2Q2	protein_coding	ubiquitin conjugating enzyme E2 Q2 [Source:HGNC Symbol;Acc:HGNC:19248]
ENSG00000142046	TMEM91	protein_coding	transmembrane protein 91 [Source:HGNC Symbol;Acc:HGNC:32393]
ENSG00000142733	MAP3K6	protein_coding	mitogen-activated protein kinase kinase kinase 6 [Source:HGNC Symbol;Acc:HGNC:6858]
ENSG00000142910	TINAGL1	protein_coding	tubulointerstitial nephritis antigen like 1 [Source:HGNC Symbol;Acc:HGNC:19168]
ENSG00000143546	S100A8	protein_coding	S100 calcium binding protein A8 [Source:HGNC Symbol;Acc:HGNC:10498]
ENSG00000143554	SLC27A3	protein_coding	solute carrier family 27 member 3 [Source:HGNC Symbol;Acc:HGNC:10997]
ENSG00000143633	C1orf131	protein_coding	chromosome 1 open reading frame 131 [Source:HGNC Symbol;Acc:HGNC:25332]
ENSG00000143751	SDE2	protein_coding	SDE2 telomere maintenance homolog [Source:HGNC Symbol;Acc:HGNC:26643]
ENSG00000143786	CNIH3	protein_coding	cornichon family AMPA receptor auxiliary protein 3 [Source:HGNC Symbol;Acc:HGNC:26802]
ENSG00000143919	CAMKMT	protein_coding	calmodulin-lysine N-methyltransferase [Source:HGNC Symbol;Acc:HGNC:26276]
ENSG00000144026	ZNF514	protein_coding	zinc finger protein 514 [Source:HGNC Symbol;Acc:HGNC:25894]
ENSG00000144488	ESPNL	protein_coding	espin like [Source:HGNC Symbol;Acc:HGNC:27937]
ENSG00000144935	TRPC1	protein_coding	transient receptor potential cation channel subfamily C member 1 [Source:HGNC Symbol;Acc:HGNC:12333]
ENSG00000145246	ATP10D	protein_coding	ATPase phospholipid transporting 10D (putative) [Source:HGNC Symbol;Acc:HGNC:13549]
ENSG00000145708	CRHBP	protein_coding	corticotropin releasing hormone binding protein [Source:HGNC Symbol;Acc:HGNC:2356]
ENSG00000145945	FAM50B	protein_coding	family with sequence similarity 50 member B [Source:HGNC Symbol;Acc:HGNC:18789]
ENSG00000147535	PLPP5	protein_coding	phospholipid phosphatase 5 [Source:HGNC Symbol;Acc:HGNC:25026]
ENSG00000147912	FBXO10	protein_coding	F-box protein 10 [Source:HGNC Symbol;Acc:HGNC:13589]
ENSG00000149196	HIKESHI	protein_coding	heat shock protein nuclear import factor hikeshi [Source:HGNC Symbol;Acc:HGNC:26938]
ENSG00000149531	FRG1BP	unprocessed_pseudogene	FSHD region gene 1 family member B, pseudogene [Source:HGNC Symbol;Acc:HGNC:15792]
ENSG00000149591	TAGLN	protein_coding	transgelin [Source:HGNC Symbol;Acc:HGNC:11553]
ENSG00000150787	PTS	protein_coding	6-pyruvoyltetrahydropterin synthase [Source:HGNC Symbol;Acc:HGNC:9689]
ENSG00000151131	NOPCHAP1	protein_coding	NOP protein chaperone 1 [Source:HGNC Symbol;Acc:HGNC:28628]
ENSG00000151778	SERP2	protein_coding	stress associated endoplasmic reticulum protein family member 2 [Source:HGNC Symbol;Acc:HGNC:20607]
ENSG00000152404	CWF19L2	protein_coding	CWF19 like cell cycle control factor 2 [Source:HGNC Symbol;Acc:HGNC:26508]
ENSG00000152527	PLEKHH2	protein_coding	pleckstrin homology, MyTH4 and FERM domain containing H2 [Source:HGNC Symbol;Acc:HGNC:30506]
ENSG00000152818	UTRN	protein_coding	utrophin [Source:HGNC Symbol;Acc:HGNC:12635]
ENSG00000152904	GGPS1	protein_coding	geranylgeranyl diphosphate synthase 1 [Source:HGNC Symbol;Acc:HGNC:4249]
ENSG00000153391	INO80C	protein_coding	INO80 complex subunit C [Source:HGNC Symbol;Acc:HGNC:26994]
ENSG00000153395	LPCAT1	protein_coding	lysophosphatidylcholine acyltransferase 1 [Source:HGNC Symbol;Acc:HGNC:25718]
ENSG00000153406	NMRAL1	protein_coding	NmrA like redox sensor 1 [Source:HGNC Symbol;Acc:HGNC:24987]
ENSG00000153896	ZNF599	protein_coding	zinc finger protein 599 [Source:HGNC Symbol;Acc:HGNC:26408]
ENSG00000154153	RETREG1	protein_coding	reticulophagy regulator 1 [Source:HGNC Symbol;Acc:HGNC:25964]
ENSG00000154309	DISP1	protein_coding	dispatched RND transporter family member 1 [Source:HGNC Symbol;Acc:HGNC:19711]
ENSG00000154553	PDLIM3	protein_coding	PDZ and LIM domain 3 [Source:HGNC Symbol;Acc:HGNC:20767]
ENSG00000154822	PLCL2	protein_coding	phospholipase C like 2 [Source:HGNC Symbol;Acc:HGNC:9064]
ENSG00000155100	OTUD6B	protein_coding	OTU deubiquitinase 6B [Source:HGNC Symbol;Acc:HGNC:24281]
ENSG00000155256	ZFYVE27	protein_coding	zinc finger FYVE-type containing 27 [Source:HGNC Symbol;Acc:HGNC:26559]
ENSG00000155629	PIK3AP1	protein_coding	phosphoinositide-3-kinase adaptor protein 1 [Source:HGNC Symbol;Acc:HGNC:30034]
ENSG00000155858	LSM11	protein_coding	LSM11, U7 small nuclear RNA associated [Source:HGNC Symbol;Acc:HGNC:30860]
ENSG00000155897	ADCY8	protein_coding	adenylate cyclase 8 [Source:HGNC Symbol;Acc:HGNC:239]
ENSG00000155961	RAB39B	protein_coding	RAB39B, member RAS oncogene family [Source:HGNC Symbol;Acc:HGNC:16499]
ENSG00000155970	MICU3	protein_coding	mitochondrial calcium uptake family member 3 [Source:HGNC Symbol;Acc:HGNC:27820]
ENSG00000156206	CFAP161	protein_coding	cilia and flagella associated protein 161 [Source:HGNC Symbol;Acc:HGNC:26782]
ENSG00000156219	ART3	protein_coding	ADP-ribosyltransferase 3 (inactive) [Source:HGNC Symbol;Acc:HGNC:725]
ENSG00000156384	SFR1	protein_coding	SWI5 dependent homologous recombination repair protein 1 [Source:HGNC Symbol;Acc:HGNC:29574]
ENSG00000156802	ATAD2	protein_coding	ATPase family AAA domain containing 2 [Source:HGNC Symbol;Acc:HGNC:30123]
ENSG00000157184	CPT2	protein_coding	carnitine palmitoyltransferase 2 [Source:HGNC Symbol;Acc:HGNC:2330]
ENSG00000158234	FAIM	protein_coding	Fas apoptotic inhibitory molecule [Source:HGNC Symbol;Acc:HGNC:18703]
ENSG00000158411	MITD1	protein_coding	microtubule interacting and trafficking domain containing 1 [Source:HGNC Symbol;Acc:HGNC:25207]
ENSG00000158517	NCF1	protein_coding	neutrophil cytosolic factor 1 [Source:HGNC Symbol;Acc:HGNC:7660]
ENSG00000158793	NIT1	protein_coding	nitrilase 1 [Source:HGNC Symbol;Acc:HGNC:7828]
ENSG00000159348	CYB5R1	protein_coding	cytochrome b5 reductase 1 [Source:HGNC Symbol;Acc:HGNC:13397]
ENSG00000160439	RDH13	protein_coding	retinol dehydrogenase 13 [Source:HGNC Symbol;Acc:HGNC:19978]
ENSG00000160716	CHRNB2	protein_coding	cholinergic receptor nicotinic beta 2 subunit [Source:HGNC Symbol;Acc:HGNC:1962]
ENSG00000160783	PMF1	protein_coding	polyamine modulated factor 1 [Source:HGNC Symbol;Acc:HGNC:9112]
ENSG00000160883	HK3	protein_coding	hexokinase 3 [Source:HGNC Symbol;Acc:HGNC:4925]
ENSG00000161618	ALDH16A1	protein_coding	aldehyde dehydrogenase 16 family member A1 [Source:HGNC Symbol;Acc:HGNC:28114]
ENSG00000162341	TPCN2	protein_coding	two pore segment channel 2 [Source:HGNC Symbol;Acc:HGNC:20820]
ENSG00000162368	CMPK1	protein_coding	cytidine/uridine monophosphate kinase 1 [Source:HGNC Symbol;Acc:HGNC:18170]
ENSG00000162493	PDPN	protein_coding	podoplanin [Source:HGNC Symbol;Acc:HGNC:29602]
ENSG00000162552	WNT4	protein_coding	Wnt family member 4 [Source:HGNC Symbol;Acc:HGNC:12783]
ENSG00000162572	SCNN1D	protein_coding	sodium channel epithelial 1 subunit delta [Source:HGNC Symbol;Acc:HGNC:10601]
ENSG00000162630	B3GALT2	protein_coding	beta-1,3-galactosyltransferase 2 [Source:HGNC Symbol;Acc:HGNC:917]
ENSG00000162755	KLHDC9	protein_coding	kelch domain containing 9 [Source:HGNC Symbol;Acc:HGNC:28489]
ENSG00000162849	KIF26B	protein_coding	kinesin family member 26B [Source:HGNC Symbol;Acc:HGNC:25484]
ENSG00000162997	PRORSD1P	transcribed_unitary_pseudogene	prolyl-tRNA synthetase associated domain containing 1, pseudogene [Source:HGNC Symbol;Acc:HGNC:34379]
ENSG00000163608	NEPRO	protein_coding	nucleolus and neural progenitor protein [Source:HGNC Symbol;Acc:HGNC:24496]
ENSG00000164048	ZNF589	protein_coding	zinc finger protein 589 [Source:HGNC Symbol;Acc:HGNC:16747]
ENSG00000164056	SPRY1	protein_coding	sprouty RTK signaling antagonist 1 [Source:HGNC Symbol;Acc:HGNC:11269]
ENSG00000164081	TEX264	protein_coding	testis expressed 264, ER-phagy receptor [Source:HGNC Symbol;Acc:HGNC:30247]
ENSG00000164142	FHIP1A	protein_coding	FHF complex subunit HOOK interacting protein 1A [Source:HGNC Symbol;Acc:HGNC:34237]
ENSG00000164167	LSM6	protein_coding	LSM6 homolog, U6 small nuclear RNA and mRNA degradation associated [Source:HGNC Symbol;Acc:HGNC:17017]
ENSG00000164169	PRMT9	protein_coding	protein arginine methyltransferase 9 [Source:HGNC Symbol;Acc:HGNC:25099]
ENSG00000164211	STARD4	protein_coding	StAR related lipid transfer domain containing 4 [Source:HGNC Symbol;Acc:HGNC:18058]
ENSG00000164403	SHROOM1	protein_coding	shroom family member 1 [Source:HGNC Symbol;Acc:HGNC:24084]
ENSG00000164889	SLC4A2	protein_coding	solute carrier family 4 member 2 [Source:HGNC Symbol;Acc:HGNC:11028]
ENSG00000165028	NIPSNAP3B	protein_coding	nipsnap homolog 3B [Source:HGNC Symbol;Acc:HGNC:23641]
ENSG00000165030	NFIL3	protein_coding	nuclear factor, interleukin 3 regulated [Source:HGNC Symbol;Acc:HGNC:7787]
ENSG00000165072	MAMDC2	protein_coding	MAM domain containing 2 [Source:HGNC Symbol;Acc:HGNC:23673]
ENSG00000165288	BRWD3	protein_coding	bromodomain and WD repeat domain containing 3 [Source:HGNC Symbol;Acc:HGNC:17342]
ENSG00000165355	FBXO33	protein_coding	F-box protein 33 [Source:HGNC Symbol;Acc:HGNC:19833]
ENSG00000165533	TTC8	protein_coding	tetratricopeptide repeat domain 8 [Source:HGNC Symbol;Acc:HGNC:20087]
ENSG00000165886	UBTD1	protein_coding	ubiquitin domain containing 1 [Source:HGNC Symbol;Acc:HGNC:25683]
ENSG00000166275	BORCS7	protein_coding	BLOC-1 related complex subunit 7 [Source:HGNC Symbol;Acc:HGNC:23516]
ENSG00000166352	IFTAP	protein_coding	intraflagellar transport associated protein [Source:HGNC Symbol;Acc:HGNC:25142]
ENSG00000166682	TMPRSS5	protein_coding	transmembrane serine protease 5 [Source:HGNC Symbol;Acc:HGNC:14908]
ENSG00000166828	SCNN1G	protein_coding	sodium channel epithelial 1 subunit gamma [Source:HGNC Symbol;Acc:HGNC:10602]
ENSG00000166839	ANKDD1A	protein_coding	ankyrin repeat and death domain containing 1A [Source:HGNC Symbol;Acc:HGNC:28002]
ENSG00000166863	TAC3	protein_coding	tachykinin precursor 3 [Source:HGNC Symbol;Acc:HGNC:11521]
ENSG00000167178	ISLR2	protein_coding	immunoglobulin superfamily containing leucine rich repeat 2 [Source:HGNC Symbol;Acc:HGNC:29286]
ENSG00000167196	FBXO22	protein_coding	F-box protein 22 [Source:HGNC Symbol;Acc:HGNC:13593]
ENSG00000167434	CA4	protein_coding	carbonic anhydrase 4 [Source:HGNC Symbol;Acc:HGNC:1375]
ENSG00000167525	PROCA1	protein_coding	protein interacting with cyclin A1 [Source:HGNC Symbol;Acc:HGNC:28600]
ENSG00000167670	CHAF1A	protein_coding	chromatin assembly factor 1 subunit A [Source:HGNC Symbol;Acc:HGNC:1910]
ENSG00000167700	MFSD3	protein_coding	major facilitator superfamily domain containing 3 [Source:HGNC Symbol;Acc:HGNC:25157]
ENSG00000167703	SLC43A2	protein_coding	solute carrier family 43 member 2 [Source:HGNC Symbol;Acc:HGNC:23087]
ENSG00000167969	ECI1	protein_coding	enoyl-CoA delta isomerase 1 [Source:HGNC Symbol;Acc:HGNC:2703]
ENSG00000168078	PBK	protein_coding	PDZ binding kinase [Source:HGNC Symbol;Acc:HGNC:18282]
ENSG00000168273	SMIM4	protein_coding	small integral membrane protein 4 [Source:HGNC Symbol;Acc:HGNC:37257]
ENSG00000168394	TAP1	protein_coding	transporter 1, ATP binding cassette subfamily B member [Source:HGNC Symbol;Acc:HGNC:43]
ENSG00000168522	FNTA	protein_coding	farnesyltransferase, CAAX box, alpha [Source:HGNC Symbol;Acc:HGNC:3782]
ENSG00000168807	SNTB2	protein_coding	syntrophin beta 2 [Source:HGNC Symbol;Acc:HGNC:11169]
ENSG00000168874	ATOH8	protein_coding	atonal bHLH transcription factor 8 [Source:HGNC Symbol;Acc:HGNC:24126]
ENSG00000169174	PCSK9	protein_coding	proprotein convertase subtilisin/kexin type 9 [Source:HGNC Symbol;Acc:HGNC:20001]
ENSG00000169224	GCSAML	protein_coding	germinal center associated signaling and motility like [Source:HGNC Symbol;Acc:HGNC:29583]
ENSG00000169239	CA5B	protein_coding	carbonic anhydrase 5B [Source:HGNC Symbol;Acc:HGNC:1378]
ENSG00000169740	ZNF32	protein_coding	zinc finger protein 32 [Source:HGNC Symbol;Acc:HGNC:13095]
ENSG00000170037	CNTROB	protein_coding	centrobin, centriole duplication and spindle assembly protein [Source:HGNC Symbol;Acc:HGNC:29616]
ENSG00000170290	SLN	protein_coding	sarcolipin [Source:HGNC Symbol;Acc:HGNC:11089]
ENSG00000170312	CDK1	protein_coding	cyclin dependent kinase 1 [Source:HGNC Symbol;Acc:HGNC:1722]
ENSG00000170571	EMB	protein_coding	embigin [Source:HGNC Symbol;Acc:HGNC:30465]
ENSG00000171311	EXOSC1	protein_coding	exosome component 1 [Source:HGNC Symbol;Acc:HGNC:17286]
ENSG00000171365	CLCN5	protein_coding	chloride voltage-gated channel 5 [Source:HGNC Symbol;Acc:HGNC:2023]
ENSG00000171462	DLK2	protein_coding	delta like non-canonical Notch ligand 2 [Source:HGNC Symbol;Acc:HGNC:21113]
ENSG00000171469	ZNF561	protein_coding	zinc finger protein 561 [Source:HGNC Symbol;Acc:HGNC:28684]
ENSG00000171570	RAB4B-EGLN2	protein_coding	RAB4B-EGLN2 readthrough (NMD candidate) [Source:HGNC Symbol;Acc:HGNC:44465]
ENSG00000171621	SPSB1	protein_coding	splA/ryanodine receptor domain and SOCS box containing 1 [Source:HGNC Symbol;Acc:HGNC:30628]
ENSG00000171757	LRRC34	protein_coding	leucine rich repeat containing 34 [Source:HGNC Symbol;Acc:HGNC:28408]
ENSG00000171858	RPS21	protein_coding	ribosomal protein S21 [Source:HGNC Symbol;Acc:HGNC:10409]
ENSG00000171984	SHLD1	protein_coding	shieldin complex subunit 1 [Source:HGNC Symbol;Acc:HGNC:26318]
ENSG00000172301	COPRS	protein_coding	coordinator of PRMT5 and differentiation stimulator [Source:HGNC Symbol;Acc:HGNC:28848]
ENSG00000172361	CFAP53	protein_coding	cilia and flagella associated protein 53 [Source:HGNC Symbol;Acc:HGNC:26530]
ENSG00000172366	MCRIP2	protein_coding	MAPK regulated corepressor interacting protein 2 [Source:HGNC Symbol;Acc:HGNC:14142]
ENSG00000172508	CARNS1	protein_coding	carnosine synthase 1 [Source:HGNC Symbol;Acc:HGNC:29268]
ENSG00000172594	SMPDL3A	protein_coding	sphingomyelin phosphodiesterase acid like 3A [Source:HGNC Symbol;Acc:HGNC:17389]
ENSG00000172613	RAD9A	protein_coding	RAD9 checkpoint clamp component A [Source:HGNC Symbol;Acc:HGNC:9827]
ENSG00000173275	ZNF449	protein_coding	zinc finger protein 449 [Source:HGNC Symbol;Acc:HGNC:21039]
ENSG00000173452	TMEM196	protein_coding	transmembrane protein 196 [Source:HGNC Symbol;Acc:HGNC:22431]
ENSG00000173531	MST1	protein_coding	macrophage stimulating 1 [Source:HGNC Symbol;Acc:HGNC:7380]
ENSG00000173621	LRFN4	protein_coding	leucine rich repeat and fibronectin type III domain containing 4 [Source:HGNC Symbol;Acc:HGNC:28456]
ENSG00000173678	SPDYE2B	protein_coding	speedy/RINGO cell cycle regulator family member E2B [Source:HGNC Symbol;Acc:HGNC:48334]
ENSG00000174106	LEMD3	protein_coding	LEM domain containing 3 [Source:HGNC Symbol;Acc:HGNC:28887]
ENSG00000174482	LINGO2	protein_coding	leucine rich repeat and Ig domain containing 2 [Source:HGNC Symbol;Acc:HGNC:21207]
ENSG00000174599	TRAM1L1	protein_coding	translocation associated membrane protein 1 like 1 [Source:HGNC Symbol;Acc:HGNC:28371]
ENSG00000174718	RESF1	protein_coding	retroelement silencing factor 1 [Source:HGNC Symbol;Acc:HGNC:25559]
ENSG00000175066	GK5	protein_coding	glycerol kinase 5 [Source:HGNC Symbol;Acc:HGNC:28635]
ENSG00000175193	PARL	protein_coding	presenilin associated rhomboid like [Source:HGNC Symbol;Acc:HGNC:18253]
ENSG00000175283	DOLK	protein_coding	dolichol kinase [Source:HGNC Symbol;Acc:HGNC:23406]
ENSG00000175592	FOSL1	protein_coding	FOS like 1, AP-1 transcription factor subunit [Source:HGNC Symbol;Acc:HGNC:13718]
ENSG00000176018	LYSMD3	protein_coding	LysM domain containing 3 [Source:HGNC Symbol;Acc:HGNC:26969]
ENSG00000176142	TMEM39A	protein_coding	transmembrane protein 39A [Source:HGNC Symbol;Acc:HGNC:25600]
ENSG00000176293	ZNF135	protein_coding	zinc finger protein 135 [Source:HGNC Symbol;Acc:HGNC:12919]
ENSG00000176407	KCMF1	protein_coding	potassium channel modulatory factor 1 [Source:HGNC Symbol;Acc:HGNC:20589]
ENSG00000176720	BOK	protein_coding	BCL2 family apoptosis regulator BOK [Source:HGNC Symbol;Acc:HGNC:1087]
ENSG00000176769	TCERG1L	protein_coding	transcription elongation regulator 1 like [Source:HGNC Symbol;Acc:HGNC:23533]
ENSG00000177125	ZBTB34	protein_coding	zinc finger and BTB domain containing 34 [Source:HGNC Symbol;Acc:HGNC:31446]
ENSG00000177752	YIPF7	protein_coding	Yip1 domain family member 7 [Source:HGNC Symbol;Acc:HGNC:26825]
ENSG00000178074	C2orf69	protein_coding	chromosome 2 open reading frame 69 [Source:HGNC Symbol;Acc:HGNC:26799]
ENSG00000178082	TWF1P1	processed_pseudogene	twinfilin 1 pseudogene 1 [Source:HGNC Symbol;Acc:HGNC:21736]
ENSG00000178162	FAR2P2	transcribed_unprocessed_pseudogene	fatty acyl-CoA reductase 2 pseudogene 2 [Source:HGNC Symbol;Acc:HGNC:49279]
ENSG00000178425	NT5DC1	protein_coding	5'-nucleotidase domain containing 1 [Source:HGNC Symbol;Acc:HGNC:21556]
ENSG00000178773	CPNE7	protein_coding	copine 7 [Source:HGNC Symbol;Acc:HGNC:2320]
ENSG00000179965	ZNF771	protein_coding	zinc finger protein 771 [Source:HGNC Symbol;Acc:HGNC:29653]
ENSG00000180316	PNPLA1	protein_coding	patatin like phospholipase domain containing 1 [Source:HGNC Symbol;Acc:HGNC:21246]
ENSG00000180440	SERTM1	protein_coding	serine rich and transmembrane domain containing 1 [Source:HGNC Symbol;Acc:HGNC:33792]
ENSG00000180828	BHLHE22	protein_coding	basic helix-loop-helix family member e22 [Source:HGNC Symbol;Acc:HGNC:11963]
ENSG00000180917	CMTR2	protein_coding	cap methyltransferase 2 [Source:HGNC Symbol;Acc:HGNC:25635]
ENSG00000181467	RAP2B	protein_coding	RAP2B, member of RAS oncogene family [Source:HGNC Symbol;Acc:HGNC:9862]
ENSG00000181704	YIPF6	protein_coding	Yip1 domain family member 6 [Source:HGNC Symbol;Acc:HGNC:28304]
ENSG00000181751	MACIR	protein_coding	macrophage immunometabolism regulator [Source:HGNC Symbol;Acc:HGNC:25052]
ENSG00000182208	MOB2	protein_coding	MOB kinase activator 2 [Source:HGNC Symbol;Acc:HGNC:24904]
ENSG00000182240	BACE2	protein_coding	beta-secretase 2 [Source:HGNC Symbol;Acc:HGNC:934]
ENSG00000182378	PLCXD1	protein_coding	phosphatidylinositol specific phospholipase C X domain containing 1 [Source:HGNC Symbol;Acc:HGNC:23148]
ENSG00000182400	TRAPPC6B	protein_coding	trafficking protein particle complex subunit 6B [Source:HGNC Symbol;Acc:HGNC:23066]
ENSG00000182722	SEPHS1P1	processed_pseudogene	selenophosphate synthetase 1 pseudogene 1 [Source:HGNC Symbol;Acc:HGNC:42161]
ENSG00000182903	ZNF721	protein_coding	zinc finger protein 721 [Source:HGNC Symbol;Acc:HGNC:29425]
ENSG00000182952	HMGN4	protein_coding	high mobility group nucleosomal binding domain 4 [Source:HGNC Symbol;Acc:HGNC:4989]
ENSG00000183617	MRPL54	protein_coding	mitochondrial ribosomal protein L54 [Source:HGNC Symbol;Acc:HGNC:16685]
ENSG00000183621	ZNF438	protein_coding	zinc finger protein 438 [Source:HGNC Symbol;Acc:HGNC:21029]
ENSG00000183682	BMP8A	protein_coding	bone morphogenetic protein 8a [Source:HGNC Symbol;Acc:HGNC:21650]
ENSG00000183935	HTR7P1	transcribed_processed_pseudogene	5-hydroxytryptamine receptor 7 pseudogene 1 [Source:HGNC Symbol;Acc:HGNC:30411]
ENSG00000184489	PTP4A3	protein_coding	protein tyrosine phosphatase 4A3 [Source:HGNC Symbol;Acc:HGNC:9636]
ENSG00000184925	LCN12	protein_coding	lipocalin 12 [Source:HGNC Symbol;Acc:HGNC:28733]
ENSG00000184949	FAM227A	protein_coding	family with sequence similarity 227 member A [Source:HGNC Symbol;Acc:HGNC:44197]
ENSG00000184979	USP18	protein_coding	ubiquitin specific peptidase 18 [Source:HGNC Symbol;Acc:HGNC:12616]
ENSG00000185189	NRBP2	protein_coding	nuclear receptor binding protein 2 [Source:HGNC Symbol;Acc:HGNC:19339]
ENSG00000185222	TCEAL9	protein_coding	transcription elongation factor A like 9 [Source:HGNC Symbol;Acc:HGNC:30084]
ENSG00000185339	TCN2	protein_coding	transcobalamin 2 [Source:HGNC Symbol;Acc:HGNC:11653]
ENSG00000185361	TNFAIP8L1	protein_coding	TNF alpha induced protein 8 like 1 [Source:HGNC Symbol;Acc:HGNC:28279]
ENSG00000185404	SP140L	protein_coding	SP140 nuclear body protein like [Source:HGNC Symbol;Acc:HGNC:25105]
ENSG00000185483	ROR1	protein_coding	receptor tyrosine kinase like orphan receptor 1 [Source:HGNC Symbol;Acc:HGNC:10256]
ENSG00000185745	IFIT1	protein_coding	interferon induced protein with tetratricopeptide repeats 1 [Source:HGNC Symbol;Acc:HGNC:5407]
ENSG00000185761	ADAMTSL5	protein_coding	ADAMTS like 5 [Source:HGNC Symbol;Acc:HGNC:27912]
ENSG00000185875	THNSL1	protein_coding	threonine synthase like 1 [Source:HGNC Symbol;Acc:HGNC:26160]
ENSG00000185942	NKAIN3	protein_coding	sodium/potassium transporting ATPase interacting 3 [Source:HGNC Symbol;Acc:HGNC:26829]
ENSG00000186350	RXRA	protein_coding	retinoid X receptor alpha [Source:HGNC Symbol;Acc:HGNC:10477]
ENSG00000186417	GLDN	protein_coding	gliomedin [Source:HGNC Symbol;Acc:HGNC:29514]
ENSG00000186532	SMYD4	protein_coding	SET and MYND domain containing 4 [Source:HGNC Symbol;Acc:HGNC:21067]
ENSG00000186787	SPIN2B	protein_coding	spindlin family member 2B [Source:HGNC Symbol;Acc:HGNC:33147]
ENSG00000187098	MITF	protein_coding	melanocyte inducing transcription factor [Source:HGNC Symbol;Acc:HGNC:7105]
ENSG00000187634	SAMD11	protein_coding	sterile alpha motif domain containing 11 [Source:HGNC Symbol;Acc:HGNC:28706]
ENSG00000187650	VMAC	protein_coding	vimentin type intermediate filament associated coiled-coil protein [Source:HGNC Symbol;Acc:HGNC:33803]
ENSG00000188167	TMPPE	protein_coding	transmembrane protein with metallophosphoesterase domain [Source:HGNC Symbol;Acc:HGNC:33865]
ENSG00000188404	SELL	protein_coding	selectin L [Source:HGNC Symbol;Acc:HGNC:10720]
ENSG00000188428	BLOC1S5	protein_coding	biogenesis of lysosomal organelles complex 1 subunit 5 [Source:HGNC Symbol;Acc:HGNC:18561]
ENSG00000188933	USP32P1	transcribed_unprocessed_pseudogene	ubiquitin specific peptidase 32 pseudogene 1 [Source:HGNC Symbol;Acc:HGNC:43570]
ENSG00000189420	ZFP92	protein_coding	ZFP92 zinc finger protein [Source:HGNC Symbol;Acc:HGNC:12865]
ENSG00000196072	BLOC1S2	protein_coding	biogenesis of lysosomal organelles complex 1 subunit 2 [Source:HGNC Symbol;Acc:HGNC:20984]
ENSG00000196214	ZNF766	protein_coding	zinc finger protein 766 [Source:HGNC Symbol;Acc:HGNC:28063]
ENSG00000196263	ZNF471	protein_coding	zinc finger protein 471 [Source:HGNC Symbol;Acc:HGNC:23226]
ENSG00000196357	ZNF565	protein_coding	zinc finger protein 565 [Source:HGNC Symbol;Acc:HGNC:26726]
ENSG00000196418	ZNF124	protein_coding	zinc finger protein 124 [Source:HGNC Symbol;Acc:HGNC:12907]
ENSG00000196756	SNHG17	lncRNA	small nucleolar RNA host gene 17 [Source:HGNC Symbol;Acc:HGNC:48600]
ENSG00000197070	ARRDC1	protein_coding	arrestin domain containing 1 [Source:HGNC Symbol;Acc:HGNC:28633]
ENSG00000197162	ZNF785	protein_coding	zinc finger protein 785 [Source:HGNC Symbol;Acc:HGNC:26496]
ENSG00000197296	FITM2	protein_coding	fat storage inducing transmembrane protein 2 [Source:HGNC Symbol;Acc:HGNC:16135]
ENSG00000197536	IRF1-AS1	lncRNA	IRF1 antisense RNA 1 [Source:HGNC Symbol;Acc:HGNC:33838]
ENSG00000197774	EME2	protein_coding	essential meiotic structure-specific endonuclease subunit 2 [Source:HGNC Symbol;Acc:HGNC:27289]
ENSG00000197977	ELOVL2	protein_coding	ELOVL fatty acid elongase 2 [Source:HGNC Symbol;Acc:HGNC:14416]
ENSG00000198155	ZNF876P	transcribed_unprocessed_pseudogene	zinc finger protein 876, pseudogene [Source:HGNC Symbol;Acc:HGNC:32472]
ENSG00000198157	HMGN5	protein_coding	high mobility group nucleosome binding domain 5 [Source:HGNC Symbol;Acc:HGNC:8013]
ENSG00000198185	ZNF334	protein_coding	zinc finger protein 334 [Source:HGNC Symbol;Acc:HGNC:15806]
ENSG00000198324	PHETA1	protein_coding	PH domain containing endocytic trafficking adaptor 1 [Source:HGNC Symbol;Acc:HGNC:26509]
ENSG00000198355	PIM3	protein_coding	Pim-3 proto-oncogene, serine/threonine kinase [Source:HGNC Symbol;Acc:HGNC:19310]
ENSG00000198482	ZNF808	protein_coding	zinc finger protein 808 [Source:HGNC Symbol;Acc:HGNC:33230]
ENSG00000198542	ITGBL1	protein_coding	integrin subunit beta like 1 [Source:HGNC Symbol;Acc:HGNC:6164]
ENSG00000198680	TUSC1	protein_coding	tumor suppressor candidate 1 [Source:HGNC Symbol;Acc:HGNC:31010]
ENSG00000198734	F5	protein_coding	coagulation factor V [Source:HGNC Symbol;Acc:HGNC:3542]
ENSG00000198856	OSTC	protein_coding	oligosaccharyltransferase complex non-catalytic subunit [Source:HGNC Symbol;Acc:HGNC:24448]
ENSG00000198887	SMC5	protein_coding	structural maintenance of chromosomes 5 [Source:HGNC Symbol;Acc:HGNC:20465]
ENSG00000198924	DCLRE1A	protein_coding	DNA cross-link repair 1A [Source:HGNC Symbol;Acc:HGNC:17660]
ENSG00000198960	ARMCX6	protein_coding	armadillo repeat containing X-linked 6 [Source:HGNC Symbol;Acc:HGNC:26094]
ENSG00000201570	RNU4-56P	snRNA	RNA, U4 small nuclear 56, pseudogene [Source:HGNC Symbol;Acc:HGNC:46992]
ENSG00000201969	SNORD115-20	snoRNA	small nucleolar RNA, C/D box 115-20 [Source:HGNC Symbol;Acc:HGNC:33039]
ENSG00000203805	PLPP4	protein_coding	phospholipid phosphatase 4 [Source:HGNC Symbol;Acc:HGNC:23531]
ENSG00000204396	VWA7	protein_coding	von Willebrand factor A domain containing 7 [Source:HGNC Symbol;Acc:HGNC:13939]
ENSG00000204439	C6orf47	protein_coding	chromosome 6 open reading frame 47 [Source:HGNC Symbol;Acc:HGNC:19076]
ENSG00000205116	TMEM88B	protein_coding	transmembrane protein 88B [Source:HGNC Symbol;Acc:HGNC:37099]
ENSG00000205808	PLPP6	protein_coding	phospholipid phosphatase 6 [Source:HGNC Symbol;Acc:HGNC:23682]
ENSG00000205927	OLIG2	protein_coding	oligodendrocyte transcription factor 2 [Source:HGNC Symbol;Acc:HGNC:9398]
ENSG00000205981	DNAJC19	protein_coding	DnaJ heat shock protein family (Hsp40) member C19 [Source:HGNC Symbol;Acc:HGNC:30528]
ENSG00000206384	COL6A6	protein_coding	collagen type VI alpha 6 chain [Source:HGNC Symbol;Acc:HGNC:27023]
ENSG00000206567		lncRNA	novel transcript
ENSG00000206838	SNORA5A	snoRNA	small nucleolar RNA, H/ACA box 5A [Source:HGNC Symbol;Acc:HGNC:32588]
ENSG00000212802	RPL15P3	processed_pseudogene	ribosomal protein L15 pseudogene 3 [Source:HGNC Symbol;Acc:HGNC:21538]
ENSG00000213189	BTF3L4P2	processed_pseudogene	basic transcription factor 3 like 4 pseudogene 2 [Source:HGNC Symbol;Acc:HGNC:39646]
ENSG00000213390	ARHGAP19	protein_coding	Rho GTPase activating protein 19 [Source:HGNC Symbol;Acc:HGNC:23724]
ENSG00000213445	SIPA1	protein_coding	signal-induced proliferation-associated 1 [Source:HGNC Symbol;Acc:HGNC:10885]
ENSG00000213780	GTF2H4	protein_coding	general transcription factor IIH subunit 4 [Source:HGNC Symbol;Acc:HGNC:4658]
ENSG00000214192	UBE2V1P2	processed_pseudogene	UBE2V1 pseudogene 2 [Source:HGNC Symbol;Acc:HGNC:32648]
ENSG00000214265		protein_coding	novel protein
ENSG00000214293	APTR	lncRNA	Alu-mediated CDKN1A/p21 transcriptional regulator [Source:HGNC Symbol;Acc:HGNC:44173]
ENSG00000214309	MBLAC1	protein_coding	metallo-beta-lactamase domain containing 1 [Source:HGNC Symbol;Acc:HGNC:22180]
ENSG00000214338	SOGA3	protein_coding	SOGA family member 3 [Source:HGNC Symbol;Acc:HGNC:21494]
ENSG00000214353	VAC14-AS1	lncRNA	VAC14 antisense RNA 1 [Source:HGNC Symbol;Acc:HGNC:48605]
ENSG00000214688	C10orf105	protein_coding	chromosome 10 open reading frame 105 [Source:HGNC Symbol;Acc:HGNC:20304]
ENSG00000214783	POLR2J4	lncRNA	RNA polymerase II subunit J4, pseudogene [Source:HGNC Symbol;Acc:HGNC:28195]
ENSG00000215190	LINC00680	transcribed_unprocessed_pseudogene	long intergenic non-protein coding RNA 680 [Source:HGNC Symbol;Acc:HGNC:44417]
ENSG00000215217	C5orf49	protein_coding	chromosome 5 open reading frame 49 [Source:HGNC Symbol;Acc:HGNC:27028]
ENSG00000215302		transcribed_unprocessed_pseudogene	WAS protein homolog associated with actin, golgi membranes and microtubules (WHAMM) pseudogene
ENSG00000215375	MYL5	protein_coding	myosin light chain 5 [Source:HGNC Symbol;Acc:HGNC:7586]
ENSG00000215910	C1orf167	protein_coding	chromosome 1 open reading frame 167 [Source:HGNC Symbol;Acc:HGNC:25262]
ENSG00000217094	PPIAP31	processed_pseudogene	peptidylprolyl isomerase A pseudogene 31 [Source:HGNC Symbol;Acc:HGNC:44962]
ENSG00000219607	PPP1R3G	protein_coding	protein phosphatase 1 regulatory subunit 3G [Source:HGNC Symbol;Acc:HGNC:14945]
ENSG00000219665	ZNF433-AS1	lncRNA	ZNF433 and ZNF878 antisense RNA 1 [Source:HGNC Symbol;Acc:HGNC:53776]
ENSG00000219928		processed_pseudogene	ribosomal protein S29 (RPS29) pseudogene
ENSG00000222009	BTBD19	protein_coding	BTB domain containing 19 [Source:HGNC Symbol;Acc:HGNC:27145]
ENSG00000223443	USP17L2	protein_coding	ubiquitin specific peptidase 17 like family member 2 [Source:HGNC Symbol;Acc:HGNC:34434]
ENSG00000223947		lncRNA	novel transcript
ENSG00000224020	MIR181A2HG	lncRNA	MIR181A2 host gene [Source:HGNC Symbol;Acc:HGNC:37188]
ENSG00000225091	SNORA71A	snoRNA	small nucleolar RNA, H/ACA box 71A [Source:HGNC Symbol;Acc:HGNC:10232]
ENSG00000225108	ZBTB45P1	processed_pseudogene	zinc finger and BTB domain containing 45 pseudogene 1 [Source:HGNC Symbol;Acc:HGNC:49227]
ENSG00000225138	SLC9A3-AS1	lncRNA	SLC9A3 antisense RNA 1 [Source:HGNC Symbol;Acc:HGNC:40550]
ENSG00000225140		lncRNA	novel transcript
ENSG00000225423	TNPO1P1	processed_pseudogene	transportin 1 pseudogene 1 [Source:HGNC Symbol;Acc:HGNC:45120]
ENSG00000225689		lncRNA	novel transcript
ENSG00000225953	SATB2-AS1	lncRNA	SATB2 antisense RNA 1 [Source:HGNC Symbol;Acc:HGNC:26490]
ENSG00000226009	KCNIP2-AS1	lncRNA	KCNIP2 antisense RNA 1 [Source:HGNC Symbol;Acc:HGNC:48680]
ENSG00000226239		lncRNA	novel transcript
ENSG00000226367	ST7-AS2	lncRNA	ST7 antisense RNA 2 [Source:HGNC Symbol;Acc:HGNC:16044]
ENSG00000226562	CYP4F26P	lncRNA	cytochrome P450 family 4 subfamily F member 26, pseudogene [Source:HGNC Symbol;Acc:HGNC:39948]
ENSG00000226642	ACTG1P12	processed_pseudogene	actin gamma 1 pseudogene 12 [Source:HGNC Symbol;Acc:HGNC:44496]
ENSG00000226711	FAM66C	lncRNA	family with sequence similarity 66 member C [Source:HGNC Symbol;Acc:HGNC:21644]
ENSG00000226925	IL1R1-AS1	lncRNA	IL1R1 antisense RNA 1 [Source:HGNC Symbol;Acc:HGNC:53898]
ENSG00000227388		lncRNA	novel transcript
ENSG00000227487	NCAM1-AS1	lncRNA	NCAM1 antisense RNA1 [Source:HGNC Symbol;Acc:HGNC:48675]
ENSG00000228113		lncRNA	novel transcript, antisense to STEAP4
ENSG00000228459	LINC01546	lncRNA	long intergenic non-protein coding RNA 1546 [Source:HGNC Symbol;Acc:HGNC:27336]
ENSG00000228521		lncRNA	novel transcript
ENSG00000228653	HNRNPCP7	processed_pseudogene	heterogeneous nuclear ribonucleoprotein C pseudogene 7 [Source:HGNC Symbol;Acc:HGNC:48818]
ENSG00000228697		lncRNA	novel transcript
ENSG00000229203		lncRNA	novel transcript
ENSG00000229299		lncRNA	novel transcript
ENSG00000229358	DPY19L1P1	unprocessed_pseudogene	DPY19L1 pseudogene 1 [Source:HGNC Symbol;Acc:HGNC:22395]
ENSG00000229944	EIF4EP2	processed_pseudogene	eukaryotic translation initiation factor 4E pseudogene 2 [Source:HGNC Symbol;Acc:HGNC:32428]
ENSG00000230825		lncRNA	novel transcript
ENSG00000231185	SPRY4-AS1	lncRNA	SPRY4 antisense RNA 1 [Source:HGNC Symbol;Acc:HGNC:53465]
ENSG00000231203	KRT8P10	processed_pseudogene	keratin 8 pseudogene 10 [Source:HGNC Symbol;Acc:HGNC:33364]
ENSG00000231731		lncRNA	novel transcript, antisense to IWS1
ENSG00000231794		lncRNA	novel transcript, antisense to WDR91
ENSG00000232043		lncRNA	novel transcript, antisense to PTPN1
ENSG00000232380	ZDHHC20P4	processed_pseudogene	zinc finger DHHC-type containing 20 pseudogene 4 [Source:HGNC Symbol;Acc:HGNC:39776]
ENSG00000232442	MHENCR	lncRNA	melanoma highly expressed competing endogenous lncRNA for miR-425 and miR-489 [Source:HGNC Symbol;Acc:HGNC:53110]
ENSG00000232995	RGS5	lncRNA	regulator of G protein signaling 5 [Source:NCBI gene (formerly Entrezgene);Acc:8490]
ENSG00000233143	DIRC3-AS1	lncRNA	DIRC3 antisense RNA 1 [Source:HGNC Symbol;Acc:HGNC:50636]
ENSG00000233264		processed_pseudogene	peptidylprolyl isomerase (cyclophilin)-like 4 (PPIL4) pseudogene
ENSG00000233593	LINC02609	lncRNA	long intergenic non-protein coding RNA 2609 [Source:HGNC Symbol;Acc:HGNC:27140]
ENSG00000233885	YEATS2-AS1	lncRNA	YEATS2 antisense RNA 1 [Source:HGNC Symbol;Acc:HGNC:41101]
ENSG00000234323	LINC01505	lncRNA	long intergenic non-protein coding RNA 1505 [Source:HGNC Symbol;Acc:HGNC:51186]
ENSG00000234494	SP2-AS1	lncRNA	SP2 antisense RNA 1 [Source:HGNC Symbol;Acc:HGNC:51341]
ENSG00000235010		lncRNA	novel transcript
ENSG00000235587	GAPDHP65	processed_pseudogene	glyceraldehyde 3 phosphate dehydrogenase pseudogene 65 [Source:HGNC Symbol;Acc:HGNC:4143]
ENSG00000235597	LINC01102	lncRNA	long intergenic non-protein coding RNA 1102 [Source:HGNC Symbol;Acc:HGNC:27165]
ENSG00000235652	FBXO30-DT	lncRNA	FBXO30 divergent transcript [Source:HGNC Symbol;Acc:HGNC:48990]
ENSG00000236432	MFF-DT	lncRNA	MFF divergent transcript [Source:HGNC Symbol;Acc:HGNC:41067]
ENSG00000236526		lncRNA	novel transcript
ENSG00000236654		processed_pseudogene	chromosome 5 open reading frame 13 (C5orf13) pseudogene
ENSG00000236859	NIFK-AS1	lncRNA	NIFK antisense RNA 1 [Source:HGNC Symbol;Acc:HGNC:27385]
ENSG00000237278	RLIMP2	processed_pseudogene	ring finger protein, LIM domain interacting pseudogene 2 [Source:HGNC Symbol;Acc:HGNC:39683]
ENSG00000237720		lncRNA	novel transcript
ENSG00000237949	LINC00844	lncRNA	long intergenic non-protein coding RNA 844 [Source:HGNC Symbol;Acc:HGNC:45031]
ENSG00000238057	ZEB2-AS1	lncRNA	ZEB2 antisense RNA 1 [Source:HGNC Symbol;Acc:HGNC:37149]
ENSG00000238273		lncRNA	novel transcript, antisense to FHL2
ENSG00000239002	SCARNA10	snoRNA	small Cajal body-specific RNA 10 [Source:HGNC Symbol;Acc:HGNC:32567]
ENSG00000239149	SNORA59A	snoRNA	small nucleolar RNA, H/ACA box 59A [Source:HGNC Symbol;Acc:HGNC:32653]
ENSG00000239213	NCK1-DT	lncRNA	NCK1 divergent transcript [Source:HGNC Symbol;Acc:HGNC:49645]
ENSG00000239704	CDRT4	protein_coding	CMT1A duplicated region transcript 4 [Source:HGNC Symbol;Acc:HGNC:14383]
ENSG00000239775		lncRNA	novel transcript, sense overlapping DBNL
ENSG00000242048		lncRNA	novel transcript
ENSG00000242247	ARFGAP3	protein_coding	ADP ribosylation factor GTPase activating protein 3 [Source:HGNC Symbol;Acc:HGNC:661]
ENSG00000242529	AHCYP8	transcribed_processed_pseudogene	adenosylhomocysteinase pseudogene 8 [Source:HGNC Symbol;Acc:HGNC:45000]
ENSG00000243649	CFB	protein_coding	complement factor B [Source:HGNC Symbol;Acc:HGNC:1037]
ENSG00000244128	LINC01322	lncRNA	long intergenic non-protein coding RNA 1322 [Source:HGNC Symbol;Acc:HGNC:50528]
ENSG00000244242	IFITM10	protein_coding	interferon induced transmembrane protein 10 [Source:HGNC Symbol;Acc:HGNC:40022]
ENSG00000244509	APOBEC3C	protein_coding	apolipoprotein B mRNA editing enzyme catalytic subunit 3C [Source:HGNC Symbol;Acc:HGNC:17353]
ENSG00000245498		lncRNA	novel transcript, antisense to C11orf61
ENSG00000245556	SCAMP1-AS1	lncRNA	SCAMP1 antisense RNA 1 [Source:HGNC Symbol;Acc:HGNC:50544]
ENSG00000246339	EXTL3-AS1	lncRNA	EXTL3 antisense RNA 1 [Source:HGNC Symbol;Acc:HGNC:27985]
ENSG00000246560	UBE2D3-AS1	lncRNA	UBE2D3 antisense RNA 1 [Source:HGNC Symbol;Acc:HGNC:54095]
ENSG00000246705	H2AJ	protein_coding	H2A.J histone [Source:HGNC Symbol;Acc:HGNC:14456]
ENSG00000246859	STARD4-AS1	lncRNA	STARD4 antisense RNA 1 [Source:HGNC Symbol;Acc:HGNC:44117]
ENSG00000246922	UBAP1L	protein_coding	ubiquitin associated protein 1 like [Source:HGNC Symbol;Acc:HGNC:40028]
ENSG00000247092	SNHG10	lncRNA	small nucleolar RNA host gene 10 [Source:HGNC Symbol;Acc:HGNC:27510]
ENSG00000247193		lncRNA	novel transcript, antisense to CENTD1
ENSG00000247679		lncRNA	novel transcript
ENSG00000248415	GAPDHP61	processed_pseudogene	glyceraldehyde 3 phosphate dehydrogenase pseudogene 61 [Source:HGNC Symbol;Acc:HGNC:4155]
ENSG00000249348	UGDH-AS1	lncRNA	UGDH antisense RNA 1 [Source:HGNC Symbol;Acc:HGNC:40601]
ENSG00000249474		lncRNA	novel transcript
ENSG00000249839		unprocessed_pseudogene	histidine acid phosphatase domain containing 2A (HISPPD2A) pseudogene
ENSG00000250159	PKD2L2-DT	lncRNA	PKD2L2 divergent transcript [Source:HGNC Symbol;Acc:HGNC:55557]
ENSG00000250539	KRT8P33	processed_pseudogene	keratin 8 pseudogene 33 [Source:HGNC Symbol;Acc:HGNC:39867]
ENSG00000250643		lncRNA	novel transcript
ENSG00000250986	LINC02600	lncRNA	long intergenic non-protein coding RNA 2600 [Source:HGNC Symbol;Acc:HGNC:53177]
ENSG00000251148		lncRNA	novel transcript
ENSG00000251246		protein_coding	novel ephrin-A4 (EFNA4) and ephrin-A3 (EFNA3) protein
ENSG00000251474	RPL32P3	transcribed_unprocessed_pseudogene	ribosomal protein L32 pseudogene 3 [Source:HGNC Symbol;Acc:HGNC:27024]
ENSG00000252316	RNY4	misc_RNA	RNA, Ro60-associated Y4 [Source:HGNC Symbol;Acc:HGNC:10244]
ENSG00000252835	SCARNA21	scaRNA	small Cajal body-specific RNA 21 [Source:HGNC Symbol;Acc:HGNC:32579]
ENSG00000253636		lncRNA	novel transcript
ENSG00000253716	MINCR	lncRNA	MYC-induced long non-coding RNA [Source:HGNC Symbol;Acc:HGNC:51653]
ENSG00000253771	TPTE2P1	transcribed_unprocessed_pseudogene	transmembrane phosphoinositide 3-phosphatase and tensin homolog 2 pseudogene 1 [Source:HGNC Symbol;Acc:HGNC:35196]
ENSG00000254003	SRI-AS1	lncRNA	SRI antisense RNA 1 [Source:HGNC Symbol;Acc:HGNC:40564]
ENSG00000254539		lncRNA	novel transcript
ENSG00000254598	CSNK2A3	protein_coding	casein kinase 2 alpha 3 [Source:HGNC Symbol;Acc:HGNC:2458]
ENSG00000254685	FPGT	protein_coding	fucose-1-phosphate guanylyltransferase [Source:HGNC Symbol;Acc:HGNC:3825]
ENSG00000254894	NAV2-AS1	lncRNA	NAV2 antisense RNA 1 [Source:HGNC Symbol;Acc:HGNC:40744]
ENSG00000255292		protein_coding	novel transcript
ENSG00000255339		protein_coding	NADH dehydrogenase (ubiquinone) 1 beta subcomplex, 8, 19kDa (NDUFB8) and SEC31 homolog B (S. cerevisiae) (SEC31B) readthrough
ENSG00000255384		lncRNA	novel transcript
ENSG00000255526	NEDD8-MDP1	protein_coding	NEDD8-MDP1 readthrough [Source:HGNC Symbol;Acc:HGNC:39551]
ENSG00000255857	PXN-AS1	lncRNA	PXN antisense RNA 1 [Source:HGNC Symbol;Acc:HGNC:44123]
ENSG00000256008	CABP1-DT	lncRNA	CABP1 divergent transcript [Source:HGNC Symbol;Acc:HGNC:55491]
ENSG00000256073	URB1-AS1	lncRNA	URB1 antisense RNA 1 (head to head) [Source:HGNC Symbol;Acc:HGNC:23128]
ENSG00000256148		processed_pseudogene	mitochondrially encoded cytochrome c oxidase I (MT-COI) pseudogene
ENSG00000256500		protein_coding	novel protein
ENSG00000256514		protein_coding	novel protein
ENSG00000256925	ADGRA1-AS1	lncRNA	ADGRA1 antisense RNA 1 [Source:HGNC Symbol;Acc:HGNC:49543]
ENSG00000256973		lncRNA	novel transcript
ENSG00000257122	RRN3P3	transcribed_unprocessed_pseudogene	RRN3 pseudogene 3 [Source:HGNC Symbol;Acc:HGNC:37620]
ENSG00000257341		protein_coding	novel protein
ENSG00000258100	LINC02823	lncRNA	long intergenic non-protein coding RNA 2823 [Source:HGNC Symbol;Acc:HGNC:54354]
ENSG00000258757		lncRNA	novel transcript, antisense to ERO1L
ENSG00000258920	FOXN3-AS1	lncRNA	FOXN3 antisense RNA 1 [Source:HGNC Symbol;Acc:HGNC:44290]
ENSG00000258959		transcribed_unitary_pseudogene	novel pseudogene, ortholog of 1700001K19Rik (M. musculus)
ENSG00000259007		lncRNA	novel transcript, antisense to GNG2
ENSG00000259049		lncRNA	novel transcript, antisense to GNPNAT1
ENSG00000259100	COILP1	processed_pseudogene	coilin pseudogene 1 [Source:HGNC Symbol;Acc:HGNC:19927]
ENSG00000259248	USP3-AS1	lncRNA	USP3 antisense RNA 1 [Source:HGNC Symbol;Acc:HGNC:44140]
ENSG00000259583	ALDH1A3-AS1	lncRNA	ALDH1A3 antisense RNA 1 [Source:HGNC Symbol;Acc:HGNC:55416]
ENSG00000260198		lncRNA	novel transcript, sense intronic to GNAO1
ENSG00000260793		lncRNA	novel transcript, antisense to UBTF
ENSG00000261312		lncRNA	novel transcript, antisense to C16orf88
ENSG00000261360	OTULIN-DT	lncRNA	OTULIN divergent transcript [Source:HGNC Symbol;Acc:HGNC:55368]
ENSG00000261399		lncRNA	novel transcript, antisense to MAPK8IP3
ENSG00000261526		lncRNA	novel transcript
ENSG00000261829		lncRNA	novel transcript
ENSG00000262209	PCDHGB3	protein_coding	protocadherin gamma subfamily B, 3 [Source:HGNC Symbol;Acc:HGNC:8710]
ENSG00000262410		lncRNA	novel transcript, sense intronic FN3K
ENSG00000262576	PCDHGA4	protein_coding	protocadherin gamma subfamily A, 4 [Source:HGNC Symbol;Acc:HGNC:8702]
ENSG00000262881		lncRNA	novel transcript, antisense to MAPT
ENSG00000264538	SUZ12P1	transcribed_unprocessed_pseudogene	SUZ12 pseudogene 1 [Source:HGNC Symbol;Acc:HGNC:32421]
ENSG00000264968		lncRNA	novel transcript
ENSG00000266050		transcribed_processed_pseudogene	family with sequence similarity 27-like (FAM27L) pseudogene
ENSG00000266820	KPNA2P3	transcribed_unprocessed_pseudogene	karyopherin subunit alpha 2 pseudogene 3 [Source:HGNC Symbol;Acc:HGNC:52870]
ENSG00000267232		lncRNA	novel transcript
ENSG00000267469		lncRNA	novel transcript, antisense to TLE5
ENSG00000267481		lncRNA	novel transcript, sense intronic to ZNF506
ENSG00000267532	MIR497HG	lncRNA	mir-497-195 cluster host gene [Source:HGNC Symbol;Acc:HGNC:39523]
ENSG00000267581		lncRNA	novel transcript
ENSG00000267649		lncRNA	novel transcript
ENSG00000267858	MZF1-AS1	lncRNA	MZF1 antisense RNA 1 [Source:HGNC Symbol;Acc:HGNC:51271]
ENSG00000268083		protein_coding	novel protein
ENSG00000268297	CLEC4GP1	unprocessed_pseudogene	C-type lectin domain family 4 member G pseudogene 1 [Source:HGNC Symbol;Acc:HGNC:33502]
ENSG00000268403		lncRNA	novel transcript, antisense to ZNF143
ENSG00000268686		lncRNA	novel transcript, antisense to DKKL1
ENSG00000269190	FBXO17	protein_coding	F-box protein 17 [Source:HGNC Symbol;Acc:HGNC:18754]
ENSG00000269888		lncRNA	novel transcript
ENSG00000269901		lncRNA	novel transcript, antisense to FBXO31
ENSG00000270672	MTRNR2L6	protein_coding	MT-RNR2 like 6 [Source:HGNC Symbol;Acc:HGNC:37163]
ENSG00000270775		processed_pseudogene	eukaryotic translation elongation factor 1 alpha 1, pseudogene
ENSG00000271270	TMCC1-DT	lncRNA	TMCC1 divergent transcript [Source:HGNC Symbol;Acc:HGNC:49060]
ENSG00000271949		protein_coding	novel transcript, LRRC8C-LRRC8D readthrough
ENSG00000272047	GTF2H5	protein_coding	general transcription factor IIH subunit 5 [Source:HGNC Symbol;Acc:HGNC:21157]
ENSG00000272143	FGF14-AS2	lncRNA	FGF14 antisense RNA 2 [Source:HGNC Symbol;Acc:HGNC:44368]
ENSG00000272606	PPP4R3B-DT	lncRNA	PPP4R3B divergent transcript [Source:HGNC Symbol;Acc:HGNC:55209]
ENSG00000272668		lncRNA	novel transcript, antisense to VSIG8
ENSG00000272921		protein_coding	novel protein
ENSG00000272970		lncRNA	novel transcript
ENSG00000273373		lncRNA	novel transcript, antisense to SLC16A4
ENSG00000273723	SUGT1-DT	lncRNA	SUGT1 divergent transcript [Source:HGNC Symbol;Acc:HGNC:54809]
ENSG00000274253		lncRNA	novel transcript, sense overlapping NIPA1
ENSG00000274727		processed_pseudogene	IQ motif and Sec7 domain 3 (IQSEC3) pseudogene
ENSG00000274835		unprocessed_pseudogene	Ig heavy chain V-I pseudogene
ENSG00000275026	GXYLT1P4	transcribed_processed_pseudogene	GXYLT1 pseudogene 4 [Source:HGNC Symbol;Acc:HGNC:50423]
ENSG00000275457		lncRNA	novel transcript, antisense to XRN2
ENSG00000275695	UBE2Q2P6	transcribed_unprocessed_pseudogene	ubiquitin conjugating enzyme E2 Q2 pseudogene 6 [Source:HGNC Symbol;Acc:HGNC:49412]
ENSG00000275778		protein_coding	PRH1-PRR4 readthrough
ENSG00000275981		misc_RNA	NULL
ENSG00000276791		lncRNA	novel transcript
ENSG00000276991		misc_RNA	NULL
ENSG00000277268	LHX1-DT	lncRNA	LHX1 divergent transcript [Source:HGNC Symbol;Acc:HGNC:53778]
ENSG00000277851	LINC02391	lncRNA	long intergenic non-protein coding RNA 2391 [Source:HGNC Symbol;Acc:HGNC:53318]
ENSG00000278828	H3C10	protein_coding	H3 clustered histone 10 [Source:HGNC Symbol;Acc:HGNC:4775]
ENSG00000278970	HEIH	lncRNA	hepatocellular carcinoma up-regulated EZH2-associated long non-coding RNA [Source:HGNC Symbol;Acc:HGNC:45049]
ENSG00000278996		lncRNA	novel transcript
ENSG00000279212		TEC	TEC
ENSG00000279278		lncRNA	novel transcript
ENSG00000279322		TEC	TEC
ENSG00000279519		TEC	TEC
ENSG00000279744		TEC	TEC
ENSG00000279765		protein_coding	novel protein
ENSG00000280007		lncRNA	novel transcript, antisense to TUBA8
ENSG00000280077		TEC	TEC
ENSG00000280088		TEC	TEC
ENSG00000280278	FLJ30679	TEC	uncharacterized protein FLJ30679 [Source:NCBI gene (formerly Entrezgene);Acc:146512]
ENSG00000280441		lncRNA	novel transcript
ENSG00000282542		TEC	TEC
ENSG00000282977	PCBP2-OT1	lncRNA	PCBP2 overlapping transcript 1 [Source:HGNC Symbol;Acc:HGNC:49150]
ENSG00000283440	LINC01260	lncRNA	long intergenic non-protein coding RNA 1260 [Source:HGNC Symbol;Acc:HGNC:49900]
ENSG00000283633		lncRNA	novel transcript
ENSG00000283828		lncRNA	novel transcript, antisense to F10
ENSG00000283907		lncRNA	novel transcript, antisense to ATP4A
ENSG00000284523		lncRNA	novel transcript
ENSG00000284620		transcribed_unprocessed_pseudogene	RNA binding protein, fox-1 homolog (C. elegans) 1 (RBFOX1) pseudogene
ENSG00000284708		lncRNA	novel transcript
ENSG00000285053	TBCE	protein_coding	tubulin folding cofactor E [Source:HGNC Symbol;Acc:HGNC:11582]
ENSG00000285085		protein_coding	novel protein
ENSG00000285184		lncRNA	novel transcript
ENSG00000285268		transcribed_processed_pseudogene	novel septin family pseudogene
ENSG00000285522		transcribed_unprocessed_pseudogene	tubulin polymerization promoting protein (TPPP) pseudogene
ENSG00000285588		lncRNA	novel transcript, antisense to PCDH9
ENSG00000285595		lncRNA	novel transcript, antisense to ZNF521
ENSG00000285629		protein_coding	novel transcript
ENSG00000285791		protein_coding	novel transcript
ENSG00000285884		lncRNA	novel transcript
ENSG00000286129		lncRNA	novel transcript
ENSG00000286403		lncRNA	novel transcript
ENSG00000286616		lncRNA	novel transcript
ENSG00000286658		lncRNA	novel transcript, antisense to GRB10
ENSG00000286695		lncRNA	novel transcript
ENSG00000286864		lncRNA	novel transcript, antisense to LRRFIP1
ENSG00000287081		lncRNA	novel transcript, antisense to LDB2
ENSG00000287126		lncRNA	novel transcript
ENSG00000287377		lncRNA	novel transcript, antisense to RFTN1
ENSG00000287868		lncRNA	novel transcript
