# Supplementary material for: Exploring the impact of primer length on efficient gene detection via high-throughput sequencing
Source: Nat Commun. 2024 Jul 12;15:5858. doi: 10.1038/s41467-024-49685-0 (PMC11245535; doi:10.1038/s41467-024-49685-0)
Supplement: Supplementary file 4 — Supplementary Data 1-12 [file 41467_2024_49685_MOESM4_ESM.zip › SupplementaryData/SupplementaryData5_unique_gene_list_18mer_exp1.csv]

Supplementary Data 5: List of Ensembl gene identifiers, gene names, biotypes as well as functional information of the genes that were uniquely detected with the random 18mer in at least two out of three technical replicates (sequencing experiment 1, subsampled to 5 million reads per replicate).
Ensembl Gene ID	gene_name	gene_biotype	description
ENSG00000004660	CAMKK1	protein_coding	calcium/calmodulin dependent protein kinase kinase 1 [Source:HGNC Symbol;Acc:HGNC:1469]
ENSG00000004700	RECQL	protein_coding	RecQ like helicase [Source:HGNC Symbol;Acc:HGNC:9948]
ENSG00000005238	FAM214B	protein_coding	family with sequence similarity 214 member B [Source:HGNC Symbol;Acc:HGNC:25666]
ENSG00000005884	ITGA3	protein_coding	integrin subunit alpha 3 [Source:HGNC Symbol;Acc:HGNC:6139]
ENSG00000006025	OSBPL7	protein_coding	oxysterol binding protein like 7 [Source:HGNC Symbol;Acc:HGNC:16387]
ENSG00000006118	TMEM132A	protein_coding	transmembrane protein 132A [Source:HGNC Symbol;Acc:HGNC:31092]
ENSG00000007264	MATK	protein_coding	megakaryocyte-associated tyrosine kinase [Source:HGNC Symbol;Acc:HGNC:6906]
ENSG00000007545	CRAMP1	protein_coding	cramped chromatin regulator homolog 1 [Source:HGNC Symbol;Acc:HGNC:14122]
ENSG00000008118	CAMK1G	protein_coding	calcium/calmodulin dependent protein kinase IG [Source:HGNC Symbol;Acc:HGNC:14585]
ENSG00000010379	SLC6A13	protein_coding	solute carrier family 6 member 13 [Source:HGNC Symbol;Acc:HGNC:11046]
ENSG00000010539	ZNF200	protein_coding	zinc finger protein 200 [Source:HGNC Symbol;Acc:HGNC:12993]
ENSG00000011105	TSPAN9	protein_coding	tetraspanin 9 [Source:HGNC Symbol;Acc:HGNC:21640]
ENSG00000011132	APBA3	protein_coding	amyloid beta precursor protein binding family A member 3 [Source:HGNC Symbol;Acc:HGNC:580]
ENSG00000011478	QPCTL	protein_coding	glutaminyl-peptide cyclotransferase like [Source:HGNC Symbol;Acc:HGNC:25952]
ENSG00000014138	POLA2	protein_coding	DNA polymerase alpha 2, accessory subunit [Source:HGNC Symbol;Acc:HGNC:30073]
ENSG00000018280	SLC11A1	protein_coding	solute carrier family 11 member 1 [Source:HGNC Symbol;Acc:HGNC:10907]
ENSG00000020181	ADGRA2	protein_coding	adhesion G protein-coupled receptor A2 [Source:HGNC Symbol;Acc:HGNC:17849]
ENSG00000021355	SERPINB1	protein_coding	serpin family B member 1 [Source:HGNC Symbol;Acc:HGNC:3311]
ENSG00000028116	VRK2	protein_coding	VRK serine/threonine kinase 2 [Source:HGNC Symbol;Acc:HGNC:12719]
ENSG00000029993	HMGB3	protein_coding	high mobility group box 3 [Source:HGNC Symbol;Acc:HGNC:5004]
ENSG00000034152	MAP2K3	protein_coding	mitogen-activated protein kinase kinase 3 [Source:HGNC Symbol;Acc:HGNC:6843]
ENSG00000037474	NSUN2	protein_coding	NOP2/Sun RNA methyltransferase 2 [Source:HGNC Symbol;Acc:HGNC:25994]
ENSG00000039068	CDH1	protein_coding	cadherin 1 [Source:HGNC Symbol;Acc:HGNC:1748]
ENSG00000040275	SPDL1	protein_coding	spindle apparatus coiled-coil protein 1 [Source:HGNC Symbol;Acc:HGNC:26010]
ENSG00000040487	SLC66A1	protein_coding	solute carrier family 66 member 1 [Source:HGNC Symbol;Acc:HGNC:26001]
ENSG00000040531	CTNS	protein_coding	cystinosin, lysosomal cystine transporter [Source:HGNC Symbol;Acc:HGNC:2518]
ENSG00000042286	AIFM2	protein_coding	apoptosis inducing factor mitochondria associated 2 [Source:HGNC Symbol;Acc:HGNC:21411]
ENSG00000043514	TRIT1	protein_coding	tRNA isopentenyltransferase 1 [Source:HGNC Symbol;Acc:HGNC:20286]
ENSG00000047457	CP	protein_coding	ceruloplasmin [Source:HGNC Symbol;Acc:HGNC:2295]
ENSG00000047621	C12orf4	protein_coding	chromosome 12 open reading frame 4 [Source:HGNC Symbol;Acc:HGNC:1184]
ENSG00000048028	USP28	protein_coding	ubiquitin specific peptidase 28 [Source:HGNC Symbol;Acc:HGNC:12625]
ENSG00000051523	CYBA	protein_coding	cytochrome b-245 alpha chain [Source:HGNC Symbol;Acc:HGNC:2577]
ENSG00000055147	FAM114A2	protein_coding	family with sequence similarity 114 member A2 [Source:HGNC Symbol;Acc:HGNC:1333]
ENSG00000056050	HPF1	protein_coding	histone PARylation factor 1 [Source:HGNC Symbol;Acc:HGNC:26051]
ENSG00000056487	PHF21B	protein_coding	PHD finger protein 21B [Source:HGNC Symbol;Acc:HGNC:25161]
ENSG00000056998	GYG2	protein_coding	glycogenin 2 [Source:HGNC Symbol;Acc:HGNC:4700]
ENSG00000057704	TMCC3	protein_coding	transmembrane and coiled-coil domain family 3 [Source:HGNC Symbol;Acc:HGNC:29199]
ENSG00000060642	PIGV	protein_coding	phosphatidylinositol glycan anchor biosynthesis class V [Source:HGNC Symbol;Acc:HGNC:26031]
ENSG00000064102	INTS13	protein_coding	integrator complex subunit 13 [Source:HGNC Symbol;Acc:HGNC:20174]
ENSG00000064205	CCN5	protein_coding	cellular communication network factor 5 [Source:HGNC Symbol;Acc:HGNC:12770]
ENSG00000064270	ATP2C2	protein_coding	ATPase secretory pathway Ca2+ transporting 2 [Source:HGNC Symbol;Acc:HGNC:29103]
ENSG00000064703	DDX20	protein_coding	DEAD-box helicase 20 [Source:HGNC Symbol;Acc:HGNC:2743]
ENSG00000065621	GSTO2	protein_coding	glutathione S-transferase omega 2 [Source:HGNC Symbol;Acc:HGNC:23064]
ENSG00000066230	SLC9A3	protein_coding	solute carrier family 9 member A3 [Source:HGNC Symbol;Acc:HGNC:11073]
ENSG00000066455	GOLGA5	protein_coding	golgin A5 [Source:HGNC Symbol;Acc:HGNC:4428]
ENSG00000066557	LRRC40	protein_coding	leucine rich repeat containing 40 [Source:HGNC Symbol;Acc:HGNC:26004]
ENSG00000066629	EML1	protein_coding	EMAP like 1 [Source:HGNC Symbol;Acc:HGNC:3330]
ENSG00000066855	MTFR1	protein_coding	mitochondrial fission regulator 1 [Source:HGNC Symbol;Acc:HGNC:29510]
ENSG00000067221	STOML1	protein_coding	stomatin like 1 [Source:HGNC Symbol;Acc:HGNC:14560]
ENSG00000067248	DHX29	protein_coding	DExH-box helicase 29 [Source:HGNC Symbol;Acc:HGNC:15815]
ENSG00000067601	PMS2P4	transcribed_unprocessed_pseudogene	PMS1 homolog 2, mismatch repair system component pseudogene 4 [Source:HGNC Symbol;Acc:HGNC:9129]
ENSG00000068028	RASSF1	protein_coding	Ras association domain family member 1 [Source:HGNC Symbol;Acc:HGNC:9882]
ENSG00000068489	PRR11	protein_coding	proline rich 11 [Source:HGNC Symbol;Acc:HGNC:25619]
ENSG00000069943	PIGB	protein_coding	phosphatidylinositol glycan anchor biosynthesis class B [Source:HGNC Symbol;Acc:HGNC:8959]
ENSG00000070366	SMG6	protein_coding	SMG6 nonsense mediated mRNA decay factor [Source:HGNC Symbol;Acc:HGNC:17809]
ENSG00000071282	LMCD1	protein_coding	LIM and cysteine rich domains 1 [Source:HGNC Symbol;Acc:HGNC:6633]
ENSG00000071539	TRIP13	protein_coding	thyroid hormone receptor interactor 13 [Source:HGNC Symbol;Acc:HGNC:12307]
ENSG00000072506	HSD17B10	protein_coding	hydroxysteroid 17-beta dehydrogenase 10 [Source:HGNC Symbol;Acc:HGNC:4800]
ENSG00000072840	EVC	protein_coding	EvC ciliary complex subunit 1 [Source:HGNC Symbol;Acc:HGNC:3497]
ENSG00000074370	ATP2A3	protein_coding	ATPase sarcoplasmic/endoplasmic reticulum Ca2+ transporting 3 [Source:HGNC Symbol;Acc:HGNC:813]
ENSG00000074842	MYDGF	protein_coding	myeloid derived growth factor [Source:HGNC Symbol;Acc:HGNC:16948]
ENSG00000075399	VPS9D1	protein_coding	VPS9 domain containing 1 [Source:HGNC Symbol;Acc:HGNC:13526]
ENSG00000076321	KLHL20	protein_coding	kelch like family member 20 [Source:HGNC Symbol;Acc:HGNC:25056]
ENSG00000076344	RGS11	protein_coding	regulator of G protein signaling 11 [Source:HGNC Symbol;Acc:HGNC:9993]
ENSG00000076382	SPAG5	protein_coding	sperm associated antigen 5 [Source:HGNC Symbol;Acc:HGNC:13452]
ENSG00000076604	TRAF4	protein_coding	TNF receptor associated factor 4 [Source:HGNC Symbol;Acc:HGNC:12034]
ENSG00000076706	MCAM	protein_coding	melanoma cell adhesion molecule [Source:HGNC Symbol;Acc:HGNC:6934]
ENSG00000076928	ARHGEF1	protein_coding	Rho guanine nucleotide exchange factor 1 [Source:HGNC Symbol;Acc:HGNC:681]
ENSG00000076944	STXBP2	protein_coding	syntaxin binding protein 2 [Source:HGNC Symbol;Acc:HGNC:11445]
ENSG00000077092	RARB	protein_coding	retinoic acid receptor beta [Source:HGNC Symbol;Acc:HGNC:9865]
ENSG00000077232	DNAJC10	protein_coding	DnaJ heat shock protein family (Hsp40) member C10 [Source:HGNC Symbol;Acc:HGNC:24637]
ENSG00000077348	EXOSC5	protein_coding	exosome component 5 [Source:HGNC Symbol;Acc:HGNC:24662]
ENSG00000077454	LRCH4	protein_coding	leucine rich repeats and calponin homology domain containing 4 [Source:HGNC Symbol;Acc:HGNC:6691]
ENSG00000077713	SLC25A43	protein_coding	solute carrier family 25 member 43 [Source:HGNC Symbol;Acc:HGNC:30557]
ENSG00000077942	FBLN1	protein_coding	fibulin 1 [Source:HGNC Symbol;Acc:HGNC:3600]
ENSG00000078401	EDN1	protein_coding	endothelin 1 [Source:HGNC Symbol;Acc:HGNC:3176]
ENSG00000079257	LXN	protein_coding	latexin [Source:HGNC Symbol;Acc:HGNC:13347]
ENSG00000080371	RAB21	protein_coding	RAB21, member RAS oncogene family [Source:HGNC Symbol;Acc:HGNC:18263]
ENSG00000080608	PUM3	protein_coding	pumilio RNA binding family member 3 [Source:HGNC Symbol;Acc:HGNC:29676]
ENSG00000081041	CXCL2	protein_coding	C-X-C motif chemokine ligand 2 [Source:HGNC Symbol;Acc:HGNC:4603]
ENSG00000081059	TCF7	protein_coding	transcription factor 7 [Source:HGNC Symbol;Acc:HGNC:11639]
ENSG00000081818	PCDHB4	protein_coding	protocadherin beta 4 [Source:HGNC Symbol;Acc:HGNC:8689]
ENSG00000082196	C1QTNF3	protein_coding	C1q and TNF related 3 [Source:HGNC Symbol;Acc:HGNC:14326]
ENSG00000082212	ME2	protein_coding	malic enzyme 2 [Source:HGNC Symbol;Acc:HGNC:6984]
ENSG00000082482	KCNK2	protein_coding	potassium two pore domain channel subfamily K member 2 [Source:HGNC Symbol;Acc:HGNC:6277]
ENSG00000082516	GEMIN5	protein_coding	gem nuclear organelle associated protein 5 [Source:HGNC Symbol;Acc:HGNC:20043]
ENSG00000083635	NUFIP1	protein_coding	nuclear FMR1 interacting protein 1 [Source:HGNC Symbol;Acc:HGNC:8057]
ENSG00000083812	ZNF324	protein_coding	zinc finger protein 324 [Source:HGNC Symbol;Acc:HGNC:14096]
ENSG00000083814	ZNF671	protein_coding	zinc finger protein 671 [Source:HGNC Symbol;Acc:HGNC:26279]
ENSG00000084628	NKAIN1	protein_coding	sodium/potassium transporting ATPase interacting 1 [Source:HGNC Symbol;Acc:HGNC:25743]
ENSG00000084636	COL16A1	protein_coding	collagen type XVI alpha 1 chain [Source:HGNC Symbol;Acc:HGNC:2193]
ENSG00000084774	CAD	protein_coding	carbamoyl-phosphate synthetase 2, aspartate transcarbamylase, and dihydroorotase [Source:HGNC Symbol;Acc:HGNC:1424]
ENSG00000085978	ATG16L1	protein_coding	autophagy related 16 like 1 [Source:HGNC Symbol;Acc:HGNC:21498]
ENSG00000086159	AQP6	protein_coding	aquaporin 6 [Source:HGNC Symbol;Acc:HGNC:639]
ENSG00000086200	IPO11	protein_coding	importin 11 [Source:HGNC Symbol;Acc:HGNC:20628]
ENSG00000086991	NOX4	protein_coding	NADPH oxidase 4 [Source:HGNC Symbol;Acc:HGNC:7891]
ENSG00000087206	UIMC1	protein_coding	ubiquitin interaction motif containing 1 [Source:HGNC Symbol;Acc:HGNC:30298]
ENSG00000087266	SH3BP2	protein_coding	SH3 domain binding protein 2 [Source:HGNC Symbol;Acc:HGNC:10825]
ENSG00000087303	NID2	protein_coding	nidogen 2 [Source:HGNC Symbol;Acc:HGNC:13389]
ENSG00000088280	ASAP3	protein_coding	ArfGAP with SH3 domain, ankyrin repeat and PH domain 3 [Source:HGNC Symbol;Acc:HGNC:14987]
ENSG00000088298	EDEM2	protein_coding	ER degradation enhancing alpha-mannosidase like protein 2 [Source:HGNC Symbol;Acc:HGNC:15877]
ENSG00000088727	KIF9	protein_coding	kinesin family member 9 [Source:HGNC Symbol;Acc:HGNC:16666]
ENSG00000089127	OAS1	protein_coding	2'-5'-oligoadenylate synthetase 1 [Source:HGNC Symbol;Acc:HGNC:8086]
ENSG00000090534	THPO	protein_coding	thrombopoietin [Source:HGNC Symbol;Acc:HGNC:11795]
ENSG00000090539	CHRD	protein_coding	chordin [Source:HGNC Symbol;Acc:HGNC:1949]
ENSG00000090554	FLT3LG	protein_coding	fms related receptor tyrosine kinase 3 ligand [Source:HGNC Symbol;Acc:HGNC:3766]
ENSG00000090889	KIF4A	protein_coding	kinesin family member 4A [Source:HGNC Symbol;Acc:HGNC:13339]
ENSG00000091009	RBM27	protein_coding	RNA binding motif protein 27 [Source:HGNC Symbol;Acc:HGNC:29243]
ENSG00000092020	PPP2R3C	protein_coding	protein phosphatase 2 regulatory subunit B''gamma [Source:HGNC Symbol;Acc:HGNC:17485]
ENSG00000092929	UNC13D	protein_coding	unc-13 homolog D [Source:HGNC Symbol;Acc:HGNC:23147]
ENSG00000094804	CDC6	protein_coding	cell division cycle 6 [Source:HGNC Symbol;Acc:HGNC:1744]
ENSG00000095585	BLNK	protein_coding	B cell linker [Source:HGNC Symbol;Acc:HGNC:14211]
ENSG00000095713	CRTAC1	protein_coding	cartilage acidic protein 1 [Source:HGNC Symbol;Acc:HGNC:14882]
ENSG00000095739	BAMBI	protein_coding	BMP and activin membrane bound inhibitor [Source:HGNC Symbol;Acc:HGNC:30251]
ENSG00000095906	NUBP2	protein_coding	nucleotide binding protein 2 [Source:HGNC Symbol;Acc:HGNC:8042]
ENSG00000096401	CDC5L	protein_coding	cell division cycle 5 like [Source:HGNC Symbol;Acc:HGNC:1743]
ENSG00000096433	ITPR3	protein_coding	inositol 1,4,5-trisphosphate receptor type 3 [Source:HGNC Symbol;Acc:HGNC:6182]
ENSG00000099284	MACROH2A2	protein_coding	macroH2A.2 histone [Source:HGNC Symbol;Acc:HGNC:14453]
ENSG00000099338	CATSPERG	protein_coding	cation channel sperm associated auxiliary subunit gamma [Source:HGNC Symbol;Acc:HGNC:25243]
ENSG00000099785	MARCHF2	protein_coding	membrane associated ring-CH-type finger 2 [Source:HGNC Symbol;Acc:HGNC:28038]
ENSG00000099840	IZUMO4	protein_coding	IZUMO family member 4 [Source:HGNC Symbol;Acc:HGNC:26950]
ENSG00000099998	GGT5	protein_coding	gamma-glutamyltransferase 5 [Source:HGNC Symbol;Acc:HGNC:4260]
ENSG00000100116	GCAT	protein_coding	glycine C-acetyltransferase [Source:HGNC Symbol;Acc:HGNC:4188]
ENSG00000100139	MICALL1	protein_coding	MICAL like 1 [Source:HGNC Symbol;Acc:HGNC:29804]
ENSG00000100219	XBP1	protein_coding	X-box binding protein 1 [Source:HGNC Symbol;Acc:HGNC:12801]
ENSG00000100263	RHBDD3	protein_coding	rhomboid domain containing 3 [Source:HGNC Symbol;Acc:HGNC:1308]
ENSG00000100290	BIK	protein_coding	BCL2 interacting killer [Source:HGNC Symbol;Acc:HGNC:1051]
ENSG00000100297	MCM5	protein_coding	minichromosome maintenance complex component 5 [Source:HGNC Symbol;Acc:HGNC:6948]
ENSG00000100300	TSPO	protein_coding	translocator protein [Source:HGNC Symbol;Acc:HGNC:1158]
ENSG00000100433	KCNK10	protein_coding	potassium two pore domain channel subfamily K member 10 [Source:HGNC Symbol;Acc:HGNC:6273]
ENSG00000100504	PYGL	protein_coding	glycogen phosphorylase L [Source:HGNC Symbol;Acc:HGNC:9725]
ENSG00000100625	SIX4	protein_coding	SIX homeobox 4 [Source:HGNC Symbol;Acc:HGNC:10890]
ENSG00000101004	NINL	protein_coding	ninein like [Source:HGNC Symbol;Acc:HGNC:29163]
ENSG00000101076	HNF4A	protein_coding	hepatocyte nuclear factor 4 alpha [Source:HGNC Symbol;Acc:HGNC:5024]
ENSG00000101180	HRH3	protein_coding	histamine receptor H3 [Source:HGNC Symbol;Acc:HGNC:5184]
ENSG00000101189	MRGBP	protein_coding	MRG domain binding protein [Source:HGNC Symbol;Acc:HGNC:15866]
ENSG00000101346	POFUT1	protein_coding	protein O-fucosyltransferase 1 [Source:HGNC Symbol;Acc:HGNC:14988]
ENSG00000101438	SLC32A1	protein_coding	solute carrier family 32 member 1 [Source:HGNC Symbol;Acc:HGNC:11018]
ENSG00000101442	ACTR5	protein_coding	actin related protein 5 [Source:HGNC Symbol;Acc:HGNC:14671]
ENSG00000101457	DNTTIP1	protein_coding	deoxynucleotidyltransferase terminal interacting protein 1 [Source:HGNC Symbol;Acc:HGNC:16160]
ENSG00000101493	ZNF516	protein_coding	zinc finger protein 516 [Source:HGNC Symbol;Acc:HGNC:28990]
ENSG00000101605	MYOM1	protein_coding	myomesin 1 [Source:HGNC Symbol;Acc:HGNC:7613]
ENSG00000101608	MYL12A	protein_coding	myosin light chain 12A [Source:HGNC Symbol;Acc:HGNC:16701]
ENSG00000101850	GPR143	protein_coding	G protein-coupled receptor 143 [Source:HGNC Symbol;Acc:HGNC:20145]
ENSG00000101955	SRPX	protein_coding	sushi repeat containing protein X-linked [Source:HGNC Symbol;Acc:HGNC:11309]
ENSG00000102189	EEA1	protein_coding	early endosome antigen 1 [Source:HGNC Symbol;Acc:HGNC:3185]
ENSG00000102271	KLHL4	protein_coding	kelch like family member 4 [Source:HGNC Symbol;Acc:HGNC:6355]
ENSG00000102302	FGD1	protein_coding	FYVE, RhoGEF and PH domain containing 1 [Source:HGNC Symbol;Acc:HGNC:3663]
ENSG00000102317	RBM3	protein_coding	RNA binding motif protein 3 [Source:HGNC Symbol;Acc:HGNC:9900]
ENSG00000102383	ZDHHC15	protein_coding	zinc finger DHHC-type palmitoyltransferase 15 [Source:HGNC Symbol;Acc:HGNC:20342]
ENSG00000102393	GLA	protein_coding	galactosidase alpha [Source:HGNC Symbol;Acc:HGNC:4296]
ENSG00000102554	KLF5	protein_coding	Kruppel like factor 5 [Source:HGNC Symbol;Acc:HGNC:6349]
ENSG00000102699	PARP4	protein_coding	poly(ADP-ribose) polymerase family member 4 [Source:HGNC Symbol;Acc:HGNC:271]
ENSG00000102796	DHRS12	protein_coding	dehydrogenase/reductase 12 [Source:HGNC Symbol;Acc:HGNC:25832]
ENSG00000102870	ZNF629	protein_coding	zinc finger protein 629 [Source:HGNC Symbol;Acc:HGNC:29008]
ENSG00000102967	DHODH	protein_coding	dihydroorotate dehydrogenase (quinone) [Source:HGNC Symbol;Acc:HGNC:2867]
ENSG00000103042	SLC38A7	protein_coding	solute carrier family 38 member 7 [Source:HGNC Symbol;Acc:HGNC:25582]
ENSG00000103061	SLC7A6OS	protein_coding	solute carrier family 7 member 6 opposite strand [Source:HGNC Symbol;Acc:HGNC:25807]
ENSG00000103248	MTHFSD	protein_coding	methenyltetrahydrofolate synthetase domain containing [Source:HGNC Symbol;Acc:HGNC:25778]
ENSG00000103343	ZNF174	protein_coding	zinc finger protein 174 [Source:HGNC Symbol;Acc:HGNC:12963]
ENSG00000103496	STX4	protein_coding	syntaxin 4 [Source:HGNC Symbol;Acc:HGNC:11439]
ENSG00000103852	TTC23	protein_coding	tetratricopeptide repeat domain 23 [Source:HGNC Symbol;Acc:HGNC:25730]
ENSG00000103855	CD276	protein_coding	CD276 molecule [Source:HGNC Symbol;Acc:HGNC:19137]
ENSG00000103966	EHD4	protein_coding	EH domain containing 4 [Source:HGNC Symbol;Acc:HGNC:3245]
ENSG00000104205	SGK3	protein_coding	serum/glucocorticoid regulated kinase family member 3 [Source:HGNC Symbol;Acc:HGNC:10812]
ENSG00000104611	SH2D4A	protein_coding	SH2 domain containing 4A [Source:HGNC Symbol;Acc:HGNC:26102]
ENSG00000104835	SARS2	protein_coding	seryl-tRNA synthetase 2, mitochondrial [Source:HGNC Symbol;Acc:HGNC:17697]
ENSG00000104881	PPP1R13L	protein_coding	protein phosphatase 1 regulatory subunit 13 like [Source:HGNC Symbol;Acc:HGNC:18838]
ENSG00000104894	CD37	protein_coding	CD37 molecule [Source:HGNC Symbol;Acc:HGNC:1666]
ENSG00000104907	TRMT1	protein_coding	tRNA methyltransferase 1 [Source:HGNC Symbol;Acc:HGNC:25980]
ENSG00000104936	DMPK	protein_coding	DM1 protein kinase [Source:HGNC Symbol;Acc:HGNC:2933]
ENSG00000104953	TLE6	protein_coding	TLE family member 6, subcortical maternal complex member [Source:HGNC Symbol;Acc:HGNC:30788]
ENSG00000105072	C19orf44	protein_coding	chromosome 19 open reading frame 44 [Source:HGNC Symbol;Acc:HGNC:26141]
ENSG00000105085	MED26	protein_coding	mediator complex subunit 26 [Source:HGNC Symbol;Acc:HGNC:2376]
ENSG00000105176	URI1	protein_coding	URI1 prefoldin like chaperone [Source:HGNC Symbol;Acc:HGNC:13236]
ENSG00000105204	DYRK1B	protein_coding	dual specificity tyrosine phosphorylation regulated kinase 1B [Source:HGNC Symbol;Acc:HGNC:3092]
ENSG00000105227	PRX	protein_coding	periaxin [Source:HGNC Symbol;Acc:HGNC:13797]
ENSG00000105248	YJU2	protein_coding	YJU2 splicing factor homolog [Source:HGNC Symbol;Acc:HGNC:25518]
ENSG00000105251	SHD	protein_coding	Src homology 2 domain containing transforming protein D [Source:HGNC Symbol;Acc:HGNC:30633]
ENSG00000105376	ICAM5	protein_coding	intercellular adhesion molecule 5 [Source:HGNC Symbol;Acc:HGNC:5348]
ENSG00000105427	CNFN	protein_coding	cornifelin [Source:HGNC Symbol;Acc:HGNC:30183]
ENSG00000105467	SYNGR4	protein_coding	synaptogyrin 4 [Source:HGNC Symbol;Acc:HGNC:11502]
ENSG00000105538	RASIP1	protein_coding	Ras interacting protein 1 [Source:HGNC Symbol;Acc:HGNC:24716]
ENSG00000105607	GCDH	protein_coding	glutaryl-CoA dehydrogenase [Source:HGNC Symbol;Acc:HGNC:4189]
ENSG00000105726	ATP13A1	protein_coding	ATPase 13A1 [Source:HGNC Symbol;Acc:HGNC:24215]
ENSG00000105825	TFPI2	protein_coding	tissue factor pathway inhibitor 2 [Source:HGNC Symbol;Acc:HGNC:11761]
ENSG00000105865	DUS4L	protein_coding	dihydrouridine synthase 4 like [Source:HGNC Symbol;Acc:HGNC:21517]
ENSG00000105974	CAV1	protein_coding	caveolin 1 [Source:HGNC Symbol;Acc:HGNC:1527]
ENSG00000106006	HOXA6	protein_coding	homeobox A6 [Source:HGNC Symbol;Acc:HGNC:5107]
ENSG00000106013	ANKRD7	protein_coding	ankyrin repeat domain 7 [Source:HGNC Symbol;Acc:HGNC:18588]
ENSG00000106341	PPP1R17	protein_coding	protein phosphatase 1 regulatory subunit 17 [Source:HGNC Symbol;Acc:HGNC:16973]
ENSG00000106366	SERPINE1	protein_coding	serpin family E member 1 [Source:HGNC Symbol;Acc:HGNC:8583]
ENSG00000106399	RPA3	protein_coding	replication protein A3 [Source:HGNC Symbol;Acc:HGNC:10291]
ENSG00000106462	EZH2	protein_coding	enhancer of zeste 2 polycomb repressive complex 2 subunit [Source:HGNC Symbol;Acc:HGNC:3527]
ENSG00000106479	ZNF862	protein_coding	zinc finger protein 862 [Source:HGNC Symbol;Acc:HGNC:34519]
ENSG00000106526	ACTR3C	protein_coding	actin related protein 3C [Source:HGNC Symbol;Acc:HGNC:37282]
ENSG00000106785	TRIM14	protein_coding	tripartite motif containing 14 [Source:HGNC Symbol;Acc:HGNC:16283]
ENSG00000106868	SUSD1	protein_coding	sushi domain containing 1 [Source:HGNC Symbol;Acc:HGNC:25413]
ENSG00000107036	RIC1	protein_coding	RIC1 homolog, RAB6A GEF complex partner 1 [Source:HGNC Symbol;Acc:HGNC:17686]
ENSG00000107242	PIP5K1B	protein_coding	phosphatidylinositol-4-phosphate 5-kinase type 1 beta [Source:HGNC Symbol;Acc:HGNC:8995]
ENSG00000107736	CDH23	protein_coding	cadherin related 23 [Source:HGNC Symbol;Acc:HGNC:13733]
ENSG00000107789	MINPP1	protein_coding	multiple inositol-polyphosphate phosphatase 1 [Source:HGNC Symbol;Acc:HGNC:7102]
ENSG00000108176	DNAJC12	protein_coding	DnaJ heat shock protein family (Hsp40) member C12 [Source:HGNC Symbol;Acc:HGNC:28908]
ENSG00000108474	PIGL	protein_coding	phosphatidylinositol glycan anchor biosynthesis class L [Source:HGNC Symbol;Acc:HGNC:8966]
ENSG00000108506	INTS2	protein_coding	integrator complex subunit 2 [Source:HGNC Symbol;Acc:HGNC:29241]
ENSG00000108591	DRG2	protein_coding	developmentally regulated GTP binding protein 2 [Source:HGNC Symbol;Acc:HGNC:3030]
ENSG00000108950	FAM20A	protein_coding	FAM20A golgi associated secretory pathway pseudokinase [Source:HGNC Symbol;Acc:HGNC:23015]
ENSG00000109861	CTSC	protein_coding	cathepsin C [Source:HGNC Symbol;Acc:HGNC:2528]
ENSG00000110031	LPXN	protein_coding	leupaxin [Source:HGNC Symbol;Acc:HGNC:14061]
ENSG00000110057	UNC93B1	protein_coding	unc-93 homolog B1, TLR signaling regulator [Source:HGNC Symbol;Acc:HGNC:13481]
ENSG00000110063	DCPS	protein_coding	decapping enzyme, scavenger [Source:HGNC Symbol;Acc:HGNC:29812]
ENSG00000110324	IL10RA	protein_coding	interleukin 10 receptor subunit alpha [Source:HGNC Symbol;Acc:HGNC:5964]
ENSG00000110651	CD81	protein_coding	CD81 molecule [Source:HGNC Symbol;Acc:HGNC:1701]
ENSG00000110711	AIP	protein_coding	aryl hydrocarbon receptor interacting protein [Source:HGNC Symbol;Acc:HGNC:358]
ENSG00000110719	TCIRG1	protein_coding	T cell immune regulator 1, ATPase H+ transporting V0 subunit a3 [Source:HGNC Symbol;Acc:HGNC:11647]
ENSG00000110756	HPS5	protein_coding	HPS5 biogenesis of lysosomal organelles complex 2 subunit 2 [Source:HGNC Symbol;Acc:HGNC:17022]
ENSG00000110768	GTF2H1	protein_coding	general transcription factor IIH subunit 1 [Source:HGNC Symbol;Acc:HGNC:4655]
ENSG00000110934	BIN2	protein_coding	bridging integrator 2 [Source:HGNC Symbol;Acc:HGNC:1053]
ENSG00000111319	SCNN1A	protein_coding	sodium channel epithelial 1 subunit alpha [Source:HGNC Symbol;Acc:HGNC:10599]
ENSG00000111684	LPCAT3	protein_coding	lysophosphatidylcholine acyltransferase 3 [Source:HGNC Symbol;Acc:HGNC:30244]
ENSG00000111843	TMEM14C	protein_coding	transmembrane protein 14C [Source:HGNC Symbol;Acc:HGNC:20952]
ENSG00000111846	GCNT2	protein_coding	glucosaminyl (N-acetyl) transferase 2 (I blood group) [Source:HGNC Symbol;Acc:HGNC:4204]
ENSG00000111962	UST	protein_coding	uronyl 2-sulfotransferase [Source:HGNC Symbol;Acc:HGNC:17223]
ENSG00000112144	CILK1	protein_coding	ciliogenesis associated kinase 1 [Source:HGNC Symbol;Acc:HGNC:21219]
ENSG00000112167	SAYSD1	protein_coding	SAYSVFN motif domain containing 1 [Source:HGNC Symbol;Acc:HGNC:21025]
ENSG00000112208	BAG2	protein_coding	BAG cochaperone 2 [Source:HGNC Symbol;Acc:HGNC:938]
ENSG00000112319	EYA4	protein_coding	EYA transcriptional coactivator and phosphatase 4 [Source:HGNC Symbol;Acc:HGNC:3522]
ENSG00000112855	HARS2	protein_coding	histidyl-tRNA synthetase 2, mitochondrial [Source:HGNC Symbol;Acc:HGNC:4817]
ENSG00000112877	CEP72	protein_coding	centrosomal protein 72 [Source:HGNC Symbol;Acc:HGNC:25547]
ENSG00000112984	KIF20A	protein_coding	kinesin family member 20A [Source:HGNC Symbol;Acc:HGNC:9787]
ENSG00000113212	PCDHB7	protein_coding	protocadherin beta 7 [Source:HGNC Symbol;Acc:HGNC:8692]
ENSG00000113272	THG1L	protein_coding	tRNA-histidine guanylyltransferase 1 like [Source:HGNC Symbol;Acc:HGNC:26053]
ENSG00000113361	CDH6	protein_coding	cadherin 6 [Source:HGNC Symbol;Acc:HGNC:1765]
ENSG00000113460	BRIX1	protein_coding	biogenesis of ribosomes BRX1 [Source:HGNC Symbol;Acc:HGNC:24170]
ENSG00000113504	SLC12A7	protein_coding	solute carrier family 12 member 7 [Source:HGNC Symbol;Acc:HGNC:10915]
ENSG00000113838	TBCCD1	protein_coding	TBCC domain containing 1 [Source:HGNC Symbol;Acc:HGNC:25546]
ENSG00000114021	NIT2	protein_coding	nitrilase family member 2 [Source:HGNC Symbol;Acc:HGNC:29878]
ENSG00000114656	CFAP92	protein_coding	cilia and flagella associated protein 92 (putative) [Source:HGNC Symbol;Acc:HGNC:29231]
ENSG00000114738	MAPKAPK3	protein_coding	MAPK activated protein kinase 3 [Source:HGNC Symbol;Acc:HGNC:6888]
ENSG00000114767	RRP9	protein_coding	ribosomal RNA processing 9, U3 small nucleolar RNA binding protein [Source:HGNC Symbol;Acc:HGNC:16829]
ENSG00000114841	DNAH1	protein_coding	dynein axonemal heavy chain 1 [Source:HGNC Symbol;Acc:HGNC:2940]
ENSG00000114942	EEF1B2	protein_coding	eukaryotic translation elongation factor 1 beta 2 [Source:HGNC Symbol;Acc:HGNC:3208]
ENSG00000114956	DGUOK	protein_coding	deoxyguanosine kinase [Source:HGNC Symbol;Acc:HGNC:2858]
ENSG00000115107	STEAP3	protein_coding	STEAP3 metalloreductase [Source:HGNC Symbol;Acc:HGNC:24592]
ENSG00000115129	TP53I3	protein_coding	tumor protein p53 inducible protein 3 [Source:HGNC Symbol;Acc:HGNC:19373]
ENSG00000115194	SLC30A3	protein_coding	solute carrier family 30 member 3 [Source:HGNC Symbol;Acc:HGNC:11014]
ENSG00000115255	REEP6	protein_coding	receptor accessory protein 6 [Source:HGNC Symbol;Acc:HGNC:30078]
ENSG00000115274	INO80B	protein_coding	INO80 complex subunit B [Source:HGNC Symbol;Acc:HGNC:13324]
ENSG00000115275	MOGS	protein_coding	mannosyl-oligosaccharide glucosidase [Source:HGNC Symbol;Acc:HGNC:24862]
ENSG00000115457	IGFBP2	protein_coding	insulin like growth factor binding protein 2 [Source:HGNC Symbol;Acc:HGNC:5471]
ENSG00000115539	PDCL3	protein_coding	phosducin like 3 [Source:HGNC Symbol;Acc:HGNC:28860]
ENSG00000115825	PRKD3	protein_coding	protein kinase D3 [Source:HGNC Symbol;Acc:HGNC:9408]
ENSG00000115919	KYNU	protein_coding	kynureninase [Source:HGNC Symbol;Acc:HGNC:6469]
ENSG00000116132	PRRX1	protein_coding	paired related homeobox 1 [Source:HGNC Symbol;Acc:HGNC:9142]
ENSG00000116157	GPX7	protein_coding	glutathione peroxidase 7 [Source:HGNC Symbol;Acc:HGNC:4559]
ENSG00000116213	WRAP73	protein_coding	WD repeat containing, antisense to TP73 [Source:HGNC Symbol;Acc:HGNC:12759]
ENSG00000116273	PHF13	protein_coding	PHD finger protein 13 [Source:HGNC Symbol;Acc:HGNC:22983]
ENSG00000116478	HDAC1	protein_coding	histone deacetylase 1 [Source:HGNC Symbol;Acc:HGNC:4852]
ENSG00000116574	RHOU	protein_coding	ras homolog family member U [Source:HGNC Symbol;Acc:HGNC:17794]
ENSG00000116678	LEPR	protein_coding	leptin receptor [Source:HGNC Symbol;Acc:HGNC:6554]
ENSG00000116711	PLA2G4A	protein_coding	phospholipase A2 group IVA [Source:HGNC Symbol;Acc:HGNC:9035]
ENSG00000116741	RGS2	protein_coding	regulator of G protein signaling 2 [Source:HGNC Symbol;Acc:HGNC:9998]
ENSG00000116761	CTH	protein_coding	cystathionine gamma-lyase [Source:HGNC Symbol;Acc:HGNC:2501]
ENSG00000116774	OLFML3	protein_coding	olfactomedin like 3 [Source:HGNC Symbol;Acc:HGNC:24956]
ENSG00000116809	ZBTB17	protein_coding	zinc finger and BTB domain containing 17 [Source:HGNC Symbol;Acc:HGNC:12936]
ENSG00000116815	CD58	protein_coding	CD58 molecule [Source:HGNC Symbol;Acc:HGNC:1688]
ENSG00000117245	KIF17	protein_coding	kinesin family member 17 [Source:HGNC Symbol;Acc:HGNC:19167]
ENSG00000117400	MPL	protein_coding	MPL proto-oncogene, thrombopoietin receptor [Source:HGNC Symbol;Acc:HGNC:7217]
ENSG00000117475	BLZF1	protein_coding	basic leucine zipper nuclear factor 1 [Source:HGNC Symbol;Acc:HGNC:1065]
ENSG00000117528	ABCD3	protein_coding	ATP binding cassette subfamily D member 3 [Source:HGNC Symbol;Acc:HGNC:67]
ENSG00000117691	NENF	protein_coding	neudesin neurotrophic factor [Source:HGNC Symbol;Acc:HGNC:30384]
ENSG00000117724	CENPF	protein_coding	centromere protein F [Source:HGNC Symbol;Acc:HGNC:1857]
ENSG00000118242	MREG	protein_coding	melanoregulin [Source:HGNC Symbol;Acc:HGNC:25478]
ENSG00000118939	UCHL3	protein_coding	ubiquitin C-terminal hydrolase L3 [Source:HGNC Symbol;Acc:HGNC:12515]
ENSG00000119041	GTF3C3	protein_coding	general transcription factor IIIC subunit 3 [Source:HGNC Symbol;Acc:HGNC:4666]
ENSG00000119326	CTNNAL1	protein_coding	catenin alpha like 1 [Source:HGNC Symbol;Acc:HGNC:2512]
ENSG00000119508	NR4A3	protein_coding	nuclear receptor subfamily 4 group A member 3 [Source:HGNC Symbol;Acc:HGNC:7982]
ENSG00000119514	GALNT12	protein_coding	polypeptide N-acetylgalactosaminyltransferase 12 [Source:HGNC Symbol;Acc:HGNC:19877]
ENSG00000119630	PGF	protein_coding	placental growth factor [Source:HGNC Symbol;Acc:HGNC:8893]
ENSG00000119686	FLVCR2	protein_coding	FLVCR heme transporter 2 [Source:HGNC Symbol;Acc:HGNC:20105]
ENSG00000119782	FKBP1B	protein_coding	FKBP prolyl isomerase 1B [Source:HGNC Symbol;Acc:HGNC:3712]
ENSG00000119986	AVPI1	protein_coding	arginine vasopressin induced 1 [Source:HGNC Symbol;Acc:HGNC:30898]
ENSG00000120254	MTHFD1L	protein_coding	methylenetetrahydrofolate dehydrogenase (NADP+ dependent) 1 like [Source:HGNC Symbol;Acc:HGNC:21055]
ENSG00000120322	PCDHB8	protein_coding	protocadherin beta 8 [Source:HGNC Symbol;Acc:HGNC:8693]
ENSG00000120324	PCDHB10	protein_coding	protocadherin beta 10 [Source:HGNC Symbol;Acc:HGNC:8681]
ENSG00000120327	PCDHB14	protein_coding	protocadherin beta 14 [Source:HGNC Symbol;Acc:HGNC:8685]
ENSG00000120370	GORAB	protein_coding	golgin, RAB6 interacting [Source:HGNC Symbol;Acc:HGNC:25676]
ENSG00000120539	MASTL	protein_coding	microtubule associated serine/threonine kinase like [Source:HGNC Symbol;Acc:HGNC:19042]
ENSG00000120662	MTRF1	protein_coding	mitochondrial translation release factor 1 [Source:HGNC Symbol;Acc:HGNC:7469]
ENSG00000120697	ALG5	protein_coding	ALG5 dolichyl-phosphate beta-glucosyltransferase [Source:HGNC Symbol;Acc:HGNC:20266]
ENSG00000120756	PLS1	protein_coding	plastin 1 [Source:HGNC Symbol;Acc:HGNC:9090]
ENSG00000120833	SOCS2	protein_coding	suppressor of cytokine signaling 2 [Source:HGNC Symbol;Acc:HGNC:19382]
ENSG00000120907	ADRA1A	protein_coding	adrenoceptor alpha 1A [Source:HGNC Symbol;Acc:HGNC:277]
ENSG00000121058	COIL	protein_coding	coilin [Source:HGNC Symbol;Acc:HGNC:2184]
ENSG00000121152	NCAPH	protein_coding	non-SMC condensin I complex subunit H [Source:HGNC Symbol;Acc:HGNC:1112]
ENSG00000121274	TENT4B	protein_coding	terminal nucleotidyltransferase 4B [Source:HGNC Symbol;Acc:HGNC:30758]
ENSG00000121281	ADCY7	protein_coding	adenylate cyclase 7 [Source:HGNC Symbol;Acc:HGNC:238]
ENSG00000121417	ZNF211	protein_coding	zinc finger protein 211 [Source:HGNC Symbol;Acc:HGNC:13003]
ENSG00000121542	SEC22A	protein_coding	SEC22 homolog A, vesicle trafficking protein [Source:HGNC Symbol;Acc:HGNC:20260]
ENSG00000121931	LRIF1	protein_coding	ligand dependent nuclear receptor interacting factor 1 [Source:HGNC Symbol;Acc:HGNC:30299]
ENSG00000122122	SASH3	protein_coding	SAM and SH3 domain containing 3 [Source:HGNC Symbol;Acc:HGNC:15975]
ENSG00000122299	ZC3H7A	protein_coding	zinc finger CCCH-type containing 7A [Source:HGNC Symbol;Acc:HGNC:30959]
ENSG00000122335	SERAC1	protein_coding	serine active site containing 1 [Source:HGNC Symbol;Acc:HGNC:21061]
ENSG00000122481	RWDD3	protein_coding	RWD domain containing 3 [Source:HGNC Symbol;Acc:HGNC:21393]
ENSG00000122592	HOXA7	protein_coding	homeobox A7 [Source:HGNC Symbol;Acc:HGNC:5108]
ENSG00000122674	CCZ1	protein_coding	CCZ1 homolog, vacuolar protein trafficking and biogenesis associated [Source:HGNC Symbol;Acc:HGNC:21691]
ENSG00000122687	MRM2	protein_coding	mitochondrial rRNA methyltransferase 2 [Source:HGNC Symbol;Acc:HGNC:16352]
ENSG00000122970	IFT81	protein_coding	intraflagellar transport 81 [Source:HGNC Symbol;Acc:HGNC:14313]
ENSG00000122986	HVCN1	protein_coding	hydrogen voltage gated channel 1 [Source:HGNC Symbol;Acc:HGNC:28240]
ENSG00000123094	RASSF8	protein_coding	Ras association domain family member 8 [Source:HGNC Symbol;Acc:HGNC:13232]
ENSG00000123374	CDK2	protein_coding	cyclin dependent kinase 2 [Source:HGNC Symbol;Acc:HGNC:1771]
ENSG00000123992	DNPEP	protein_coding	aspartyl aminopeptidase [Source:HGNC Symbol;Acc:HGNC:2981]
ENSG00000124107	SLPI	protein_coding	secretory leukocyte peptidase inhibitor [Source:HGNC Symbol;Acc:HGNC:11092]
ENSG00000124216	SNAI1	protein_coding	snail family transcriptional repressor 1 [Source:HGNC Symbol;Acc:HGNC:11128]
ENSG00000124251	TP53TG5	protein_coding	TP53 target 5 [Source:HGNC Symbol;Acc:HGNC:15856]
ENSG00000124279	FASTKD3	protein_coding	FAST kinase domains 3 [Source:HGNC Symbol;Acc:HGNC:28758]
ENSG00000124440	HIF3A	protein_coding	hypoxia inducible factor 3 subunit alpha [Source:HGNC Symbol;Acc:HGNC:15825]
ENSG00000124593		protein_coding	novel protein
ENSG00000124596	OARD1	protein_coding	O-acyl-ADP-ribose deacylase 1 [Source:HGNC Symbol;Acc:HGNC:21257]
ENSG00000124782	RREB1	protein_coding	ras responsive element binding protein 1 [Source:HGNC Symbol;Acc:HGNC:10449]
ENSG00000124786	SLC35B3	protein_coding	solute carrier family 35 member B3 [Source:HGNC Symbol;Acc:HGNC:21601]
ENSG00000124802	EEF1E1	protein_coding	eukaryotic translation elongation factor 1 epsilon 1 [Source:HGNC Symbol;Acc:HGNC:3212]
ENSG00000124827	GCM2	protein_coding	glial cells missing transcription factor 2 [Source:HGNC Symbol;Acc:HGNC:4198]
ENSG00000124882	EREG	protein_coding	epiregulin [Source:HGNC Symbol;Acc:HGNC:3443]
ENSG00000125247	TMTC4	protein_coding	transmembrane O-mannosyltransferase targeting cadherins 4 [Source:HGNC Symbol;Acc:HGNC:25904]
ENSG00000125285	SOX21	protein_coding	SRY-box transcription factor 21 [Source:HGNC Symbol;Acc:HGNC:11197]
ENSG00000125458	NT5C	protein_coding	5', 3'-nucleotidase, cytosolic [Source:HGNC Symbol;Acc:HGNC:17144]
ENSG00000125522	NPBWR2	protein_coding	neuropeptides B and W receptor 2 [Source:HGNC Symbol;Acc:HGNC:4530]
ENSG00000125657	TNFSF9	protein_coding	TNF superfamily member 9 [Source:HGNC Symbol;Acc:HGNC:11939]
ENSG00000125753	VASP	protein_coding	vasodilator stimulated phosphoprotein [Source:HGNC Symbol;Acc:HGNC:12652]
ENSG00000125775	SDCBP2	protein_coding	syndecan binding protein 2 [Source:HGNC Symbol;Acc:HGNC:15756]
ENSG00000125843	AP5S1	protein_coding	adaptor related protein complex 5 subunit sigma 1 [Source:HGNC Symbol;Acc:HGNC:15875]
ENSG00000125871	MGME1	protein_coding	mitochondrial genome maintenance exonuclease 1 [Source:HGNC Symbol;Acc:HGNC:16205]
ENSG00000125968	ID1	protein_coding	inhibitor of DNA binding 1, HLH protein [Source:HGNC Symbol;Acc:HGNC:5360]
ENSG00000126003	PLAGL2	protein_coding	PLAG1 like zinc finger 2 [Source:HGNC Symbol;Acc:HGNC:9047]
ENSG00000126391	FRMD8	protein_coding	FERM domain containing 8 [Source:HGNC Symbol;Acc:HGNC:25462]
ENSG00000126522	ASL	protein_coding	argininosuccinate lyase [Source:HGNC Symbol;Acc:HGNC:746]
ENSG00000126882	FAM78A	protein_coding	family with sequence similarity 78 member A [Source:HGNC Symbol;Acc:HGNC:25465]
ENSG00000126903	SLC10A3	protein_coding	solute carrier family 10 member 3 [Source:HGNC Symbol;Acc:HGNC:22979]
ENSG00000127191	TRAF2	protein_coding	TNF receptor associated factor 2 [Source:HGNC Symbol;Acc:HGNC:12032]
ENSG00000127329	PTPRB	protein_coding	protein tyrosine phosphatase receptor type B [Source:HGNC Symbol;Acc:HGNC:9665]
ENSG00000127334	DYRK2	protein_coding	dual specificity tyrosine phosphorylation regulated kinase 2 [Source:HGNC Symbol;Acc:HGNC:3093]
ENSG00000127957	PMS2P3	transcribed_unprocessed_pseudogene	PMS1 homolog 2, mismatch repair system component pseudogene 3 [Source:HGNC Symbol;Acc:HGNC:9128]
ENSG00000127995	CASD1	protein_coding	CAS1 domain containing 1 [Source:HGNC Symbol;Acc:HGNC:16014]
ENSG00000128059	PPAT	protein_coding	phosphoribosyl pyrophosphate amidotransferase [Source:HGNC Symbol;Acc:HGNC:9238]
ENSG00000128185	DGCR6L	protein_coding	DiGeorge syndrome critical region gene 6 like [Source:HGNC Symbol;Acc:HGNC:18551]
ENSG00000128340	RAC2	protein_coding	Rac family small GTPase 2 [Source:HGNC Symbol;Acc:HGNC:9802]
ENSG00000128422	KRT17	protein_coding	keratin 17 [Source:HGNC Symbol;Acc:HGNC:6427]
ENSG00000128513	POT1	protein_coding	protection of telomeres 1 [Source:HGNC Symbol;Acc:HGNC:17284]
ENSG00000128573	FOXP2	protein_coding	forkhead box P2 [Source:HGNC Symbol;Acc:HGNC:13875]
ENSG00000128641	MYO1B	protein_coding	myosin IB [Source:HGNC Symbol;Acc:HGNC:7596]
ENSG00000128791	TWSG1	protein_coding	twisted gastrulation BMP signaling modulator 1 [Source:HGNC Symbol;Acc:HGNC:12429]
ENSG00000128805	ARHGAP22	protein_coding	Rho GTPase activating protein 22 [Source:HGNC Symbol;Acc:HGNC:30320]
ENSG00000128833	MYO5C	protein_coding	myosin VC [Source:HGNC Symbol;Acc:HGNC:7604]
ENSG00000128908	INO80	protein_coding	INO80 complex ATPase subunit [Source:HGNC Symbol;Acc:HGNC:26956]
ENSG00000129048	ACKR4	protein_coding	atypical chemokine receptor 4 [Source:HGNC Symbol;Acc:HGNC:1611]
ENSG00000129055	ANAPC13	protein_coding	anaphase promoting complex subunit 13 [Source:HGNC Symbol;Acc:HGNC:24540]
ENSG00000129197	RPAIN	protein_coding	RPA interacting protein [Source:HGNC Symbol;Acc:HGNC:28641]
ENSG00000129219	PLD2	protein_coding	phospholipase D2 [Source:HGNC Symbol;Acc:HGNC:9068]
ENSG00000129515	SNX6	protein_coding	sorting nexin 6 [Source:HGNC Symbol;Acc:HGNC:14970]
ENSG00000129946	SHC2	protein_coding	SHC adaptor protein 2 [Source:HGNC Symbol;Acc:HGNC:29869]
ENSG00000130147	SH3BP4	protein_coding	SH3 domain binding protein 4 [Source:HGNC Symbol;Acc:HGNC:10826]
ENSG00000130150	MOSPD2	protein_coding	motile sperm domain containing 2 [Source:HGNC Symbol;Acc:HGNC:28381]
ENSG00000130204	TOMM40	protein_coding	translocase of outer mitochondrial membrane 40 [Source:HGNC Symbol;Acc:HGNC:18001]
ENSG00000130508	PXDN	protein_coding	peroxidasin [Source:HGNC Symbol;Acc:HGNC:14966]
ENSG00000130590	SAMD10	protein_coding	sterile alpha motif domain containing 10 [Source:HGNC Symbol;Acc:HGNC:16129]
ENSG00000130684	ZNF337	protein_coding	zinc finger protein 337 [Source:HGNC Symbol;Acc:HGNC:15809]
ENSG00000130699	TAF4	protein_coding	TATA-box binding protein associated factor 4 [Source:HGNC Symbol;Acc:HGNC:11537]
ENSG00000130758	MAP3K10	protein_coding	mitogen-activated protein kinase kinase kinase 10 [Source:HGNC Symbol;Acc:HGNC:6849]
ENSG00000130803	ZNF317	protein_coding	zinc finger protein 317 [Source:HGNC Symbol;Acc:HGNC:13507]
ENSG00000130940	CASZ1	protein_coding	castor zinc finger 1 [Source:HGNC Symbol;Acc:HGNC:26002]
ENSG00000131351	HAUS8	protein_coding	HAUS augmin like complex subunit 8 [Source:HGNC Symbol;Acc:HGNC:30532]
ENSG00000131389	SLC6A6	protein_coding	solute carrier family 6 member 6 [Source:HGNC Symbol;Acc:HGNC:11052]
ENSG00000131470	PSMC3IP	protein_coding	PSMC3 interacting protein [Source:HGNC Symbol;Acc:HGNC:17928]
ENSG00000131495	NDUFA2	protein_coding	NADH:ubiquinone oxidoreductase subunit A2 [Source:HGNC Symbol;Acc:HGNC:7685]
ENSG00000131697	NPHP4	protein_coding	nephrocystin 4 [Source:HGNC Symbol;Acc:HGNC:19104]
ENSG00000131941	RHPN2	protein_coding	rhophilin Rho GTPase binding protein 2 [Source:HGNC Symbol;Acc:HGNC:19974]
ENSG00000131981	LGALS3	protein_coding	galectin 3 [Source:HGNC Symbol;Acc:HGNC:6563]
ENSG00000132199	ENOSF1	protein_coding	enolase superfamily member 1 [Source:HGNC Symbol;Acc:HGNC:30365]
ENSG00000132274	TRIM22	protein_coding	tripartite motif containing 22 [Source:HGNC Symbol;Acc:HGNC:16379]
ENSG00000132356	PRKAA1	protein_coding	protein kinase AMP-activated catalytic subunit alpha 1 [Source:HGNC Symbol;Acc:HGNC:9376]
ENSG00000132669	RIN2	protein_coding	Ras and Rab interactor 2 [Source:HGNC Symbol;Acc:HGNC:18750]
ENSG00000132688	NES	protein_coding	nestin [Source:HGNC Symbol;Acc:HGNC:7756]
ENSG00000132768	DPH2	protein_coding	diphthamide biosynthesis 2 [Source:HGNC Symbol;Acc:HGNC:3004]
ENSG00000133028	SCO1	protein_coding	synthesis of cytochrome C oxidase 1 [Source:HGNC Symbol;Acc:HGNC:10603]
ENSG00000133247	KMT5C	protein_coding	lysine methyltransferase 5C [Source:HGNC Symbol;Acc:HGNC:28405]
ENSG00000133619	KRBA1	protein_coding	KRAB-A domain containing 1 [Source:HGNC Symbol;Acc:HGNC:22228]
ENSG00000134049	IER3IP1	protein_coding	immediate early response 3 interacting protein 1 [Source:HGNC Symbol;Acc:HGNC:18550]
ENSG00000134115	CNTN6	protein_coding	contactin 6 [Source:HGNC Symbol;Acc:HGNC:2176]
ENSG00000134222	PSRC1	protein_coding	proline and serine rich coiled-coil 1 [Source:HGNC Symbol;Acc:HGNC:24472]
ENSG00000134259	NGF	protein_coding	nerve growth factor [Source:HGNC Symbol;Acc:HGNC:7808]
ENSG00000134285	FKBP11	protein_coding	FKBP prolyl isomerase 11 [Source:HGNC Symbol;Acc:HGNC:18624]
ENSG00000134597	RBMX2	protein_coding	RNA binding motif protein X-linked 2 [Source:HGNC Symbol;Acc:HGNC:24282]
ENSG00000134758	RNF138	protein_coding	ring finger protein 138 [Source:HGNC Symbol;Acc:HGNC:17765]
ENSG00000134815	DHX34	protein_coding	DExH-box helicase 34 [Source:HGNC Symbol;Acc:HGNC:16719]
ENSG00000135048	CEMIP2	protein_coding	cell migration inducing hyaluronidase 2 [Source:HGNC Symbol;Acc:HGNC:11869]
ENSG00000135094	SDS	protein_coding	serine dehydratase [Source:HGNC Symbol;Acc:HGNC:10691]
ENSG00000135127	BICDL1	protein_coding	BICD family like cargo adaptor 1 [Source:HGNC Symbol;Acc:HGNC:28095]
ENSG00000135211	TMEM60	protein_coding	transmembrane protein 60 [Source:HGNC Symbol;Acc:HGNC:21754]
ENSG00000135314	KHDC1	protein_coding	KH domain containing 1 [Source:HGNC Symbol;Acc:HGNC:21366]
ENSG00000135318	NT5E	protein_coding	5'-nucleotidase ecto [Source:HGNC Symbol;Acc:HGNC:8021]
ENSG00000135362	PRR5L	protein_coding	proline rich 5 like [Source:HGNC Symbol;Acc:HGNC:25878]
ENSG00000135451	TROAP	protein_coding	trophinin associated protein [Source:HGNC Symbol;Acc:HGNC:12327]
ENSG00000135617	PRADC1	protein_coding	protease associated domain containing 1 [Source:HGNC Symbol;Acc:HGNC:16047]
ENSG00000135776	ABCB10	protein_coding	ATP binding cassette subfamily B member 10 [Source:HGNC Symbol;Acc:HGNC:41]
ENSG00000135903	PAX3	protein_coding	paired box 3 [Source:HGNC Symbol;Acc:HGNC:8617]
ENSG00000136250	AOAH	protein_coding	acyloxyacyl hydrolase [Source:HGNC Symbol;Acc:HGNC:548]
ENSG00000136270	TBRG4	protein_coding	transforming growth factor beta regulator 4 [Source:HGNC Symbol;Acc:HGNC:17443]
ENSG00000136305	CIDEB	protein_coding	cell death inducing DFFA like effector b [Source:HGNC Symbol;Acc:HGNC:1977]
ENSG00000136560	TANK	protein_coding	TRAF family member associated NFKB activator [Source:HGNC Symbol;Acc:HGNC:11562]
ENSG00000136830	NIBAN2	protein_coding	niban apoptosis regulator 2 [Source:HGNC Symbol;Acc:HGNC:25282]
ENSG00000136840	ST6GALNAC4	protein_coding	ST6 N-acetylgalactosaminide alpha-2,6-sialyltransferase 4 [Source:HGNC Symbol;Acc:HGNC:17846]
ENSG00000136940	PDCL	protein_coding	phosducin like [Source:HGNC Symbol;Acc:HGNC:8770]
ENSG00000136997	MYC	protein_coding	MYC proto-oncogene, bHLH transcription factor [Source:HGNC Symbol;Acc:HGNC:7553]
ENSG00000137055	PLAA	protein_coding	phospholipase A2 activating protein [Source:HGNC Symbol;Acc:HGNC:9043]
ENSG00000137135	ARHGEF39	protein_coding	Rho guanine nucleotide exchange factor 39 [Source:HGNC Symbol;Acc:HGNC:25909]
ENSG00000137310	TCF19	protein_coding	transcription factor 19 [Source:HGNC Symbol;Acc:HGNC:11629]
ENSG00000137331	IER3	protein_coding	immediate early response 3 [Source:HGNC Symbol;Acc:HGNC:5392]
ENSG00000137404	NRM	protein_coding	nurim [Source:HGNC Symbol;Acc:HGNC:8003]
ENSG00000137767	SQOR	protein_coding	sulfide quinone oxidoreductase [Source:HGNC Symbol;Acc:HGNC:20390]
ENSG00000137831	UACA	protein_coding	uveal autoantigen with coiled-coil domains and ankyrin repeats [Source:HGNC Symbol;Acc:HGNC:15947]
ENSG00000138031	ADCY3	protein_coding	adenylate cyclase 3 [Source:HGNC Symbol;Acc:HGNC:234]
ENSG00000138050	THUMPD2	protein_coding	THUMP domain containing 2 [Source:HGNC Symbol;Acc:HGNC:14890]
ENSG00000138074	SLC5A6	protein_coding	solute carrier family 5 member 6 [Source:HGNC Symbol;Acc:HGNC:11041]
ENSG00000138449	SLC40A1	protein_coding	solute carrier family 40 member 1 [Source:HGNC Symbol;Acc:HGNC:10909]
ENSG00000138621	PPCDC	protein_coding	phosphopantothenoylcysteine decarboxylase [Source:HGNC Symbol;Acc:HGNC:28107]
ENSG00000138670	RASGEF1B	protein_coding	RasGEF domain family member 1B [Source:HGNC Symbol;Acc:HGNC:24881]
ENSG00000138678	GPAT3	protein_coding	glycerol-3-phosphate acyltransferase 3 [Source:HGNC Symbol;Acc:HGNC:28157]
ENSG00000139131	YARS2	protein_coding	tyrosyl-tRNA synthetase 2 [Source:HGNC Symbol;Acc:HGNC:24249]
ENSG00000139132	FGD4	protein_coding	FYVE, RhoGEF and PH domain containing 4 [Source:HGNC Symbol;Acc:HGNC:19125]
ENSG00000139146	SINHCAF	protein_coding	SIN3-HDAC complex associated factor [Source:HGNC Symbol;Acc:HGNC:30702]
ENSG00000139211	AMIGO2	protein_coding	adhesion molecule with Ig like domain 2 [Source:HGNC Symbol;Acc:HGNC:24073]
ENSG00000139263	LRIG3	protein_coding	leucine rich repeats and immunoglobulin like domains 3 [Source:HGNC Symbol;Acc:HGNC:30991]
ENSG00000139344	AMDHD1	protein_coding	amidohydrolase domain containing 1 [Source:HGNC Symbol;Acc:HGNC:28577]
ENSG00000139354	GAS2L3	protein_coding	growth arrest specific 2 like 3 [Source:HGNC Symbol;Acc:HGNC:27475]
ENSG00000139372	TDG	protein_coding	thymine DNA glycosylase [Source:HGNC Symbol;Acc:HGNC:11700]
ENSG00000139629	GALNT6	protein_coding	polypeptide N-acetylgalactosaminyltransferase 6 [Source:HGNC Symbol;Acc:HGNC:4128]
ENSG00000139631	CSAD	protein_coding	cysteine sulfinic acid decarboxylase [Source:HGNC Symbol;Acc:HGNC:18966]
ENSG00000139842	CUL4A	protein_coding	cullin 4A [Source:HGNC Symbol;Acc:HGNC:2554]
ENSG00000140043	PTGR2	protein_coding	prostaglandin reductase 2 [Source:HGNC Symbol;Acc:HGNC:20149]
ENSG00000140326	CDAN1	protein_coding	codanin 1 [Source:HGNC Symbol;Acc:HGNC:1713]
ENSG00000140463	BBS4	protein_coding	Bardet-Biedl syndrome 4 [Source:HGNC Symbol;Acc:HGNC:969]
ENSG00000140525	FANCI	protein_coding	FA complementation group I [Source:HGNC Symbol;Acc:HGNC:25568]
ENSG00000140650	PMM2	protein_coding	phosphomannomutase 2 [Source:HGNC Symbol;Acc:HGNC:9115]
ENSG00000140743	CDR2	protein_coding	cerebellar degeneration related protein 2 [Source:HGNC Symbol;Acc:HGNC:1799]
ENSG00000140950	MEAK7	protein_coding	MTOR associated protein, eak-7 homolog [Source:HGNC Symbol;Acc:HGNC:29325]
ENSG00000140961	OSGIN1	protein_coding	oxidative stress induced growth inhibitor 1 [Source:HGNC Symbol;Acc:HGNC:30093]
ENSG00000141086	CTRL	protein_coding	chymotrypsin like [Source:HGNC Symbol;Acc:HGNC:2524]
ENSG00000141384	TAF4B	protein_coding	TATA-box binding protein associated factor 4b [Source:HGNC Symbol;Acc:HGNC:11538]
ENSG00000141429	GALNT1	protein_coding	polypeptide N-acetylgalactosaminyltransferase 1 [Source:HGNC Symbol;Acc:HGNC:4123]
ENSG00000141433	ADCYAP1	protein_coding	adenylate cyclase activating polypeptide 1 [Source:HGNC Symbol;Acc:HGNC:241]
ENSG00000141622	RNF165	protein_coding	ring finger protein 165 [Source:HGNC Symbol;Acc:HGNC:31696]
ENSG00000141873	SLC39A3	protein_coding	solute carrier family 39 member 3 [Source:HGNC Symbol;Acc:HGNC:17128]
ENSG00000141968	VAV1	protein_coding	vav guanine nucleotide exchange factor 1 [Source:HGNC Symbol;Acc:HGNC:12657]
ENSG00000142185	TRPM2	protein_coding	transient receptor potential cation channel subfamily M member 2 [Source:HGNC Symbol;Acc:HGNC:12339]
ENSG00000142409	ZNF787	protein_coding	zinc finger protein 787 [Source:HGNC Symbol;Acc:HGNC:26998]
ENSG00000142552	RCN3	protein_coding	reticulocalbin 3 [Source:HGNC Symbol;Acc:HGNC:21145]
ENSG00000142606	MMEL1	protein_coding	membrane metalloendopeptidase like 1 [Source:HGNC Symbol;Acc:HGNC:14668]
ENSG00000142609	CFAP74	protein_coding	cilia and flagella associated protein 74 [Source:HGNC Symbol;Acc:HGNC:29368]
ENSG00000142751	GPN2	protein_coding	GPN-loop GTPase 2 [Source:HGNC Symbol;Acc:HGNC:25513]
ENSG00000143224	PPOX	protein_coding	protoporphyrinogen oxidase [Source:HGNC Symbol;Acc:HGNC:9280]
ENSG00000143507	DUSP10	protein_coding	dual specificity phosphatase 10 [Source:HGNC Symbol;Acc:HGNC:3065]
ENSG00000143630	HCN3	protein_coding	hyperpolarization activated cyclic nucleotide gated potassium channel 3 [Source:HGNC Symbol;Acc:HGNC:19183]
ENSG00000143815	LBR	protein_coding	lamin B receptor [Source:HGNC Symbol;Acc:HGNC:6518]
ENSG00000143842	SOX13	protein_coding	SRY-box transcription factor 13 [Source:HGNC Symbol;Acc:HGNC:11192]
ENSG00000143891	GALM	protein_coding	galactose mutarotase [Source:HGNC Symbol;Acc:HGNC:24063]
ENSG00000144057	ST6GAL2	protein_coding	ST6 beta-galactoside alpha-2,6-sialyltransferase 2 [Source:HGNC Symbol;Acc:HGNC:10861]
ENSG00000144063	MALL	protein_coding	mal, T cell differentiation protein like [Source:HGNC Symbol;Acc:HGNC:6818]
ENSG00000144228	SPOPL	protein_coding	speckle type BTB/POZ protein like [Source:HGNC Symbol;Acc:HGNC:27934]
ENSG00000144645	OSBPL10	protein_coding	oxysterol binding protein like 10 [Source:HGNC Symbol;Acc:HGNC:16395]
ENSG00000144668	ITGA9	protein_coding	integrin subunit alpha 9 [Source:HGNC Symbol;Acc:HGNC:6145]
ENSG00000144741	SLC25A26	protein_coding	solute carrier family 25 member 26 [Source:HGNC Symbol;Acc:HGNC:20661]
ENSG00000144810	COL8A1	protein_coding	collagen type VIII alpha 1 chain [Source:HGNC Symbol;Acc:HGNC:2215]
ENSG00000144909	OSBPL11	protein_coding	oxysterol binding protein like 11 [Source:HGNC Symbol;Acc:HGNC:16397]
ENSG00000145020	AMT	protein_coding	aminomethyltransferase [Source:HGNC Symbol;Acc:HGNC:473]
ENSG00000145050	MANF	protein_coding	mesencephalic astrocyte derived neurotrophic factor [Source:HGNC Symbol;Acc:HGNC:15461]
ENSG00000145063		lncRNA	novel transcript
ENSG00000145220	LYAR	protein_coding	Ly1 antibody reactive [Source:HGNC Symbol;Acc:HGNC:26021]
ENSG00000145247	OCIAD2	protein_coding	OCIA domain containing 2 [Source:HGNC Symbol;Acc:HGNC:28685]
ENSG00000145476	CYP4V2	protein_coding	cytochrome P450 family 4 subfamily V member 2 [Source:HGNC Symbol;Acc:HGNC:23198]
ENSG00000145685	LHFPL2	protein_coding	LHFPL tetraspan subfamily member 2 [Source:HGNC Symbol;Acc:HGNC:6588]
ENSG00000145888	GLRA1	protein_coding	glycine receptor alpha 1 [Source:HGNC Symbol;Acc:HGNC:4326]
ENSG00000146476	ARMT1	protein_coding	acidic residue methyltransferase 1 [Source:HGNC Symbol;Acc:HGNC:17872]
ENSG00000146733	PSPH	protein_coding	phosphoserine phosphatase [Source:HGNC Symbol;Acc:HGNC:9577]
ENSG00000146833	TRIM4	protein_coding	tripartite motif containing 4 [Source:HGNC Symbol;Acc:HGNC:16275]
ENSG00000146856	AGBL3	protein_coding	AGBL carboxypeptidase 3 [Source:HGNC Symbol;Acc:HGNC:27981]
ENSG00000147113	DIPK2B	protein_coding	divergent protein kinase domain 2B [Source:HGNC Symbol;Acc:HGNC:25866]
ENSG00000147383	NSDHL	protein_coding	NAD(P) dependent steroid dehydrogenase-like [Source:HGNC Symbol;Acc:HGNC:13398]
ENSG00000147419	CCDC25	protein_coding	coiled-coil domain containing 25 [Source:HGNC Symbol;Acc:HGNC:25591]
ENSG00000147439	BIN3	protein_coding	bridging integrator 3 [Source:HGNC Symbol;Acc:HGNC:1054]
ENSG00000147592	LACTB2	protein_coding	lactamase beta 2 [Source:HGNC Symbol;Acc:HGNC:18512]
ENSG00000147679	UTP23	protein_coding	UTP23 small subunit processome component [Source:HGNC Symbol;Acc:HGNC:28224]
ENSG00000147789	ZNF7	protein_coding	zinc finger protein 7 [Source:HGNC Symbol;Acc:HGNC:13139]
ENSG00000147889	CDKN2A	protein_coding	cyclin dependent kinase inhibitor 2A [Source:HGNC Symbol;Acc:HGNC:1787]
ENSG00000148219	ASTN2	protein_coding	astrotactin 2 [Source:HGNC Symbol;Acc:HGNC:17021]
ENSG00000148229	POLE3	protein_coding	DNA polymerase epsilon 3, accessory subunit [Source:HGNC Symbol;Acc:HGNC:13546]
ENSG00000148429	USP6NL	protein_coding	USP6 N-terminal like [Source:HGNC Symbol;Acc:HGNC:16858]
ENSG00000148498	PARD3	protein_coding	par-3 family cell polarity regulator [Source:HGNC Symbol;Acc:HGNC:16051]
ENSG00000148803	FUOM	protein_coding	fucose mutarotase [Source:HGNC Symbol;Acc:HGNC:24733]
ENSG00000148814	LRRC27	protein_coding	leucine rich repeat containing 27 [Source:HGNC Symbol;Acc:HGNC:29346]
ENSG00000148843	PDCD11	protein_coding	programmed cell death 11 [Source:HGNC Symbol;Acc:HGNC:13408]
ENSG00000148935	GAS2	protein_coding	growth arrest specific 2 [Source:HGNC Symbol;Acc:HGNC:4167]
ENSG00000149016	TUT1	protein_coding	terminal uridylyl transferase 1, U6 snRNA-specific [Source:HGNC Symbol;Acc:HGNC:26184]
ENSG00000149090	PAMR1	protein_coding	peptidase domain containing associated with muscle regeneration 1 [Source:HGNC Symbol;Acc:HGNC:24554]
ENSG00000149150	SLC43A1	protein_coding	solute carrier family 43 member 1 [Source:HGNC Symbol;Acc:HGNC:9225]
ENSG00000149488	TMC2	protein_coding	transmembrane channel like 2 [Source:HGNC Symbol;Acc:HGNC:16527]
ENSG00000149541	B3GAT3	protein_coding	beta-1,3-glucuronyltransferase 3 [Source:HGNC Symbol;Acc:HGNC:923]
ENSG00000149573	MPZL2	protein_coding	myelin protein zero like 2 [Source:HGNC Symbol;Acc:HGNC:3496]
ENSG00000149679	CABLES2	protein_coding	Cdk5 and Abl enzyme substrate 2 [Source:HGNC Symbol;Acc:HGNC:16143]
ENSG00000150361	KLHL1	protein_coding	kelch like family member 1 [Source:HGNC Symbol;Acc:HGNC:6352]
ENSG00000150782	IL18	protein_coding	interleukin 18 [Source:HGNC Symbol;Acc:HGNC:5986]
ENSG00000150990	DHX37	protein_coding	DEAH-box helicase 37 [Source:HGNC Symbol;Acc:HGNC:17210]
ENSG00000151553	FHIP2A	protein_coding	FHF complex subunit HOOK interacting protein 2A [Source:HGNC Symbol;Acc:HGNC:29320]
ENSG00000151617	EDNRA	protein_coding	endothelin receptor type A [Source:HGNC Symbol;Acc:HGNC:3179]
ENSG00000151689	INPP1	protein_coding	inositol polyphosphate-1-phosphatase [Source:HGNC Symbol;Acc:HGNC:6071]
ENSG00000152082	MZT2B	protein_coding	mitotic spindle organizing protein 2B [Source:HGNC Symbol;Acc:HGNC:25886]
ENSG00000152433	ZNF547	protein_coding	zinc finger protein 547 [Source:HGNC Symbol;Acc:HGNC:26432]
ENSG00000152518	ZFP36L2	protein_coding	ZFP36 ring finger protein like 2 [Source:HGNC Symbol;Acc:HGNC:1108]
ENSG00000152689	RASGRP3	protein_coding	RAS guanyl releasing protein 3 [Source:HGNC Symbol;Acc:HGNC:14545]
ENSG00000153029	MR1	protein_coding	major histocompatibility complex, class I-related [Source:HGNC Symbol;Acc:HGNC:4975]
ENSG00000153046	CDYL	protein_coding	chromodomain Y like [Source:HGNC Symbol;Acc:HGNC:1811]
ENSG00000153574	RPIA	protein_coding	ribose 5-phosphate isomerase A [Source:HGNC Symbol;Acc:HGNC:10297]
ENSG00000153767	GTF2E1	protein_coding	general transcription factor IIE subunit 1 [Source:HGNC Symbol;Acc:HGNC:4650]
ENSG00000154016	GRAP	protein_coding	GRB2 related adaptor protein [Source:HGNC Symbol;Acc:HGNC:4562]
ENSG00000154134	ROBO3	protein_coding	roundabout guidance receptor 3 [Source:HGNC Symbol;Acc:HGNC:13433]
ENSG00000154237	LRRK1	protein_coding	leucine rich repeat kinase 1 [Source:HGNC Symbol;Acc:HGNC:18608]
ENSG00000154274	C4orf19	protein_coding	chromosome 4 open reading frame 19 [Source:HGNC Symbol;Acc:HGNC:25618]
ENSG00000154316	TDH	transcribed_unitary_pseudogene	L-threonine dehydrogenase (pseudogene) [Source:HGNC Symbol;Acc:HGNC:15547]
ENSG00000154655	L3MBTL4	protein_coding	L3MBTL histone methyl-lysine binding protein 4 [Source:HGNC Symbol;Acc:HGNC:26677]
ENSG00000154832	CXXC1	protein_coding	CXXC finger protein 1 [Source:HGNC Symbol;Acc:HGNC:24343]
ENSG00000154856	APCDD1	protein_coding	APC down-regulated 1 [Source:HGNC Symbol;Acc:HGNC:15718]
ENSG00000154957	ZNF18	protein_coding	zinc finger protein 18 [Source:HGNC Symbol;Acc:HGNC:12969]
ENSG00000155115	GTF3C6	protein_coding	general transcription factor IIIC subunit 6 [Source:HGNC Symbol;Acc:HGNC:20872]
ENSG00000155530	LRGUK	protein_coding	leucine rich repeats and guanylate kinase domain containing [Source:HGNC Symbol;Acc:HGNC:21964]
ENSG00000155868	MED7	protein_coding	mediator complex subunit 7 [Source:HGNC Symbol;Acc:HGNC:2378]
ENSG00000155974	GRIP1	protein_coding	glutamate receptor interacting protein 1 [Source:HGNC Symbol;Acc:HGNC:18708]
ENSG00000156017	CARNMT1	protein_coding	carnosine N-methyltransferase 1 [Source:HGNC Symbol;Acc:HGNC:23435]
ENSG00000156170	NDUFAF6	protein_coding	NADH:ubiquinone oxidoreductase complex assembly factor 6 [Source:HGNC Symbol;Acc:HGNC:28625]
ENSG00000156374	PCGF6	protein_coding	polycomb group ring finger 6 [Source:HGNC Symbol;Acc:HGNC:21156]
ENSG00000156398	SFXN2	protein_coding	sideroflexin 2 [Source:HGNC Symbol;Acc:HGNC:16086]
ENSG00000156709	AIFM1	protein_coding	apoptosis inducing factor mitochondria associated 1 [Source:HGNC Symbol;Acc:HGNC:8768]
ENSG00000157350	ST3GAL2	protein_coding	ST3 beta-galactoside alpha-2,3-sialyltransferase 2 [Source:HGNC Symbol;Acc:HGNC:10863]
ENSG00000157399	ARSL	protein_coding	arylsulfatase L [Source:HGNC Symbol;Acc:HGNC:719]
ENSG00000157613	CREB3L1	protein_coding	cAMP responsive element binding protein 3 like 1 [Source:HGNC Symbol;Acc:HGNC:18856]
ENSG00000158006	PAFAH2	protein_coding	platelet activating factor acetylhydrolase 2 [Source:HGNC Symbol;Acc:HGNC:8579]
ENSG00000158023	CFAP251	protein_coding	cilia and flagella associated protein 251 [Source:HGNC Symbol;Acc:HGNC:28506]
ENSG00000158092	NCK1	protein_coding	NCK adaptor protein 1 [Source:HGNC Symbol;Acc:HGNC:7664]
ENSG00000158156	XKR8	protein_coding	XK related 8 [Source:HGNC Symbol;Acc:HGNC:25508]
ENSG00000158402	CDC25C	protein_coding	cell division cycle 25C [Source:HGNC Symbol;Acc:HGNC:1727]
ENSG00000158711	ELK4	protein_coding	ETS transcription factor ELK4 [Source:HGNC Symbol;Acc:HGNC:3326]
ENSG00000158715	SLC45A3	protein_coding	solute carrier family 45 member 3 [Source:HGNC Symbol;Acc:HGNC:8642]
ENSG00000158769	F11R	protein_coding	F11 receptor [Source:HGNC Symbol;Acc:HGNC:14685]
ENSG00000158865	SLC5A11	protein_coding	solute carrier family 5 member 11 [Source:HGNC Symbol;Acc:HGNC:23091]
ENSG00000159086	PAXBP1	protein_coding	PAX3 and PAX7 binding protein 1 [Source:HGNC Symbol;Acc:HGNC:13579]
ENSG00000159217	IGF2BP1	protein_coding	insulin like growth factor 2 mRNA binding protein 1 [Source:HGNC Symbol;Acc:HGNC:28866]
ENSG00000159685	CHCHD6	protein_coding	coiled-coil-helix-coiled-coil-helix domain containing 6 [Source:HGNC Symbol;Acc:HGNC:28184]
ENSG00000159882	ZNF230	protein_coding	zinc finger protein 230 [Source:HGNC Symbol;Acc:HGNC:13024]
ENSG00000159915	ZNF233	protein_coding	zinc finger protein 233 [Source:HGNC Symbol;Acc:HGNC:30946]
ENSG00000160111	CPAMD8	protein_coding	C3 and PZP like alpha-2-macroglobulin domain containing 8 [Source:HGNC Symbol;Acc:HGNC:23228]
ENSG00000160190	SLC37A1	protein_coding	solute carrier family 37 member 1 [Source:HGNC Symbol;Acc:HGNC:11024]
ENSG00000160214	RRP1	protein_coding	ribosomal RNA processing 1 [Source:HGNC Symbol;Acc:HGNC:18785]
ENSG00000160226	CFAP410	protein_coding	cilia and flagella associated protein 410 [Source:HGNC Symbol;Acc:HGNC:1260]
ENSG00000160229	ZNF66	protein_coding	zinc finger protein 66 [Source:HGNC Symbol;Acc:HGNC:13135]
ENSG00000160404	TOR2A	protein_coding	torsin family 2 member A [Source:HGNC Symbol;Acc:HGNC:11996]
ENSG00000160446	ZDHHC12	protein_coding	zinc finger DHHC-type palmitoyltransferase 12 [Source:HGNC Symbol;Acc:HGNC:19159]
ENSG00000160563	MED27	protein_coding	mediator complex subunit 27 [Source:HGNC Symbol;Acc:HGNC:2377]
ENSG00000160888	IER2	protein_coding	immediate early response 2 [Source:HGNC Symbol;Acc:HGNC:28871]
ENSG00000160972	PPP1R16A	protein_coding	protein phosphatase 1 regulatory subunit 16A [Source:HGNC Symbol;Acc:HGNC:14941]
ENSG00000161036	LRWD1	protein_coding	leucine rich repeats and WD repeat domain containing 1 [Source:HGNC Symbol;Acc:HGNC:21769]
ENSG00000161179	YDJC	protein_coding	YdjC chitooligosaccharide deacetylase homolog [Source:HGNC Symbol;Acc:HGNC:27158]
ENSG00000161298	ZNF382	protein_coding	zinc finger protein 382 [Source:HGNC Symbol;Acc:HGNC:17409]
ENSG00000161513	FDXR	protein_coding	ferredoxin reductase [Source:HGNC Symbol;Acc:HGNC:3642]
ENSG00000161638	ITGA5	protein_coding	integrin subunit alpha 5 [Source:HGNC Symbol;Acc:HGNC:6141]
ENSG00000161677	JOSD2	protein_coding	Josephin domain containing 2 [Source:HGNC Symbol;Acc:HGNC:28853]
ENSG00000161847	RAVER1	protein_coding	ribonucleoprotein, PTB binding 1 [Source:HGNC Symbol;Acc:HGNC:30296]
ENSG00000161940	BCL6B	protein_coding	BCL6B transcription repressor [Source:HGNC Symbol;Acc:HGNC:1002]
ENSG00000161958	FGF11	protein_coding	fibroblast growth factor 11 [Source:HGNC Symbol;Acc:HGNC:3667]
ENSG00000161999	JMJD8	protein_coding	jumonji domain containing 8 [Source:HGNC Symbol;Acc:HGNC:14148]
ENSG00000162063	CCNF	protein_coding	cyclin F [Source:HGNC Symbol;Acc:HGNC:1591]
ENSG00000162543	UBXN10	protein_coding	UBX domain protein 10 [Source:HGNC Symbol;Acc:HGNC:26354]
ENSG00000162607	USP1	protein_coding	ubiquitin specific peptidase 1 [Source:HGNC Symbol;Acc:HGNC:12607]
ENSG00000162882	HAAO	protein_coding	3-hydroxyanthranilate 3,4-dioxygenase [Source:HGNC Symbol;Acc:HGNC:4796]
ENSG00000162885	B3GALNT2	protein_coding	beta-1,3-N-acetylgalactosaminyltransferase 2 [Source:HGNC Symbol;Acc:HGNC:28596]
ENSG00000163026	WDCP	protein_coding	WD repeat and coiled coil containing [Source:HGNC Symbol;Acc:HGNC:26157]
ENSG00000163040	CCDC74A	protein_coding	coiled-coil domain containing 74A [Source:HGNC Symbol;Acc:HGNC:25197]
ENSG00000163082	SGPP2	protein_coding	sphingosine-1-phosphate phosphatase 2 [Source:HGNC Symbol;Acc:HGNC:19953]
ENSG00000163093	BBS5	protein_coding	Bardet-Biedl syndrome 5 [Source:HGNC Symbol;Acc:HGNC:970]
ENSG00000163126	ANKRD23	protein_coding	ankyrin repeat domain 23 [Source:HGNC Symbol;Acc:HGNC:24470]
ENSG00000163132	MSX1	protein_coding	msh homeobox 1 [Source:HGNC Symbol;Acc:HGNC:7391]
ENSG00000163170	BOLA3	protein_coding	bolA family member 3 [Source:HGNC Symbol;Acc:HGNC:24415]
ENSG00000163219	ARHGAP25	protein_coding	Rho GTPase activating protein 25 [Source:HGNC Symbol;Acc:HGNC:28951]
ENSG00000163251	FZD5	protein_coding	frizzled class receptor 5 [Source:HGNC Symbol;Acc:HGNC:4043]
ENSG00000163291	PAQR3	protein_coding	progestin and adipoQ receptor family member 3 [Source:HGNC Symbol;Acc:HGNC:30130]
ENSG00000163406	SLC15A2	protein_coding	solute carrier family 15 member 2 [Source:HGNC Symbol;Acc:HGNC:10921]
ENSG00000163453	IGFBP7	protein_coding	insulin like growth factor binding protein 7 [Source:HGNC Symbol;Acc:HGNC:5476]
ENSG00000163513	TGFBR2	protein_coding	transforming growth factor beta receptor 2 [Source:HGNC Symbol;Acc:HGNC:11773]
ENSG00000163521	GLB1L	protein_coding	galactosidase beta 1 like [Source:HGNC Symbol;Acc:HGNC:28129]
ENSG00000163527	STT3B	protein_coding	STT3 oligosaccharyltransferase complex catalytic subunit B [Source:HGNC Symbol;Acc:HGNC:30611]
ENSG00000163597	SNHG16	lncRNA	small nucleolar RNA host gene 16 [Source:HGNC Symbol;Acc:HGNC:44352]
ENSG00000163634	THOC7	protein_coding	THO complex 7 [Source:HGNC Symbol;Acc:HGNC:29874]
ENSG00000163659	TIPARP	protein_coding	TCDD inducible poly(ADP-ribose) polymerase [Source:HGNC Symbol;Acc:HGNC:23696]
ENSG00000163684	RPP14	protein_coding	ribonuclease P/MRP subunit p14 [Source:HGNC Symbol;Acc:HGNC:30327]
ENSG00000163694	RBM47	protein_coding	RNA binding motif protein 47 [Source:HGNC Symbol;Acc:HGNC:30358]
ENSG00000163702	IL17RC	protein_coding	interleukin 17 receptor C [Source:HGNC Symbol;Acc:HGNC:18358]
ENSG00000163735	CXCL5	protein_coding	C-X-C motif chemokine ligand 5 [Source:HGNC Symbol;Acc:HGNC:10642]
ENSG00000163807	KIAA1143	protein_coding	KIAA1143 [Source:HGNC Symbol;Acc:HGNC:29198]
ENSG00000163814	CDCP1	protein_coding	CUB domain containing protein 1 [Source:HGNC Symbol;Acc:HGNC:24357]
ENSG00000163820	FYCO1	protein_coding	FYVE and coiled-coil domain autophagy adaptor 1 [Source:HGNC Symbol;Acc:HGNC:14673]
ENSG00000163877	SNIP1	protein_coding	Smad nuclear interacting protein 1 [Source:HGNC Symbol;Acc:HGNC:30587]
ENSG00000163879	DNALI1	protein_coding	dynein axonemal light intermediate chain 1 [Source:HGNC Symbol;Acc:HGNC:14353]
ENSG00000163884	KLF15	protein_coding	Kruppel like factor 15 [Source:HGNC Symbol;Acc:HGNC:14536]
ENSG00000163888	CAMK2N2	protein_coding	calcium/calmodulin dependent protein kinase II inhibitor 2 [Source:HGNC Symbol;Acc:HGNC:24197]
ENSG00000164104	HMGB2	protein_coding	high mobility group box 2 [Source:HGNC Symbol;Acc:HGNC:5000]
ENSG00000164237	CMBL	protein_coding	carboxymethylenebutenolidase homolog [Source:HGNC Symbol;Acc:HGNC:25090]
ENSG00000164303	ENPP6	protein_coding	ectonucleotide pyrophosphatase/phosphodiesterase 6 [Source:HGNC Symbol;Acc:HGNC:23409]
ENSG00000164331	ANKRA2	protein_coding	ankyrin repeat family A member 2 [Source:HGNC Symbol;Acc:HGNC:13208]
ENSG00000164484	TMEM200A	protein_coding	transmembrane protein 200A [Source:HGNC Symbol;Acc:HGNC:21075]
ENSG00000164591	MYOZ3	protein_coding	myozenin 3 [Source:HGNC Symbol;Acc:HGNC:18565]
ENSG00000164600	NEUROD6	protein_coding	neuronal differentiation 6 [Source:HGNC Symbol;Acc:HGNC:13804]
ENSG00000164638	SLC29A4	protein_coding	solute carrier family 29 member 4 [Source:HGNC Symbol;Acc:HGNC:23097]
ENSG00000164663	USP49	protein_coding	ubiquitin specific peptidase 49 [Source:HGNC Symbol;Acc:HGNC:20078]
ENSG00000164713	BRI3	protein_coding	brain protein I3 [Source:HGNC Symbol;Acc:HGNC:1109]
ENSG00000164751	PEX2	protein_coding	peroxisomal biogenesis factor 2 [Source:HGNC Symbol;Acc:HGNC:9717]
ENSG00000164778	EN2	protein_coding	engrailed homeobox 2 [Source:HGNC Symbol;Acc:HGNC:3343]
ENSG00000164934	DCAF13	protein_coding	DDB1 and CUL4 associated factor 13 [Source:HGNC Symbol;Acc:HGNC:24535]
ENSG00000165121		transcribed_unprocessed_pseudogene	kinesin family member 27 (KIF27) pseudogene
ENSG00000165282	PIGO	protein_coding	phosphatidylinositol glycan anchor biosynthesis class O [Source:HGNC Symbol;Acc:HGNC:23215]
ENSG00000165526	RPUSD4	protein_coding	RNA pseudouridine synthase D4 [Source:HGNC Symbol;Acc:HGNC:25898]
ENSG00000165568	AKR1E2	protein_coding	aldo-keto reductase family 1 member E2 [Source:HGNC Symbol;Acc:HGNC:23437]
ENSG00000165661	QSOX2	protein_coding	quiescin sulfhydryl oxidase 2 [Source:HGNC Symbol;Acc:HGNC:30249]
ENSG00000165724	ZMYND19	protein_coding	zinc finger MYND-type containing 19 [Source:HGNC Symbol;Acc:HGNC:21146]
ENSG00000165752	STK32C	protein_coding	serine/threonine kinase 32C [Source:HGNC Symbol;Acc:HGNC:21332]
ENSG00000165804	ZNF219	protein_coding	zinc finger protein 219 [Source:HGNC Symbol;Acc:HGNC:13011]
ENSG00000165966	PDZRN4	protein_coding	PDZ domain containing ring finger 4 [Source:HGNC Symbol;Acc:HGNC:30552]
ENSG00000166268	MYRFL	protein_coding	myelin regulatory factor like [Source:HGNC Symbol;Acc:HGNC:26316]
ENSG00000166289	PLEKHF1	protein_coding	pleckstrin homology and FYVE domain containing 1 [Source:HGNC Symbol;Acc:HGNC:20764]
ENSG00000166436	TRIM66	protein_coding	tripartite motif containing 66 [Source:HGNC Symbol;Acc:HGNC:29005]
ENSG00000166477	LEO1	protein_coding	LEO1 homolog, Paf1/RNA polymerase II complex component [Source:HGNC Symbol;Acc:HGNC:30401]
ENSG00000166482	MFAP4	protein_coding	microfibril associated protein 4 [Source:HGNC Symbol;Acc:HGNC:7035]
ENSG00000166507	NDST2	protein_coding	N-deacetylase and N-sulfotransferase 2 [Source:HGNC Symbol;Acc:HGNC:7681]
ENSG00000166741	NNMT	protein_coding	nicotinamide N-methyltransferase [Source:HGNC Symbol;Acc:HGNC:7861]
ENSG00000166816	LDHD	protein_coding	lactate dehydrogenase D [Source:HGNC Symbol;Acc:HGNC:19708]
ENSG00000166851	PLK1	protein_coding	polo like kinase 1 [Source:HGNC Symbol;Acc:HGNC:9077]
ENSG00000166860	ZBTB39	protein_coding	zinc finger and BTB domain containing 39 [Source:HGNC Symbol;Acc:HGNC:29014]
ENSG00000166927	MS4A7	protein_coding	membrane spanning 4-domains A7 [Source:HGNC Symbol;Acc:HGNC:13378]
ENSG00000166979	EVA1C	protein_coding	eva-1 homolog C [Source:HGNC Symbol;Acc:HGNC:13239]
ENSG00000166997	CNPY4	protein_coding	canopy FGF signaling regulator 4 [Source:HGNC Symbol;Acc:HGNC:28631]
ENSG00000167088	SNRPD1	protein_coding	small nuclear ribonucleoprotein D1 polypeptide [Source:HGNC Symbol;Acc:HGNC:11158]
ENSG00000167377	ZNF23	protein_coding	zinc finger protein 23 [Source:HGNC Symbol;Acc:HGNC:13023]
ENSG00000167380	ZNF226	protein_coding	zinc finger protein 226 [Source:HGNC Symbol;Acc:HGNC:13019]
ENSG00000167447	SMG8	protein_coding	SMG8 nonsense mediated mRNA decay factor [Source:HGNC Symbol;Acc:HGNC:25551]
ENSG00000167685	ZNF444	protein_coding	zinc finger protein 444 [Source:HGNC Symbol;Acc:HGNC:16052]
ENSG00000167705	RILP	protein_coding	Rab interacting lysosomal protein [Source:HGNC Symbol;Acc:HGNC:30266]
ENSG00000167900	TK1	protein_coding	thymidine kinase 1 [Source:HGNC Symbol;Acc:HGNC:11830]
ENSG00000167977	KCTD5	protein_coding	potassium channel tetramerization domain containing 5 [Source:HGNC Symbol;Acc:HGNC:21423]
ENSG00000167985	SDHAF2	protein_coding	succinate dehydrogenase complex assembly factor 2 [Source:HGNC Symbol;Acc:HGNC:26034]
ENSG00000167994	RAB3IL1	protein_coding	RAB3A interacting protein like 1 [Source:HGNC Symbol;Acc:HGNC:9780]
ENSG00000168032	ENTPD3	protein_coding	ectonucleoside triphosphate diphosphohydrolase 3 [Source:HGNC Symbol;Acc:HGNC:3365]
ENSG00000168234	TTC39C	protein_coding	tetratricopeptide repeat domain 39C [Source:HGNC Symbol;Acc:HGNC:26595]
ENSG00000168268	NT5DC2	protein_coding	5'-nucleotidase domain containing 2 [Source:HGNC Symbol;Acc:HGNC:25717]
ENSG00000168286	THAP11	protein_coding	THAP domain containing 11 [Source:HGNC Symbol;Acc:HGNC:23194]
ENSG00000168434	COG7	protein_coding	component of oligomeric golgi complex 7 [Source:HGNC Symbol;Acc:HGNC:18622]
ENSG00000168476	REEP4	protein_coding	receptor accessory protein 4 [Source:HGNC Symbol;Acc:HGNC:26176]
ENSG00000168484	SFTPC	protein_coding	surfactant protein C [Source:HGNC Symbol;Acc:HGNC:10802]
ENSG00000168497	CAVIN2	protein_coding	caveolae associated protein 2 [Source:HGNC Symbol;Acc:HGNC:10690]
ENSG00000168646	AXIN2	protein_coding	axin 2 [Source:HGNC Symbol;Acc:HGNC:904]
ENSG00000168743	NPNT	protein_coding	nephronectin [Source:HGNC Symbol;Acc:HGNC:27405]
ENSG00000168769	TET2	protein_coding	tet methylcytosine dioxygenase 2 [Source:HGNC Symbol;Acc:HGNC:25941]
ENSG00000168830	HTR1E	protein_coding	5-hydroxytryptamine receptor 1E [Source:HGNC Symbol;Acc:HGNC:5291]
ENSG00000168913	ENHO	protein_coding	energy homeostasis associated [Source:HGNC Symbol;Acc:HGNC:24838]
ENSG00000168936	TMEM129	protein_coding	transmembrane protein 129, E3 ubiquitin ligase [Source:HGNC Symbol;Acc:HGNC:25137]
ENSG00000169016	E2F6	protein_coding	E2F transcription factor 6 [Source:HGNC Symbol;Acc:HGNC:3120]
ENSG00000169188	APEX2	protein_coding	apurinic/apyrimidinic endodeoxyribonuclease 2 [Source:HGNC Symbol;Acc:HGNC:17889]
ENSG00000169231	THBS3	protein_coding	thrombospondin 3 [Source:HGNC Symbol;Acc:HGNC:11787]
ENSG00000169252	ADRB2	protein_coding	adrenoceptor beta 2 [Source:HGNC Symbol;Acc:HGNC:286]
ENSG00000169299	PGM2	protein_coding	phosphoglucomutase 2 [Source:HGNC Symbol;Acc:HGNC:8906]
ENSG00000169403	PTAFR	protein_coding	platelet activating factor receptor [Source:HGNC Symbol;Acc:HGNC:9582]
ENSG00000169679	BUB1	protein_coding	BUB1 mitotic checkpoint serine/threonine kinase [Source:HGNC Symbol;Acc:HGNC:1148]
ENSG00000169981	ZNF35	protein_coding	zinc finger protein 35 [Source:HGNC Symbol;Acc:HGNC:13099]
ENSG00000170100	ZNF778	protein_coding	zinc finger protein 778 [Source:HGNC Symbol;Acc:HGNC:26479]
ENSG00000170214	ADRA1B	protein_coding	adrenoceptor alpha 1B [Source:HGNC Symbol;Acc:HGNC:278]
ENSG00000170381	SEMA3E	protein_coding	semaphorin 3E [Source:HGNC Symbol;Acc:HGNC:10727]
ENSG00000170417	TMEM182	protein_coding	transmembrane protein 182 [Source:HGNC Symbol;Acc:HGNC:26391]
ENSG00000170439	METTL7B	protein_coding	methyltransferase like 7B [Source:HGNC Symbol;Acc:HGNC:28276]
ENSG00000170442	KRT86	protein_coding	keratin 86 [Source:HGNC Symbol;Acc:HGNC:6463]
ENSG00000170473	PYM1	protein_coding	PYM homolog 1, exon junction complex associated factor [Source:HGNC Symbol;Acc:HGNC:30258]
ENSG00000170482	SLC23A1	protein_coding	solute carrier family 23 member 1 [Source:HGNC Symbol;Acc:HGNC:10974]
ENSG00000170632	ARMC10	protein_coding	armadillo repeat containing 10 [Source:HGNC Symbol;Acc:HGNC:21706]
ENSG00000170734	POLH	protein_coding	DNA polymerase eta [Source:HGNC Symbol;Acc:HGNC:9181]
ENSG00000170779	CDCA4	protein_coding	cell division cycle associated 4 [Source:HGNC Symbol;Acc:HGNC:14625]
ENSG00000170846		protein_coding	novel protein, similar to Morf4 family associated protein 1
ENSG00000170946	DNAJC24	protein_coding	DnaJ heat shock protein family (Hsp40) member C24 [Source:HGNC Symbol;Acc:HGNC:26979]
ENSG00000170955	CAVIN3	protein_coding	caveolae associated protein 3 [Source:HGNC Symbol;Acc:HGNC:9400]
ENSG00000171045	TSNARE1	protein_coding	t-SNARE domain containing 1 [Source:HGNC Symbol;Acc:HGNC:26437]
ENSG00000171055	FEZ2	protein_coding	fasciculation and elongation protein zeta 2 [Source:HGNC Symbol;Acc:HGNC:3660]
ENSG00000171103	TRMT61B	protein_coding	tRNA methyltransferase 61B [Source:HGNC Symbol;Acc:HGNC:26070]
ENSG00000171116	HSFX1	protein_coding	heat shock transcription factor family, X-linked 1 [Source:HGNC Symbol;Acc:HGNC:29603]
ENSG00000171174	RBKS	protein_coding	ribokinase [Source:HGNC Symbol;Acc:HGNC:30325]
ENSG00000171202	TMEM126A	protein_coding	transmembrane protein 126A [Source:HGNC Symbol;Acc:HGNC:25382]
ENSG00000171243	SOSTDC1	protein_coding	sclerostin domain containing 1 [Source:HGNC Symbol;Acc:HGNC:21748]
ENSG00000171303	KCNK3	protein_coding	potassium two pore domain channel subfamily K member 3 [Source:HGNC Symbol;Acc:HGNC:6278]
ENSG00000171345	KRT19	protein_coding	keratin 19 [Source:HGNC Symbol;Acc:HGNC:6436]
ENSG00000171425	ZNF581	protein_coding	zinc finger protein 581 [Source:HGNC Symbol;Acc:HGNC:25017]
ENSG00000171564	FGB	protein_coding	fibrinogen beta chain [Source:HGNC Symbol;Acc:HGNC:3662]
ENSG00000171729	TMEM51	protein_coding	transmembrane protein 51 [Source:HGNC Symbol;Acc:HGNC:25488]
ENSG00000171847	FAM90A1	protein_coding	family with sequence similarity 90 member A1 [Source:HGNC Symbol;Acc:HGNC:25526]
ENSG00000171861	MRM3	protein_coding	mitochondrial rRNA methyltransferase 3 [Source:HGNC Symbol;Acc:HGNC:18485]
ENSG00000171889	MIR31HG	lncRNA	MIR31 host gene [Source:HGNC Symbol;Acc:HGNC:37187]
ENSG00000171940	ZNF217	protein_coding	zinc finger protein 217 [Source:HGNC Symbol;Acc:HGNC:13009]
ENSG00000172000	ZNF556	protein_coding	zinc finger protein 556 [Source:HGNC Symbol;Acc:HGNC:25669]
ENSG00000172053	QARS1	protein_coding	glutaminyl-tRNA synthetase 1 [Source:HGNC Symbol;Acc:HGNC:9751]
ENSG00000172071	EIF2AK3	protein_coding	eukaryotic translation initiation factor 2 alpha kinase 3 [Source:HGNC Symbol;Acc:HGNC:3255]
ENSG00000172113	NME6	protein_coding	NME/NM23 nucleoside diphosphate kinase 6 [Source:HGNC Symbol;Acc:HGNC:20567]
ENSG00000172315	TP53RK	protein_coding	TP53 regulating kinase [Source:HGNC Symbol;Acc:HGNC:16197]
ENSG00000172340	SUCLG2	protein_coding	succinate-CoA ligase GDP-forming subunit beta [Source:HGNC Symbol;Acc:HGNC:11450]
ENSG00000172426	RSPH9	protein_coding	radial spoke head component 9 [Source:HGNC Symbol;Acc:HGNC:21057]
ENSG00000172456	FGGY	protein_coding	FGGY carbohydrate kinase domain containing [Source:HGNC Symbol;Acc:HGNC:25610]
ENSG00000172548	NIPAL4	protein_coding	NIPA like domain containing 4 [Source:HGNC Symbol;Acc:HGNC:28018]
ENSG00000172590	MRPL52	protein_coding	mitochondrial ribosomal protein L52 [Source:HGNC Symbol;Acc:HGNC:16655]
ENSG00000172771	EFCAB12	protein_coding	EF-hand calcium binding domain 12 [Source:HGNC Symbol;Acc:HGNC:28061]
ENSG00000172819	RARG	protein_coding	retinoic acid receptor gamma [Source:HGNC Symbol;Acc:HGNC:9866]
ENSG00000172935	MRGPRF	protein_coding	MAS related GPR family member F [Source:HGNC Symbol;Acc:HGNC:24828]
ENSG00000172965	MIR4435-2HG	lncRNA	MIR4435-2 host gene [Source:HGNC Symbol;Acc:HGNC:35163]
ENSG00000172985	SH3RF3	protein_coding	SH3 domain containing ring finger 3 [Source:HGNC Symbol;Acc:HGNC:24699]
ENSG00000173011	TADA2B	protein_coding	transcriptional adaptor 2B [Source:HGNC Symbol;Acc:HGNC:30781]
ENSG00000173193	PARP14	protein_coding	poly(ADP-ribose) polymerase family member 14 [Source:HGNC Symbol;Acc:HGNC:29232]
ENSG00000173545	ZNF622	protein_coding	zinc finger protein 622 [Source:HGNC Symbol;Acc:HGNC:30958]
ENSG00000173705	SUSD5	protein_coding	sushi domain containing 5 [Source:HGNC Symbol;Acc:HGNC:29061]
ENSG00000173727		transcribed_unprocessed_pseudogene	Finkel-Biskis-Reilly murine sarcoma virus (FBR-MuSV) ubiquitously expressed (FAU) pseudogene
ENSG00000173868	PHOSPHO1	protein_coding	phosphoethanolamine/phosphocholine phosphatase 1 [Source:HGNC Symbol;Acc:HGNC:16815]
ENSG00000173918	C1QTNF1	protein_coding	C1q and TNF related 1 [Source:HGNC Symbol;Acc:HGNC:14324]
ENSG00000174059	CD34	protein_coding	CD34 molecule [Source:HGNC Symbol;Acc:HGNC:1662]
ENSG00000174233	ADCY6	protein_coding	adenylate cyclase 6 [Source:HGNC Symbol;Acc:HGNC:237]
ENSG00000174276	ZNHIT2	protein_coding	zinc finger HIT-type containing 2 [Source:HGNC Symbol;Acc:HGNC:1177]
ENSG00000174327	SLC16A13	protein_coding	solute carrier family 16 member 13 [Source:HGNC Symbol;Acc:HGNC:31037]
ENSG00000174442	ZWILCH	protein_coding	zwilch kinetochore protein [Source:HGNC Symbol;Acc:HGNC:25468]
ENSG00000174611	KY	protein_coding	kyphoscoliosis peptidase [Source:HGNC Symbol;Acc:HGNC:26576]
ENSG00000174791	RIN1	protein_coding	Ras and Rab interactor 1 [Source:HGNC Symbol;Acc:HGNC:18749]
ENSG00000174804	FZD4	protein_coding	frizzled class receptor 4 [Source:HGNC Symbol;Acc:HGNC:4042]
ENSG00000174842	GLMN	protein_coding	glomulin, FKBP associated protein [Source:HGNC Symbol;Acc:HGNC:14373]
ENSG00000174871	CNIH2	protein_coding	cornichon family AMPA receptor auxiliary protein 2 [Source:HGNC Symbol;Acc:HGNC:28744]
ENSG00000175309	PHYKPL	protein_coding	5-phosphohydroxy-L-lysine phospho-lyase [Source:HGNC Symbol;Acc:HGNC:28249]
ENSG00000175356	SCUBE2	protein_coding	signal peptide, CUB domain and EGF like domain containing 2 [Source:HGNC Symbol;Acc:HGNC:30425]
ENSG00000175567	UCP2	protein_coding	uncoupling protein 2 [Source:HGNC Symbol;Acc:HGNC:12518]
ENSG00000175611	LINC00476	lncRNA	long intergenic non-protein coding RNA 476 [Source:HGNC Symbol;Acc:HGNC:27858]
ENSG00000175793	SFN	protein_coding	stratifin [Source:HGNC Symbol;Acc:HGNC:10773]
ENSG00000175832	ETV4	protein_coding	ETS variant transcription factor 4 [Source:HGNC Symbol;Acc:HGNC:3493]
ENSG00000175938	ORAI3	protein_coding	ORAI calcium release-activated calcium modulator 3 [Source:HGNC Symbol;Acc:HGNC:28185]
ENSG00000175970	UNC119B	protein_coding	unc-119 lipid binding chaperone B [Source:HGNC Symbol;Acc:HGNC:16488]
ENSG00000176101	SSNA1	protein_coding	SS nuclear autoantigen 1 [Source:HGNC Symbol;Acc:HGNC:11321]
ENSG00000176170	SPHK1	protein_coding	sphingosine kinase 1 [Source:HGNC Symbol;Acc:HGNC:11240]
ENSG00000176387	HSD11B2	protein_coding	hydroxysteroid 11-beta dehydrogenase 2 [Source:HGNC Symbol;Acc:HGNC:5209]
ENSG00000176390	CRLF3	protein_coding	cytokine receptor like factor 3 [Source:HGNC Symbol;Acc:HGNC:17177]
ENSG00000176393	RNPEP	protein_coding	arginyl aminopeptidase [Source:HGNC Symbol;Acc:HGNC:10078]
ENSG00000176396	EID2	protein_coding	EP300 interacting inhibitor of differentiation 2 [Source:HGNC Symbol;Acc:HGNC:28292]
ENSG00000176473	WDR25	protein_coding	WD repeat domain 25 [Source:HGNC Symbol;Acc:HGNC:21064]
ENSG00000176700	SCAND2P	transcribed_unprocessed_pseudogene	SCAN domain containing 2 pseudogene [Source:HGNC Symbol;Acc:HGNC:10567]
ENSG00000176783	RUFY1	protein_coding	RUN and FYVE domain containing 1 [Source:HGNC Symbol;Acc:HGNC:19760]
ENSG00000176834	VSIG10	protein_coding	V-set and immunoglobulin domain containing 10 [Source:HGNC Symbol;Acc:HGNC:26078]
ENSG00000176907	TCIM	protein_coding	transcriptional and immune response regulator [Source:HGNC Symbol;Acc:HGNC:1357]
ENSG00000176971	FIBIN	protein_coding	fin bud initiation factor homolog [Source:HGNC Symbol;Acc:HGNC:33747]
ENSG00000176998	HCG4	unprocessed_pseudogene	HLA complex group 4 [Source:HGNC Symbol;Acc:HGNC:21241]
ENSG00000177119	ANO6	protein_coding	anoctamin 6 [Source:HGNC Symbol;Acc:HGNC:25240]
ENSG00000177272	KCNA3	protein_coding	potassium voltage-gated channel subfamily A member 3 [Source:HGNC Symbol;Acc:HGNC:6221]
ENSG00000177337	DLGAP1-AS1	lncRNA	DLGAP1 antisense RNA 1 [Source:HGNC Symbol;Acc:HGNC:31676]
ENSG00000177406	NINJ2-AS1	lncRNA	NINJ2 antisense RNA 1 [Source:HGNC Symbol;Acc:HGNC:40405]
ENSG00000177469	CAVIN1	protein_coding	caveolae associated protein 1 [Source:HGNC Symbol;Acc:HGNC:9688]
ENSG00000177508	IRX3	protein_coding	iroquois homeobox 3 [Source:HGNC Symbol;Acc:HGNC:14360]
ENSG00000177707	NECTIN3	protein_coding	nectin cell adhesion molecule 3 [Source:HGNC Symbol;Acc:HGNC:17664]
ENSG00000177830	CHID1	protein_coding	chitinase domain containing 1 [Source:HGNC Symbol;Acc:HGNC:28474]
ENSG00000178075	GRAMD1C	protein_coding	GRAM domain containing 1C [Source:HGNC Symbol;Acc:HGNC:25252]
ENSG00000178295	GEN1	protein_coding	GEN1 Holliday junction 5' flap endonuclease [Source:HGNC Symbol;Acc:HGNC:26881]
ENSG00000178440	TIMM23B-AGAP6	protein_coding	TIMM23B-AGAP6 readthrough (NMD candidate) [Source:HGNC Symbol;Acc:HGNC:45009]
ENSG00000178631	ACTG1P1	processed_pseudogene	actin gamma 1 pseudogene 1 [Source:HGNC Symbol;Acc:HGNC:146]
ENSG00000178814	OPLAH	protein_coding	5-oxoprolinase, ATP-hydrolysing [Source:HGNC Symbol;Acc:HGNC:8149]
ENSG00000178860	MSC	protein_coding	musculin [Source:HGNC Symbol;Acc:HGNC:7321]
ENSG00000178922	HYI	protein_coding	hydroxypyruvate isomerase (putative) [Source:HGNC Symbol;Acc:HGNC:26948]
ENSG00000179021	C3orf38	protein_coding	chromosome 3 open reading frame 38 [Source:HGNC Symbol;Acc:HGNC:28384]
ENSG00000179148	ALOXE3	protein_coding	arachidonate lipoxygenase 3 [Source:HGNC Symbol;Acc:HGNC:13743]
ENSG00000179178	TMEM125	protein_coding	transmembrane protein 125 [Source:HGNC Symbol;Acc:HGNC:28275]
ENSG00000179240	GVQW3	protein_coding	GVQW motif containing 3 [Source:HGNC Symbol;Acc:HGNC:51239]
ENSG00000179331	RAB39A	protein_coding	RAB39A, member RAS oncogene family [Source:HGNC Symbol;Acc:HGNC:16521]
ENSG00000179344	HLA-DQB1	protein_coding	major histocompatibility complex, class II, DQ beta 1 [Source:HGNC Symbol;Acc:HGNC:4944]
ENSG00000179477	ALOX12B	protein_coding	arachidonate 12-lipoxygenase, 12R type [Source:HGNC Symbol;Acc:HGNC:430]
ENSG00000179526	SHARPIN	protein_coding	SHANK associated RH domain interactor [Source:HGNC Symbol;Acc:HGNC:25321]
ENSG00000179542	SLITRK4	protein_coding	SLIT and NTRK like family member 4 [Source:HGNC Symbol;Acc:HGNC:23502]
ENSG00000179598	PLD6	protein_coding	phospholipase D family member 6 [Source:HGNC Symbol;Acc:HGNC:30447]
ENSG00000179776	CDH5	protein_coding	cadherin 5 [Source:HGNC Symbol;Acc:HGNC:1764]
ENSG00000179954	SSC5D	protein_coding	scavenger receptor cysteine rich family member with 5 domains [Source:HGNC Symbol;Acc:HGNC:26641]
ENSG00000180104	EXOC3	protein_coding	exocyst complex component 3 [Source:HGNC Symbol;Acc:HGNC:30378]
ENSG00000180198	RCC1	protein_coding	regulator of chromosome condensation 1 [Source:HGNC Symbol;Acc:HGNC:1913]
ENSG00000180329	CCDC43	protein_coding	coiled-coil domain containing 43 [Source:HGNC Symbol;Acc:HGNC:26472]
ENSG00000180448	ARHGAP45	protein_coding	Rho GTPase activating protein 45 [Source:HGNC Symbol;Acc:HGNC:17102]
ENSG00000180479	ZNF571	protein_coding	zinc finger protein 571 [Source:HGNC Symbol;Acc:HGNC:25000]
ENSG00000180539	LINC02908	lncRNA	long intergenic non-protein coding RNA 2908 [Source:HGNC Symbol;Acc:HGNC:31426]
ENSG00000180660	MAB21L1	protein_coding	mab-21 like 1 [Source:HGNC Symbol;Acc:HGNC:6757]
ENSG00000180884	ZNF792	protein_coding	zinc finger protein 792 [Source:HGNC Symbol;Acc:HGNC:24751]
ENSG00000180900	SCRIB	protein_coding	scribble planar cell polarity protein [Source:HGNC Symbol;Acc:HGNC:30377]
ENSG00000180964	TCEAL8	protein_coding	transcription elongation factor A like 8 [Source:HGNC Symbol;Acc:HGNC:28683]
ENSG00000181031	RPH3AL	protein_coding	rabphilin 3A like (without C2 domains) [Source:HGNC Symbol;Acc:HGNC:10296]
ENSG00000181458	TMEM45A	protein_coding	transmembrane protein 45A [Source:HGNC Symbol;Acc:HGNC:25480]
ENSG00000181472	ZBTB2	protein_coding	zinc finger and BTB domain containing 2 [Source:HGNC Symbol;Acc:HGNC:20868]
ENSG00000181544	FANCB	protein_coding	FA complementation group B [Source:HGNC Symbol;Acc:HGNC:3583]
ENSG00000181788	SIAH2	protein_coding	siah E3 ubiquitin protein ligase 2 [Source:HGNC Symbol;Acc:HGNC:10858]
ENSG00000181915	ADO	protein_coding	2-aminoethanethiol dioxygenase [Source:HGNC Symbol;Acc:HGNC:23506]
ENSG00000182004	SNRPE	protein_coding	small nuclear ribonucleoprotein polypeptide E [Source:HGNC Symbol;Acc:HGNC:11161]
ENSG00000182272	B4GALNT4	protein_coding	beta-1,4-N-acetyl-galactosaminyltransferase 4 [Source:HGNC Symbol;Acc:HGNC:26315]
ENSG00000182827	ACBD3	protein_coding	acyl-CoA binding domain containing 3 [Source:HGNC Symbol;Acc:HGNC:15453]
ENSG00000182993	C12orf60	protein_coding	chromosome 12 open reading frame 60 [Source:HGNC Symbol;Acc:HGNC:28726]
ENSG00000183010	PYCR1	protein_coding	pyrroline-5-carboxylate reductase 1 [Source:HGNC Symbol;Acc:HGNC:9721]
ENSG00000183208	GDPGP1	protein_coding	GDP-D-glucose phosphorylase 1 [Source:HGNC Symbol;Acc:HGNC:34360]
ENSG00000183397	C19orf71	protein_coding	chromosome 19 open reading frame 71 [Source:HGNC Symbol;Acc:HGNC:34496]
ENSG00000183401	CCDC159	protein_coding	coiled-coil domain containing 159 [Source:HGNC Symbol;Acc:HGNC:26996]
ENSG00000183444	OR7E38P	unprocessed_pseudogene	olfactory receptor family 7 subfamily E member 38 pseudogene [Source:HGNC Symbol;Acc:HGNC:8411]
ENSG00000183486	MX2	protein_coding	MX dynamin like GTPase 2 [Source:HGNC Symbol;Acc:HGNC:7533]
ENSG00000183520	UTP11	protein_coding	UTP11 small subunit processome component [Source:HGNC Symbol;Acc:HGNC:24329]
ENSG00000183527	PSMG1	protein_coding	proteasome assembly chaperone 1 [Source:HGNC Symbol;Acc:HGNC:3043]
ENSG00000183549	ACSM5	protein_coding	acyl-CoA synthetase medium chain family member 5 [Source:HGNC Symbol;Acc:HGNC:26060]
ENSG00000183793	NPIPA5	protein_coding	nuclear pore complex interacting protein family member A5 [Source:HGNC Symbol;Acc:HGNC:41980]
ENSG00000183914	DNAH2	protein_coding	dynein axonemal heavy chain 2 [Source:HGNC Symbol;Acc:HGNC:2948]
ENSG00000183955	KMT5A	protein_coding	lysine methyltransferase 5A [Source:HGNC Symbol;Acc:HGNC:29489]
ENSG00000184261	KCNK12	protein_coding	potassium two pore domain channel subfamily K member 12 [Source:HGNC Symbol;Acc:HGNC:6274]
ENSG00000184357	H1-5	protein_coding	H1.5 linker histone, cluster member [Source:HGNC Symbol;Acc:HGNC:4719]
ENSG00000184388	PABPC1L2B	protein_coding	poly(A) binding protein cytoplasmic 1 like 2B [Source:HGNC Symbol;Acc:HGNC:31852]
ENSG00000184428	TOP1MT	protein_coding	DNA topoisomerase I mitochondrial [Source:HGNC Symbol;Acc:HGNC:29787]
ENSG00000184500	PROS1	protein_coding	protein S [Source:HGNC Symbol;Acc:HGNC:9456]
ENSG00000184517	ZFP1	protein_coding	ZFP1 zinc finger protein [Source:HGNC Symbol;Acc:HGNC:23328]
ENSG00000184584	STING1	protein_coding	stimulator of interferon response cGAMP interactor 1 [Source:HGNC Symbol;Acc:HGNC:27962]
ENSG00000184903	IMMP2L	protein_coding	inner mitochondrial membrane peptidase subunit 2 [Source:HGNC Symbol;Acc:HGNC:14598]
ENSG00000184967	NOC4L	protein_coding	nucleolar complex associated 4 homolog [Source:HGNC Symbol;Acc:HGNC:28461]
ENSG00000185022	MAFF	protein_coding	MAF bZIP transcription factor F [Source:HGNC Symbol;Acc:HGNC:6780]
ENSG00000185418	TARS3	protein_coding	threonyl-tRNA synthetase 3 [Source:HGNC Symbol;Acc:HGNC:24728]
ENSG00000185436	IFNLR1	protein_coding	interferon lambda receptor 1 [Source:HGNC Symbol;Acc:HGNC:18584]
ENSG00000185437	SH3BGR	protein_coding	SH3 domain binding glutamate rich protein [Source:HGNC Symbol;Acc:HGNC:10822]
ENSG00000185585	OLFML2A	protein_coding	olfactomedin like 2A [Source:HGNC Symbol;Acc:HGNC:27270]
ENSG00000185753	CXorf38	protein_coding	chromosome X open reading frame 38 [Source:HGNC Symbol;Acc:HGNC:28589]
ENSG00000186132	C2orf76	protein_coding	chromosome 2 open reading frame 76 [Source:HGNC Symbol;Acc:HGNC:27017]
ENSG00000186185	KIF18B	protein_coding	kinesin family member 18B [Source:HGNC Symbol;Acc:HGNC:27102]
ENSG00000186187	ZNRF1	protein_coding	zinc and ring finger 1 [Source:HGNC Symbol;Acc:HGNC:18452]
ENSG00000186222	BLOC1S4	protein_coding	biogenesis of lysosomal organelles complex 1 subunit 4 [Source:HGNC Symbol;Acc:HGNC:24206]
ENSG00000186297	GABRA5	protein_coding	gamma-aminobutyric acid type A receptor subunit alpha5 [Source:HGNC Symbol;Acc:HGNC:4079]
ENSG00000186352	ANKRD37	protein_coding	ankyrin repeat domain 37 [Source:HGNC Symbol;Acc:HGNC:29593]
ENSG00000186399	GOLGA8R	protein_coding	golgin A8 family member R [Source:HGNC Symbol;Acc:HGNC:44407]
ENSG00000186501	TMEM222	protein_coding	transmembrane protein 222 [Source:HGNC Symbol;Acc:HGNC:25363]
ENSG00000186517	ARHGAP30	protein_coding	Rho GTPase activating protein 30 [Source:HGNC Symbol;Acc:HGNC:27414]
ENSG00000186866	POFUT2	protein_coding	protein O-fucosyltransferase 2 [Source:HGNC Symbol;Acc:HGNC:14683]
ENSG00000186951	PPARA	protein_coding	peroxisome proliferator activated receptor alpha [Source:HGNC Symbol;Acc:HGNC:9232]
ENSG00000186960	LINC01551	lncRNA	long intergenic non-protein coding RNA 1551 [Source:HGNC Symbol;Acc:HGNC:19828]
ENSG00000187105	HEATR4	protein_coding	HEAT repeat containing 4 [Source:HGNC Symbol;Acc:HGNC:16761]
ENSG00000187186		protein_coding	novel protein
ENSG00000187266	EPOR	protein_coding	erythropoietin receptor [Source:HGNC Symbol;Acc:HGNC:3416]
ENSG00000187416	LHFPL3	protein_coding	LHFPL tetraspan subfamily member 3 [Source:HGNC Symbol;Acc:HGNC:6589]
ENSG00000187486	KCNJ11	protein_coding	potassium inwardly rectifying channel subfamily J member 11 [Source:HGNC Symbol;Acc:HGNC:6257]
ENSG00000187609	EXD3	protein_coding	exonuclease 3'-5' domain containing 3 [Source:HGNC Symbol;Acc:HGNC:26023]
ENSG00000187699	C2orf88	protein_coding	chromosome 2 open reading frame 88 [Source:HGNC Symbol;Acc:HGNC:28191]
ENSG00000187741	FANCA	protein_coding	FA complementation group A [Source:HGNC Symbol;Acc:HGNC:3582]
ENSG00000187773	DIPK1C	protein_coding	divergent protein kinase domain 1C [Source:HGNC Symbol;Acc:HGNC:31729]
ENSG00000187860	CCDC157	protein_coding	coiled-coil domain containing 157 [Source:HGNC Symbol;Acc:HGNC:33854]
ENSG00000187953	PMS2CL	transcribed_unprocessed_pseudogene	PMS2 C-terminal like pseudogene [Source:HGNC Symbol;Acc:HGNC:30061]
ENSG00000187994	RINL	protein_coding	Ras and Rab interactor like [Source:HGNC Symbol;Acc:HGNC:24795]
ENSG00000188070	ZFTA	protein_coding	zinc finger translocation associated [Source:HGNC Symbol;Acc:HGNC:28449]
ENSG00000188130	MAPK12	protein_coding	mitogen-activated protein kinase 12 [Source:HGNC Symbol;Acc:HGNC:6874]
ENSG00000188185	LINC00265	lncRNA	long intergenic non-protein coding RNA 265 [Source:HGNC Symbol;Acc:HGNC:28019]
ENSG00000188199	NUTM2B	protein_coding	NUT family member 2B [Source:HGNC Symbol;Acc:HGNC:23445]
ENSG00000188493	C19orf54	protein_coding	chromosome 19 open reading frame 54 [Source:HGNC Symbol;Acc:HGNC:24758]
ENSG00000188522	FAM83G	protein_coding	family with sequence similarity 83 member G [Source:HGNC Symbol;Acc:HGNC:32554]
ENSG00000188566	NDOR1	protein_coding	NADPH dependent diflavin oxidoreductase 1 [Source:HGNC Symbol;Acc:HGNC:29838]
ENSG00000188603	CLN3	protein_coding	CLN3 lysosomal/endosomal transmembrane protein, battenin [Source:HGNC Symbol;Acc:HGNC:2074]
ENSG00000188610	FAM72B	protein_coding	family with sequence similarity 72 member B [Source:HGNC Symbol;Acc:HGNC:24805]
ENSG00000188611	ASAH2	protein_coding	N-acylsphingosine amidohydrolase 2 [Source:HGNC Symbol;Acc:HGNC:18860]
ENSG00000188659	SAXO2	protein_coding	stabilizer of axonemal microtubules 2 [Source:HGNC Symbol;Acc:HGNC:33727]
ENSG00000188681	TEKT4P2	transcribed_unprocessed_pseudogene	tektin 4 pseudogene 2 [Source:HGNC Symbol;Acc:HGNC:40046]
ENSG00000188786	MTF1	protein_coding	metal regulatory transcription factor 1 [Source:HGNC Symbol;Acc:HGNC:7428]
ENSG00000188803	SHISA6	protein_coding	shisa family member 6 [Source:HGNC Symbol;Acc:HGNC:34491]
ENSG00000188807	TMEM201	protein_coding	transmembrane protein 201 [Source:HGNC Symbol;Acc:HGNC:33719]
ENSG00000188859	FAM78B	protein_coding	family with sequence similarity 78 member B [Source:HGNC Symbol;Acc:HGNC:13495]
ENSG00000188976	NOC2L	protein_coding	NOC2 like nucleolar associated transcriptional repressor [Source:HGNC Symbol;Acc:HGNC:24517]
ENSG00000188986	NELFB	protein_coding	negative elongation factor complex member B [Source:HGNC Symbol;Acc:HGNC:24324]
ENSG00000189046	ALKBH2	protein_coding	alkB homolog 2, alpha-ketoglutarate dependent dioxygenase [Source:HGNC Symbol;Acc:HGNC:32487]
ENSG00000189050	RNFT1	protein_coding	ring finger protein, transmembrane 1 [Source:HGNC Symbol;Acc:HGNC:30206]
ENSG00000189184	PCDH18	protein_coding	protocadherin 18 [Source:HGNC Symbol;Acc:HGNC:14268]
ENSG00000189223	PAX8-AS1	lncRNA	PAX8 antisense RNA 1 [Source:HGNC Symbol;Acc:HGNC:49271]
ENSG00000189369	GSPT2	protein_coding	G1 to S phase transition 2 [Source:HGNC Symbol;Acc:HGNC:4622]
ENSG00000196110	ZNF699	protein_coding	zinc finger protein 699 [Source:HGNC Symbol;Acc:HGNC:24750]
ENSG00000196391	ZNF774	protein_coding	zinc finger protein 774 [Source:HGNC Symbol;Acc:HGNC:33108]
ENSG00000196411	EPHB4	protein_coding	EPH receptor B4 [Source:HGNC Symbol;Acc:HGNC:3395]
ENSG00000196437	ZNF569	protein_coding	zinc finger protein 569 [Source:HGNC Symbol;Acc:HGNC:24737]
ENSG00000196449	YRDC	protein_coding	yrdC N6-threonylcarbamoyltransferase domain containing [Source:HGNC Symbol;Acc:HGNC:28905]
ENSG00000196453	ZNF777	protein_coding	zinc finger protein 777 [Source:HGNC Symbol;Acc:HGNC:22213]
ENSG00000196497	IPO4	protein_coding	importin 4 [Source:HGNC Symbol;Acc:HGNC:19426]
ENSG00000196526	AFAP1	protein_coding	actin filament associated protein 1 [Source:HGNC Symbol;Acc:HGNC:24017]
ENSG00000196655	TRAPPC4	protein_coding	trafficking protein particle complex subunit 4 [Source:HGNC Symbol;Acc:HGNC:19943]
ENSG00000196700	ZNF512B	protein_coding	zinc finger protein 512B [Source:HGNC Symbol;Acc:HGNC:29212]
ENSG00000196705	ZNF431	protein_coding	zinc finger protein 431 [Source:HGNC Symbol;Acc:HGNC:20809]
ENSG00000196747	H2AC13	protein_coding	H2A clustered histone 13 [Source:HGNC Symbol;Acc:HGNC:4725]
ENSG00000196781	TLE1	protein_coding	TLE family member 1, transcriptional corepressor [Source:HGNC Symbol;Acc:HGNC:11837]
ENSG00000196792	STRN3	protein_coding	striatin 3 [Source:HGNC Symbol;Acc:HGNC:15720]
ENSG00000196843	ARID5A	protein_coding	AT-rich interaction domain 5A [Source:HGNC Symbol;Acc:HGNC:17361]
ENSG00000197020	ZNF100	protein_coding	zinc finger protein 100 [Source:HGNC Symbol;Acc:HGNC:12880]
ENSG00000197093	GAL3ST4	protein_coding	galactose-3-O-sulfotransferase 4 [Source:HGNC Symbol;Acc:HGNC:24145]
ENSG00000197124	ZNF682	protein_coding	zinc finger protein 682 [Source:HGNC Symbol;Acc:HGNC:28857]
ENSG00000197182	MIRLET7BHG	lncRNA	MIRLET7B host gene [Source:HGNC Symbol;Acc:HGNC:37189]
ENSG00000197299	BLM	protein_coding	BLM RecQ like helicase [Source:HGNC Symbol;Acc:HGNC:1058]
ENSG00000197324	LRP10	protein_coding	LDL receptor related protein 10 [Source:HGNC Symbol;Acc:HGNC:14553]
ENSG00000197380	DACT3	protein_coding	dishevelled binding antagonist of beta catenin 3 [Source:HGNC Symbol;Acc:HGNC:30745]
ENSG00000197417	SHPK	protein_coding	sedoheptulokinase [Source:HGNC Symbol;Acc:HGNC:1492]
ENSG00000197467	COL13A1	protein_coding	collagen type XIII alpha 1 chain [Source:HGNC Symbol;Acc:HGNC:2190]
ENSG00000197582	GPX1P1	processed_pseudogene	glutathione peroxidase pseudogene 1 [Source:HGNC Symbol;Acc:HGNC:4560]
ENSG00000197620	EOLA1	protein_coding	endothelium and lymphocyte associated ASCH domain 1 [Source:HGNC Symbol;Acc:HGNC:28089]
ENSG00000197822	OCLN	protein_coding	occludin [Source:HGNC Symbol;Acc:HGNC:8104]
ENSG00000197857	ZNF44	protein_coding	zinc finger protein 44 [Source:HGNC Symbol;Acc:HGNC:13110]
ENSG00000197879	MYO1C	protein_coding	myosin IC [Source:HGNC Symbol;Acc:HGNC:7597]
ENSG00000197901	SLC22A6	protein_coding	solute carrier family 22 member 6 [Source:HGNC Symbol;Acc:HGNC:10970]
ENSG00000197905	TEAD4	protein_coding	TEA domain transcription factor 4 [Source:HGNC Symbol;Acc:HGNC:11717]
ENSG00000197943	PLCG2	protein_coding	phospholipase C gamma 2 [Source:HGNC Symbol;Acc:HGNC:9066]
ENSG00000197951	ZNF71	protein_coding	zinc finger protein 71 [Source:HGNC Symbol;Acc:HGNC:13141]
ENSG00000198042	MAK16	protein_coding	MAK16 homolog [Source:HGNC Symbol;Acc:HGNC:13703]
ENSG00000198060	MARCHF5	protein_coding	membrane associated ring-CH-type finger 5 [Source:HGNC Symbol;Acc:HGNC:26025]
ENSG00000198093	ZNF649	protein_coding	zinc finger protein 649 [Source:HGNC Symbol;Acc:HGNC:25741]
ENSG00000198208	RPS6KL1	protein_coding	ribosomal protein S6 kinase like 1 [Source:HGNC Symbol;Acc:HGNC:20222]
ENSG00000198331	HYLS1	protein_coding	HYLS1 centriolar and ciliogenesis associated [Source:HGNC Symbol;Acc:HGNC:26558]
ENSG00000198682	PAPSS2	protein_coding	3'-phosphoadenosine 5'-phosphosulfate synthase 2 [Source:HGNC Symbol;Acc:HGNC:8604]
ENSG00000198742	SMURF1	protein_coding	SMAD specific E3 ubiquitin protein ligase 1 [Source:HGNC Symbol;Acc:HGNC:16807]
ENSG00000198805	PNP	protein_coding	purine nucleoside phosphorylase [Source:HGNC Symbol;Acc:HGNC:7892]
ENSG00000198826	ARHGAP11A	protein_coding	Rho GTPase activating protein 11A [Source:HGNC Symbol;Acc:HGNC:15783]
ENSG00000198841	KTI12	protein_coding	KTI12 chromatin associated homolog [Source:HGNC Symbol;Acc:HGNC:25160]
ENSG00000198848	CES1	protein_coding	carboxylesterase 1 [Source:HGNC Symbol;Acc:HGNC:1863]
ENSG00000198855	FICD	protein_coding	FIC domain protein adenylyltransferase [Source:HGNC Symbol;Acc:HGNC:18416]
ENSG00000198890	PRMT6	protein_coding	protein arginine methyltransferase 6 [Source:HGNC Symbol;Acc:HGNC:18241]
ENSG00000198901	PRC1	protein_coding	protein regulator of cytokinesis 1 [Source:HGNC Symbol;Acc:HGNC:9341]
ENSG00000200320	SNORA63	snoRNA	small nucleolar RNA, H/ACA box 63 [Source:HGNC Symbol;Acc:HGNC:10106]
ENSG00000202354	RNY3	misc_RNA	RNA, Ro60-associated Y3 [Source:HGNC Symbol;Acc:HGNC:10243]
ENSG00000202538	RNU4-2	snRNA	RNA, U4 small nuclear 2 [Source:HGNC Symbol;Acc:HGNC:10193]
ENSG00000203279		lncRNA	novel transcript
ENSG00000203747	FCGR3A	protein_coding	Fc fragment of IgG receptor IIIa [Source:HGNC Symbol;Acc:HGNC:3619]
ENSG00000203772	SPRN	protein_coding	shadow of prion protein [Source:HGNC Symbol;Acc:HGNC:16871]
ENSG00000203999	LINC01270	lncRNA	long intergenic non-protein coding RNA 1270 [Source:HGNC Symbol;Acc:HGNC:27658]
ENSG00000204179	PTPN20	protein_coding	protein tyrosine phosphatase non-receptor type 20 [Source:HGNC Symbol;Acc:HGNC:23423]
ENSG00000204231	RXRB	protein_coding	retinoid X receptor beta [Source:HGNC Symbol;Acc:HGNC:10478]
ENSG00000204241	LINC02731	lncRNA	long intergenic non-protein coding RNA 2731 [Source:HGNC Symbol;Acc:HGNC:54248]
ENSG00000204257	HLA-DMA	protein_coding	major histocompatibility complex, class II, DM alpha [Source:HGNC Symbol;Acc:HGNC:4934]
ENSG00000204410	MSH5	protein_coding	mutS homolog 5 [Source:HGNC Symbol;Acc:HGNC:7328]
ENSG00000204498	NFKBIL1	protein_coding	NFKB inhibitor like 1 [Source:HGNC Symbol;Acc:HGNC:7800]
ENSG00000204802		lncRNA	novel transcript
ENSG00000204965	PCDHA5	protein_coding	protocadherin alpha 5 [Source:HGNC Symbol;Acc:HGNC:8671]
ENSG00000204991	SPIRE2	protein_coding	spire type actin nucleation factor 2 [Source:HGNC Symbol;Acc:HGNC:30623]
ENSG00000205364	MT1M	protein_coding	metallothionein 1M [Source:HGNC Symbol;Acc:HGNC:14296]
ENSG00000205643	CDPF1	protein_coding	cysteine rich DPF motif domain containing 1 [Source:HGNC Symbol;Acc:HGNC:33710]
ENSG00000205746	PKD1P4	transcribed_unprocessed_pseudogene	polycystin 1, transient receptor potential channel interacting pseudogene 4 [Source:HGNC Symbol;Acc:HGNC:30068]
ENSG00000205869	KRTAP5-1	protein_coding	keratin associated protein 5-1 [Source:HGNC Symbol;Acc:HGNC:23596]
ENSG00000206053	JPT2	protein_coding	Jupiter microtubule associated homolog 2 [Source:HGNC Symbol;Acc:HGNC:14137]
ENSG00000206127	GOLGA8O	protein_coding	golgin A8 family member O [Source:HGNC Symbol;Acc:HGNC:44406]
ENSG00000206527	HACD2	protein_coding	3-hydroxyacyl-CoA dehydratase 2 [Source:HGNC Symbol;Acc:HGNC:9640]
ENSG00000206688	SNORD116-18	snoRNA	small nucleolar RNA, C/D box 116-18 [Source:HGNC Symbol;Acc:HGNC:33084]
ENSG00000206989	SNORD63	snoRNA	small nucleolar RNA, C/D box 63 [Source:HGNC Symbol;Acc:HGNC:10220]
ENSG00000207165	SNORA70	snoRNA	small nucleolar RNA, H/ACA box 70 [Source:HGNC Symbol;Acc:HGNC:10231]
ENSG00000207181	SNORA14B	snoRNA	small nucleolar RNA, H/ACA box 14B [Source:HGNC Symbol;Acc:HGNC:32603]
ENSG00000207205	RNVU1-15	snRNA	RNA, variant U1 small nuclear 15 [Source:HGNC Symbol;Acc:HGNC:48320]
ENSG00000209582	SNORA48	snoRNA	small nucleolar RNA, H/ACA box 48 [Source:HGNC Symbol;Acc:HGNC:32641]
ENSG00000210117	MT-TW	Mt_tRNA	mitochondrially encoded tRNA-Trp (UGA/G) [Source:HGNC Symbol;Acc:HGNC:7501]
ENSG00000212952		processed_pseudogene	novel pseudogene
ENSG00000213186	TRIM59	protein_coding	tripartite motif containing 59 [Source:HGNC Symbol;Acc:HGNC:30834]
ENSG00000213197	NUDCP1	processed_pseudogene	nuclear distribution C pseudogene 1 [Source:HGNC Symbol;Acc:HGNC:8046]
ENSG00000213244	H3P4	unprocessed_pseudogene	H3 histone pseudogene 4 [Source:HGNC Symbol;Acc:HGNC:43797]
ENSG00000213484	EIF4A1P8	processed_pseudogene	eukaryotic translation initiation factor 4A1 pseudogene 8 [Source:HGNC Symbol;Acc:HGNC:37927]
ENSG00000213606	AKR1B10P1	processed_pseudogene	aldo-keto reductase family 1 member B10 pseudogene 1 [Source:HGNC Symbol;Acc:HGNC:45062]
ENSG00000213713	PIGCP1	processed_pseudogene	phosphatidylinositol glycan anchor biosynthesis class C pseudogene 1 [Source:HGNC Symbol;Acc:HGNC:8961]
ENSG00000213859	KCTD11	protein_coding	potassium channel tetramerization domain containing 11 [Source:HGNC Symbol;Acc:HGNC:21302]
ENSG00000214114	MYCBP	protein_coding	MYC binding protein [Source:HGNC Symbol;Acc:HGNC:7554]
ENSG00000214300	SPDYE3	protein_coding	speedy/RINGO cell cycle regulator family member E3 [Source:HGNC Symbol;Acc:HGNC:35462]
ENSG00000214402	LCNL1	protein_coding	lipocalin like 1 [Source:HGNC Symbol;Acc:HGNC:34436]
ENSG00000214717	ZBED1	protein_coding	zinc finger BED-type containing 1 [Source:HGNC Symbol;Acc:HGNC:447]
ENSG00000214851	LINC00612	lncRNA	long intergenic non-protein coding RNA 612 [Source:HGNC Symbol;Acc:HGNC:28621]
ENSG00000214999		lncRNA	novel transcript, antisense to ALOX12B
ENSG00000215244	LINC02649	lncRNA	long intergenic non-protein coding RNA 2649 [Source:HGNC Symbol;Acc:HGNC:54134]
ENSG00000215424	MCM3AP-AS1	lncRNA	MCM3AP antisense RNA 1 [Source:HGNC Symbol;Acc:HGNC:16417]
ENSG00000215452	ZNF663P	transcribed_unitary_pseudogene	zinc finger protein 663, pseudogene [Source:HGNC Symbol;Acc:HGNC:25342]
ENSG00000215788	TNFRSF25	protein_coding	TNF receptor superfamily member 25 [Source:HGNC Symbol;Acc:HGNC:11910]
ENSG00000215883	CYB5RL	protein_coding	cytochrome b5 reductase like [Source:HGNC Symbol;Acc:HGNC:32220]
ENSG00000218510	LINC00339	lncRNA	long intergenic non-protein coding RNA 339 [Source:HGNC Symbol;Acc:HGNC:25011]
ENSG00000220201	ZGLP1	protein_coding	zinc finger GATA like protein 1 [Source:HGNC Symbol;Acc:HGNC:37245]
ENSG00000220323	H2BC19P	transcribed_unprocessed_pseudogene	H2B clustered histone 19, pseudogene [Source:HGNC Symbol;Acc:HGNC:20517]
ENSG00000220793	RPL21P119	processed_pseudogene	ribosomal protein L21 pseudogene 119 [Source:HGNC Symbol;Acc:HGNC:35614]
ENSG00000221475	SNORA11D	snoRNA	small nucleolar RNA, H/ACA box 11D [Source:HGNC Symbol;Acc:HGNC:33622]
ENSG00000221705	SNORA11E	snoRNA	small nucleolar RNA, H/ACA box 11E [Source:HGNC Symbol;Acc:HGNC:33623]
ENSG00000222011	FAM185A	protein_coding	family with sequence similarity 185 member A [Source:HGNC Symbol;Acc:HGNC:22412]
ENSG00000222012		lncRNA	novel transcript, antisense to PTPRN2
ENSG00000222014	RAB6C	protein_coding	RAB6C, member RAS oncogene family [Source:HGNC Symbol;Acc:HGNC:16525]
ENSG00000223361	FTH1P10	transcribed_processed_pseudogene	ferritin heavy chain 1 pseudogene 10 [Source:HGNC Symbol;Acc:HGNC:3980]
ENSG00000223901		lncRNA	novel transcript
ENSG00000223959	AFG3L1P	transcribed_unitary_pseudogene	AFG3 like matrix AAA peptidase subunit 1, pseudogene [Source:HGNC Symbol;Acc:HGNC:314]
ENSG00000224023	EDRF1-DT	lncRNA	EDRF1 divergent transcript [Source:HGNC Symbol;Acc:HGNC:54128]
ENSG00000224051	CPTP	protein_coding	ceramide-1-phosphate transfer protein [Source:HGNC Symbol;Acc:HGNC:28116]
ENSG00000224081	SLC44A3-AS1	transcribed_processed_pseudogene	SLC44A3 antisense RNA 1 [Source:HGNC Symbol;Acc:HGNC:49057]
ENSG00000224117	PTPN2P2	processed_pseudogene	PTPN2 pseudogene 2 [Source:HGNC Symbol;Acc:HGNC:9654]
ENSG00000224424	PRKAR2A-AS1	lncRNA	PRKAR2A antisense RNA 1 [Source:HGNC Symbol;Acc:HGNC:40471]
ENSG00000224687	RASAL2-AS1	lncRNA	RASAL2 antisense RNA 1 [Source:HGNC Symbol;Acc:HGNC:44170]
ENSG00000224699	LAMTOR5-AS1	lncRNA	LAMTOR5 antisense RNA 1 [Source:HGNC Symbol;Acc:HGNC:40823]
ENSG00000224721		lncRNA	novel transcript, antisense to FLVCR2
ENSG00000224924	LINC00320	lncRNA	long intergenic non-protein coding RNA 320 [Source:HGNC Symbol;Acc:HGNC:19690]
ENSG00000224945		lncRNA	novel transcript
ENSG00000225210	DUXAP9	transcribed_processed_pseudogene	double homeobox A pseudogene 9 [Source:HGNC Symbol;Acc:HGNC:32188]
ENSG00000225920	RIMKLBP2	processed_pseudogene	ribosomal modification protein rimK like family member B pseudogene 2 [Source:HGNC Symbol;Acc:HGNC:39163]
ENSG00000226067	LINC00623	lncRNA	long intergenic non-protein coding RNA 623 [Source:HGNC Symbol;Acc:HGNC:44252]
ENSG00000226390	KCNQ2-AS1	lncRNA	KCNQ2 antisense RNA 1 [Source:HGNC Symbol;Acc:HGNC:40321]
ENSG00000226403	NA	NA	NA
ENSG00000226648	PLCG1-AS1	lncRNA	PLCG1 antisense RNA 1 [Source:HGNC Symbol;Acc:HGNC:40450]
ENSG00000226721	EEF1DP2	processed_pseudogene	eukaryotic translation elongation factor 1 delta pseudogene 2 [Source:HGNC Symbol;Acc:HGNC:33523]
ENSG00000226754		lncRNA	novel transcript, antisense to MAGOH
ENSG00000226976	COX6A1P2	processed_pseudogene	cytochrome c oxidase subunit 6A1 pseudogene 2 [Source:HGNC Symbol;Acc:HGNC:35239]
ENSG00000227372	TP73-AS1	transcribed_unitary_pseudogene	TP73 antisense RNA 1 [Source:HGNC Symbol;Acc:HGNC:29052]
ENSG00000227392	HPN-AS1	lncRNA	HPN antisense RNA 1 [Source:HGNC Symbol;Acc:HGNC:47041]
ENSG00000227543	SPAG5-AS1	lncRNA	SPAG5 antisense RNA 1 [Source:HGNC Symbol;Acc:HGNC:41140]
ENSG00000227827	PKD1P2	unprocessed_pseudogene	polycystin 1, transient receptor potential channel interacting pseudogene 2 [Source:HGNC Symbol;Acc:HGNC:30066]
ENSG00000227855	DPY19L2P3	transcribed_unprocessed_pseudogene	DPY19L2 pseudogene 3 [Source:HGNC Symbol;Acc:HGNC:22367]
ENSG00000228133		lncRNA	novel transcript, antisense to RTN4RL1
ENSG00000228300	FAM174C	protein_coding	family with sequence similarity 174 member C [Source:HGNC Symbol;Acc:HGNC:26073]
ENSG00000228408		lncRNA	novel transcript
ENSG00000228486	C2orf92	protein_coding	chromosome 2 open reading frame 92 [Source:HGNC Symbol;Acc:HGNC:49272]
ENSG00000228903	RASA4CP	transcribed_unprocessed_pseudogene	RAS p21 protein activator 4C, pseudogene [Source:HGNC Symbol;Acc:HGNC:44185]
ENSG00000229127	KANSL1L-AS1	lncRNA	KANSL1L antisense RNA 1 [Source:HGNC Symbol;Acc:HGNC:41139]
ENSG00000229425		lncRNA	novel transcript
ENSG00000229932	YWHAZP3	processed_pseudogene	tyrosine 3-monooxygenase/tryptophan 5-monooxygenase activation protein zeta pseudogene 3 [Source:HGNC Symbol;Acc:HGNC:31101]
ENSG00000230453	ANKRD18B	protein_coding	ankyrin repeat domain 18B [Source:HGNC Symbol;Acc:HGNC:23644]
ENSG00000230461	PROX1-AS1	lncRNA	PROX1 antisense RNA 1 [Source:HGNC Symbol;Acc:HGNC:43656]
ENSG00000230782		lncRNA	novel transcript
ENSG00000231169	EEF1B2P1	processed_pseudogene	eukaryotic translation elongation factor 1 beta 2 pseudogene 1 [Source:HGNC Symbol;Acc:HGNC:3207]
ENSG00000231234	SKP1P1	transcribed_processed_pseudogene	S-phase kinase associated protein 1 pseudogene 1 [Source:HGNC Symbol;Acc:HGNC:33696]
ENSG00000231340	ACTG1P10	processed_pseudogene	actin gamma 1 pseudogene 10 [Source:HGNC Symbol;Acc:HGNC:155]
ENSG00000231389	HLA-DPA1	protein_coding	major histocompatibility complex, class II, DP alpha 1 [Source:HGNC Symbol;Acc:HGNC:4938]
ENSG00000231566	LINC02595	lncRNA	long intergenic non-protein coding RNA 2595 [Source:HGNC Symbol;Acc:HGNC:53946]
ENSG00000231871	IPO9-AS1	lncRNA	IPO9 antisense RNA 1 [Source:HGNC Symbol;Acc:HGNC:40892]
ENSG00000231991	ANXA2P2	processed_pseudogene	annexin A2 pseudogene 2 [Source:HGNC Symbol;Acc:HGNC:539]
ENSG00000231999	LRRC8C-DT	lncRNA	LRRC8C divergent transcript [Source:HGNC Symbol;Acc:HGNC:53731]
ENSG00000232110		lncRNA	novel transcript, antisense to LIPA
ENSG00000232233	LINC02043	lncRNA	long intergenic non-protein coding RNA 2043 [Source:HGNC Symbol;Acc:HGNC:52883]
ENSG00000232354	VIPR1-AS1	lncRNA	VIPR1 antisense RNA 1 [Source:HGNC Symbol;Acc:HGNC:40610]
ENSG00000232430	RPL31P15	processed_pseudogene	ribosomal protein L31 pseudogene 15 [Source:HGNC Symbol;Acc:HGNC:36339]
ENSG00000232653	GOLGA8N	protein_coding	golgin A8 family member N [Source:HGNC Symbol;Acc:HGNC:44405]
ENSG00000232682		lncRNA	novel transcript, antisense to ANK3
ENSG00000232973	CYP1B1-AS1	lncRNA	CYP1B1 antisense RNA 1 [Source:HGNC Symbol;Acc:HGNC:28543]
ENSG00000233123	LINC01007	lncRNA	long intergenic non-protein coding RNA 1007 [Source:HGNC Symbol;Acc:HGNC:48973]
ENSG00000233184		lncRNA	novel transcript
ENSG00000233208	LINC00642	lncRNA	long intergenic non-protein coding RNA 642 [Source:HGNC Symbol;Acc:HGNC:44293]
ENSG00000233221		lncRNA	novel transcript, antisense to ARHGEF4
ENSG00000233237	LINC00472	lncRNA	long intergenic non-protein coding RNA 472 [Source:HGNC Symbol;Acc:HGNC:21380]
ENSG00000233297	RASA4DP	unprocessed_pseudogene	RAS p21 protein activator 4CD, pseudogene [Source:HGNC Symbol;Acc:HGNC:44226]
ENSG00000233452	STXBP5-AS1	lncRNA	STXBP5 antisense RNA 1 [Source:HGNC Symbol;Acc:HGNC:44183]
ENSG00000233622	CYP2T1P	transcribed_unitary_pseudogene	cytochrome P450 family 2 subfamily T member 1, pseudogene [Source:HGNC Symbol;Acc:HGNC:18852]
ENSG00000233762	RPS15P4	processed_pseudogene	ribosomal protein S15 pseudogene 4 [Source:HGNC Symbol;Acc:HGNC:35712]
ENSG00000233822	H2BC15	protein_coding	H2B clustered histone 15 [Source:HGNC Symbol;Acc:HGNC:4749]
ENSG00000233825		lncRNA	novel transcript, antisense to EPC1
ENSG00000234072		lncRNA	novel transcript, antisense to GTF3C2 and EIF2B4
ENSG00000234327	ZNF232-AS1	lncRNA	ZNF232 antisense RNA 1 [Source:HGNC Symbol;Acc:HGNC:40623]
ENSG00000234420	ZNF37BP	transcribed_processed_pseudogene	zinc finger protein 37B, pseudogene [Source:HGNC Symbol;Acc:HGNC:13103]
ENSG00000234578		lncRNA	novel transcript
ENSG00000234630		lncRNA	novel transcript
ENSG00000234636	MED14OS	lncRNA	MED14 opposite strand [Source:HGNC Symbol;Acc:HGNC:40162]
ENSG00000234645	YWHAEP5	processed_pseudogene	tyrosine 3-monooxygenase/tryptophan 5-monooxygenase activation protein epsilon pseudogene 5 [Source:HGNC Symbol;Acc:HGNC:49439]
ENSG00000234797	RPS3AP6	processed_pseudogene	RPS3A pseudogene 6 [Source:HGNC Symbol;Acc:HGNC:18630]
ENSG00000234912	SNHG20	lncRNA	small nucleolar RNA host gene 20 [Source:HGNC Symbol;Acc:HGNC:33099]
ENSG00000235033	DAAM2-AS1	lncRNA	DAAM2 antisense RNA 1 [Source:HGNC Symbol;Acc:HGNC:40830]
ENSG00000235288		lncRNA	novel transcript, antisense to CCBP2
ENSG00000235314	LINC00957	lncRNA	long intergenic non-protein coding RNA 957 [Source:HGNC Symbol;Acc:HGNC:22332]
ENSG00000235370	DNM1P51	transcribed_unprocessed_pseudogene	dynamin 1 pseudogene 51 [Source:HGNC Symbol;Acc:HGNC:48500]
ENSG00000235408	SNORA71B	snoRNA	small nucleolar RNA, H/ACA box 71B [Source:HGNC Symbol;Acc:HGNC:10233]
ENSG00000235410		lncRNA	novel transcript
ENSG00000235531	MSC-AS1	lncRNA	MSC antisense RNA 1 [Source:HGNC Symbol;Acc:HGNC:48724]
ENSG00000235532	LINC00402	lncRNA	long intergenic non-protein coding RNA 402 [Source:HGNC Symbol;Acc:HGNC:42732]
ENSG00000235560		lncRNA	novel transcript, antisense to ZNF747
ENSG00000235595	GAPDHP23	processed_pseudogene	glyceraldehyde 3 phosphate dehydrogenase pseudogene 23 [Source:HGNC Symbol;Acc:HGNC:37775]
ENSG00000235706	DICER1-AS1	lncRNA	DICER1 antisense RNA 1 [Source:HGNC Symbol;Acc:HGNC:43017]
ENSG00000235852		lncRNA	novel transcript
ENSG00000235865	GSN-AS1	lncRNA	GSN antisense RNA 1 [Source:HGNC Symbol;Acc:HGNC:23372]
ENSG00000235954	TTC28-AS1	lncRNA	TTC28 antisense RNA 1 [Source:HGNC Symbol;Acc:HGNC:29336]
ENSG00000236360	RRAS2P1	processed_pseudogene	RRAS2 pseudogene 1 [Source:HGNC Symbol;Acc:HGNC:54561]
ENSG00000236397	DDX11L2	unprocessed_pseudogene	DEAD/H-box helicase 11 like 2 (pseudogene) [Source:HGNC Symbol;Acc:HGNC:37103]
ENSG00000236735	RPL31P63	processed_pseudogene	ribosomal protein L31 pseudogene 63 [Source:HGNC Symbol;Acc:HGNC:35666]
ENSG00000236823		lncRNA	novel transcript
ENSG00000236886		lncRNA	novel transcript, antisense to IGFBP5 and TNP1
ENSG00000237036	ZEB1-AS1	lncRNA	ZEB1 antisense RNA 1 [Source:HGNC Symbol;Acc:HGNC:42354]
ENSG00000237310	GS1-124K5.4	lncRNA	uncharacterized LOC100289098 [Source:NCBI gene (formerly Entrezgene);Acc:100289098]
ENSG00000237350	CDC42P6	processed_pseudogene	cell division cycle 42 pseudogene 6 [Source:HGNC Symbol;Acc:HGNC:44430]
ENSG00000237357		lncRNA	novel transcript
ENSG00000237773		lncRNA	novel transcript
ENSG00000237807		lncRNA	novel transcript
ENSG00000237931	CLIC4P3	processed_pseudogene	chloride intracellular channel 4 pseudogene 3 [Source:HGNC Symbol;Acc:HGNC:49799]
ENSG00000237975	FLG-AS1	lncRNA	FLG antisense RNA 1 [Source:HGNC Symbol;Acc:HGNC:27913]
ENSG00000238228	OR7E7P	unprocessed_pseudogene	olfactory receptor family 7 subfamily E member 7 pseudogene [Source:HGNC Symbol;Acc:HGNC:8457]
ENSG00000239569	KMT2E-AS1	lncRNA	KMT2E antisense RNA 1 [Source:HGNC Symbol;Acc:HGNC:40845]
ENSG00000240356	RPL23AP7	transcribed_processed_pseudogene	ribosomal protein L23a pseudogene 7 [Source:HGNC Symbol;Acc:HGNC:17336]
ENSG00000240499		lncRNA	novel transcript, antisense to CADPS2
ENSG00000241261	RPL17P19	processed_pseudogene	ribosomal protein L17 pseudogene 19 [Source:HGNC Symbol;Acc:HGNC:36919]
ENSG00000241553	ARPC4	protein_coding	actin related protein 2/3 complex subunit 4 [Source:HGNC Symbol;Acc:HGNC:707]
ENSG00000241769	LINC00893	lncRNA	long intergenic non-protein coding RNA 893 [Source:HGNC Symbol;Acc:HGNC:44265]
ENSG00000241839	PLEKHO2	protein_coding	pleckstrin homology domain containing O2 [Source:HGNC Symbol;Acc:HGNC:30026]
ENSG00000241956		lncRNA	novel transcript
ENSG00000241962		protein_coding	novel protein, C2orf15-MRPL30-novel lincRNA readthrough
ENSG00000242073		transcribed_unprocessed_pseudogene	postmeiotic segregation increased 2-like 3 (PMS2L3) pseudogene
ENSG00000242082	SLC5A4-AS1	lncRNA	SLC5A4 antisense RNA 1 [Source:HGNC Symbol;Acc:HGNC:53163]
ENSG00000242114	MTFP1	protein_coding	mitochondrial fission process 1 [Source:HGNC Symbol;Acc:HGNC:26945]
ENSG00000242252	BGLAP	protein_coding	bone gamma-carboxyglutamate protein [Source:HGNC Symbol;Acc:HGNC:1043]
ENSG00000242525	OR7E100P	unprocessed_pseudogene	olfactory receptor family 7 subfamily E member 100 pseudogene [Source:HGNC Symbol;Acc:HGNC:15048]
ENSG00000242588		lncRNA	novel transcript
ENSG00000242612	DECR2	protein_coding	2,4-dienoyl-CoA reductase 2 [Source:HGNC Symbol;Acc:HGNC:2754]
ENSG00000242616	GNG10	protein_coding	G protein subunit gamma 10 [Source:HGNC Symbol;Acc:HGNC:4402]
ENSG00000242866	STRC	protein_coding	stereocilin [Source:HGNC Symbol;Acc:HGNC:16035]
ENSG00000243015	RN7SL737P	misc_RNA	RNA, 7SL, cytoplasmic 737, pseudogene [Source:HGNC Symbol;Acc:HGNC:46753]
ENSG00000243224		lncRNA	novel transcript, antisense to TWF2
ENSG00000243547	HNRNPKP4	processed_pseudogene	heterogeneous nuclear ribonucleoprotein K pseudogene 4 [Source:HGNC Symbol;Acc:HGNC:42377]
ENSG00000243655		lncRNA	novel transcript, antisense to MTRNR2L1
ENSG00000243753	HLA-L	transcribed_unprocessed_pseudogene	major histocompatibility complex, class I, L (pseudogene) [Source:HGNC Symbol;Acc:HGNC:4970]
ENSG00000243970	PPIEL	transcribed_unprocessed_pseudogene	peptidylprolyl isomerase E like pseudogene [Source:HGNC Symbol;Acc:HGNC:33195]
ENSG00000244041	LINC01011	lncRNA	long intergenic non-protein coding RNA 1011 [Source:HGNC Symbol;Acc:HGNC:33812]
ENSG00000244045	TMEM199	protein_coding	transmembrane protein 199 [Source:HGNC Symbol;Acc:HGNC:18085]
ENSG00000244187	TMEM141	protein_coding	transmembrane protein 141 [Source:HGNC Symbol;Acc:HGNC:28211]
ENSG00000244219	TMEM225B	protein_coding	transmembrane protein 225B [Source:HGNC Symbol;Acc:HGNC:53075]
ENSG00000244486	SCARF2	protein_coding	scavenger receptor class F member 2 [Source:HGNC Symbol;Acc:HGNC:19869]
ENSG00000244560		transcribed_unprocessed_pseudogene	zinc finger protein pseudogene
ENSG00000244607	CCDC13	protein_coding	coiled-coil domain containing 13 [Source:HGNC Symbol;Acc:HGNC:26358]
ENSG00000245156		lncRNA	novel transcript
ENSG00000245213		lncRNA	novel transcript, antisense to GALNT7
ENSG00000246022	ALDH1L1-AS2	lncRNA	ALDH1L1 antisense RNA 2 [Source:HGNC Symbol;Acc:HGNC:42446]
ENSG00000246596		transcribed_unprocessed_pseudogene	SUMO interacting motifs containing 1 (SIMC1) pseudogene
ENSG00000246731	MGC16275	lncRNA	uncharacterized protein MGC16275 [Source:NCBI gene (formerly Entrezgene);Acc:85001]
ENSG00000247400	DNAJC3-DT	lncRNA	DNAJC3 divergent transcript [Source:HGNC Symbol;Acc:HGNC:39808]
ENSG00000247708	STX18-AS1	lncRNA	STX18 antisense RNA 1 (head to head) [Source:HGNC Symbol;Acc:HGNC:48877]
ENSG00000247796	MOCS2-DT	lncRNA	MOCS2 divergent transcript [Source:HGNC Symbol;Acc:HGNC:27417]
ENSG00000248254		lncRNA	novel transcript
ENSG00000248309	MEF2C-AS1	lncRNA	MEF2C antisense RNA 1 [Source:HGNC Symbol;Acc:HGNC:48908]
ENSG00000248469		lncRNA	novel transcript, antisense to FAM153B
ENSG00000248477	NAIPP3	transcribed_unprocessed_pseudogene	NAIP pseudogene 3 [Source:HGNC Symbol;Acc:HGNC:54493]
ENSG00000248514		lncRNA	novel transcript
ENSG00000248592	STIMATE-MUSTN1	protein_coding	STIMATE-MUSTN1 readthrough [Source:HGNC Symbol;Acc:HGNC:38834]
ENSG00000248801	C8orf34-AS1	lncRNA	C8orf34 antisense RNA 1 [Source:HGNC Symbol;Acc:HGNC:27840]
ENSG00000248843		processed_pseudogene	ribosomal protein L7a (RPL7A) pseudogene
ENSG00000249240		protein_coding	novel protein
ENSG00000249258		lncRNA	novel transcript
ENSG00000249307	LINC01088	lncRNA	long intergenic non-protein coding RNA 1088 [Source:HGNC Symbol;Acc:HGNC:49148]
ENSG00000249436	LINCR-0003	lncRNA	uncharacterized LincR-0003 [Source:NCBI gene (formerly Entrezgene);Acc:100996645]
ENSG00000249471	ZNF324B	protein_coding	zinc finger protein 324B [Source:HGNC Symbol;Acc:HGNC:33107]
ENSG00000249680	TUBA3GP	unprocessed_pseudogene	tubulin alpha 3g pseudogene [Source:HGNC Symbol;Acc:HGNC:44096]
ENSG00000249709	ZNF564	protein_coding	zinc finger protein 564 [Source:HGNC Symbol;Acc:HGNC:31106]
ENSG00000249846	LINC02021	lncRNA	long intergenic non-protein coding RNA 2021 [Source:HGNC Symbol;Acc:HGNC:52856]
ENSG00000250021	ARPIN-AP3S2	protein_coding	ARPIN-AP3S2 readthrough [Source:HGNC Symbol;Acc:HGNC:38824]
ENSG00000250241	PCDH10-DT	lncRNA	PCDH10 divergent transcript [Source:HGNC Symbol;Acc:HGNC:53036]
ENSG00000250462	LRRC37BP1	transcribed_unprocessed_pseudogene	leucine rich repeat containing 37B pseudogene 1 [Source:HGNC Symbol;Acc:HGNC:25390]
ENSG00000250479	CHCHD10	protein_coding	coiled-coil-helix-coiled-coil-helix domain containing 10 [Source:HGNC Symbol;Acc:HGNC:15559]
ENSG00000250742	LINC02381	lncRNA	long intergenic non-protein coding RNA 2381 [Source:HGNC Symbol;Acc:HGNC:53304]
ENSG00000251201	TMED7-TICAM2	protein_coding	TMED7-TICAM2 readthrough [Source:HGNC Symbol;Acc:HGNC:33945]
ENSG00000251357		protein_coding	novel protein
ENSG00000251449	MTND1P19	processed_pseudogene	MT-ND1 pseudogene 19 [Source:HGNC Symbol;Acc:HGNC:42094]
ENSG00000251580	LINC02482	lncRNA	long intergenic non-protein coding RNA 2482 [Source:HGNC Symbol;Acc:HGNC:53458]
ENSG00000252757	RN7SKP96	misc_RNA	RN7SK pseudogene 96 [Source:HGNC Symbol;Acc:HGNC:45820]
ENSG00000253007	SNORA50B	snoRNA	small nucleolar RNA, H/ACA box 50B [Source:HGNC Symbol;Acc:HGNC:50432]
ENSG00000253304	TMEM200B	protein_coding	transmembrane protein 200B [Source:HGNC Symbol;Acc:HGNC:33785]
ENSG00000253305	PCDHGB6	protein_coding	protocadherin gamma subfamily B, 6 [Source:HGNC Symbol;Acc:HGNC:8713]
ENSG00000253368	TRNP1	protein_coding	TMF1 regulated nuclear protein 1 [Source:HGNC Symbol;Acc:HGNC:34348]
ENSG00000253731	PCDHGA6	protein_coding	protocadherin gamma subfamily A, 6 [Source:HGNC Symbol;Acc:HGNC:8704]
ENSG00000253882		transcribed_unprocessed_pseudogene	family with sequence similarity 115, member C (FAM115C) pseudogene
ENSG00000254245	PCDHGA3	protein_coding	protocadherin gamma subfamily A, 3 [Source:HGNC Symbol;Acc:HGNC:8701]
ENSG00000254270	ERHP1	processed_pseudogene	ERH pseudogene 1 [Source:HGNC Symbol;Acc:HGNC:41916]
ENSG00000254319		lncRNA	novel transcript
ENSG00000254469		protein_coding	novel protein similar to transient receptor potential cation channel, subfamily C, member 2 TRPC2
ENSG00000254648		lncRNA	novel transcript
ENSG00000254682		lncRNA	novel transcript
ENSG00000254740		lncRNA	novel transcript, antisense to USP2
ENSG00000254746		lncRNA	novel transcript
ENSG00000254788	CKLF-CMTM1	protein_coding	CKLF-CMTM1 readthrough [Source:HGNC Symbol;Acc:HGNC:39977]
ENSG00000254802		lncRNA	novel transcript
ENSG00000254858	MPV17L2	protein_coding	MPV17 mitochondrial inner membrane protein like 2 [Source:HGNC Symbol;Acc:HGNC:28177]
ENSG00000254978	ALG1L9P	transcribed_unprocessed_pseudogene	ALG1 like 9, pseudogene [Source:HGNC Symbol;Acc:HGNC:44378]
ENSG00000255031		lncRNA	novel transcript, antisense to CHKA
ENSG00000255054		protein_coding	novel protein
ENSG00000255097		lncRNA	novel transcript
ENSG00000255201		lncRNA	novel transcript
ENSG00000255366		lncRNA	novel transcript
ENSG00000255390	DCHS1-AS1	lncRNA	DCHS1 antisense RNA 1 [Source:HGNC Symbol;Acc:HGNC:40650]
ENSG00000255408	PCDHA3	protein_coding	protocadherin alpha 3 [Source:HGNC Symbol;Acc:HGNC:8669]
ENSG00000256060	TRAPPC2B	protein_coding	trafficking protein particle complex subunit 2B [Source:HGNC Symbol;Acc:HGNC:10710]
ENSG00000256235	SMIM3	protein_coding	small integral membrane protein 3 [Source:HGNC Symbol;Acc:HGNC:30248]
ENSG00000256443		lncRNA	novel transcript
ENSG00000256862	PARP11-AS1	lncRNA	PARP11 antisense RNA 1 [Source:HGNC Symbol;Acc:HGNC:40103]
ENSG00000256892	MTRNR2L7	protein_coding	MT-RNR2 like 7 [Source:HGNC Symbol;Acc:HGNC:37164]
ENSG00000257303	CNPY2-AS1	lncRNA	CNPY2 antisense RNA 1 [Source:HGNC Symbol;Acc:HGNC:55480]
ENSG00000257307		processed_pseudogene	RNA-binding protein EWS (EWSR1) pseudogene
ENSG00000257524		protein_coding	novel protein
ENSG00000257557	PPP1R12A-AS1	lncRNA	PPP1R12A antisense RNA 1 [Source:HGNC Symbol;Acc:HGNC:51903]
ENSG00000257815	PRANCR	lncRNA	progenitor renewal associated non-coding RNA [Source:HGNC Symbol;Acc:HGNC:51126]
ENSG00000257875		processed_pseudogene	F-box and WD repeat domain containing 12 (FBXW12) pseudogene
ENSG00000257921		protein_coding	novel protein
ENSG00000258130		transcribed_unprocessed_pseudogene	coiled-coil domain containing 101 (CCDC101) pseudogene
ENSG00000258150		transcribed_unprocessed_pseudogene	coiled-coil domain containing 101 (CCDC101) pseudogene
ENSG00000258445	MAD2L1P1	processed_pseudogene	mitotic arrest deficient 2 like 1 pseudogene 1 [Source:HGNC Symbol;Acc:HGNC:20019]
ENSG00000259070	LINC00639	lncRNA	long intergenic non-protein coding RNA 639 [Source:HGNC Symbol;Acc:HGNC:27502]
ENSG00000259295	CSPG4P12	transcribed_unprocessed_pseudogene	chondroitin sulfate proteoglycan 4 pseudogene 12 [Source:HGNC Symbol;Acc:HGNC:48362]
ENSG00000259370		lncRNA	novel transcript, antisense to TLN2
ENSG00000259575		lncRNA	novel transcript, antisense to RORA
ENSG00000259604		lncRNA	novel transcript
ENSG00000259652		lncRNA	novel transcript, antisense to TSPAN3
ENSG00000259802		lncRNA	novel transcript, antisense to MARCH6
ENSG00000259834		lncRNA	novel transcript
ENSG00000259905	PWRN1	lncRNA	Prader-Willi region non-protein coding RNA 1 [Source:HGNC Symbol;Acc:HGNC:33235]
ENSG00000259956	RBM15B	protein_coding	RNA binding motif protein 15B [Source:HGNC Symbol;Acc:HGNC:24303]
ENSG00000259972		lncRNA	novel transcript, antisense to PSMD7
ENSG00000260001	TGFBR3L	protein_coding	transforming growth factor beta receptor 3 like [Source:HGNC Symbol;Acc:HGNC:44152]
ENSG00000260034	LCMT1-AS2	lncRNA	LCMT1 antisense RNA 2 [Source:HGNC Symbol;Acc:HGNC:51178]
ENSG00000260075	NSFP1	unprocessed_pseudogene	N-ethylmaleimide-sensitive factor pseudogene 1 [Source:HGNC Symbol;Acc:HGNC:31405]
ENSG00000260083	MIR762HG	lncRNA	MIR762 host gene [Source:HGNC Symbol;Acc:HGNC:51386]
ENSG00000260097	SPDYE6	protein_coding	speedy/RINGO cell cycle regulator family member E6 [Source:HGNC Symbol;Acc:HGNC:35465]
ENSG00000260176		lncRNA	novel transcript
ENSG00000260236	PTPN23-DT	lncRNA	PTPN23 divergent transcript [Source:HGNC Symbol;Acc:HGNC:55397]
ENSG00000260329	TMEM263-DT	lncRNA	TMEM263 divergent transcript [Source:HGNC Symbol;Acc:HGNC:55395]
ENSG00000260367		lncRNA	novel transcript, antisense to SPNS1
ENSG00000260426		lncRNA	novel transcript, overlapping novel protein
ENSG00000260537		protein_coding	novel protein, DDX19B and DDX19A readthrough
ENSG00000260563		lncRNA	novel transcript
ENSG00000260641	TSPAN5-DT	lncRNA	TSPAN5 divergent transcript [Source:HGNC Symbol;Acc:HGNC:55389]
ENSG00000260669		lncRNA	novel transcript
ENSG00000260708	TBC1D22A-DT	lncRNA	TBC1D22A divergent transcript [Source:HGNC Symbol;Acc:HGNC:55388]
ENSG00000260774		lncRNA	novel transcript
ENSG00000260788		lncRNA	novel transcript, antisense to CDH13
ENSG00000260806	PAPOLA-DT	lncRNA	PAPOLA divergent transcript [Source:HGNC Symbol;Acc:HGNC:55380]
ENSG00000260852	FBXL19-AS1	lncRNA	FBXL19 antisense RNA 1 [Source:HGNC Symbol;Acc:HGNC:27557]
ENSG00000260924	LINC01311	lncRNA	long intergenic non-protein coding RNA 1311 [Source:HGNC Symbol;Acc:HGNC:50503]
ENSG00000261096		lncRNA	novel transcript
ENSG00000261170		lncRNA	novel transcript, antisense to CLEC18B
ENSG00000261188	TFIP11-DT	lncRNA	TFIP11 divergent transcript [Source:HGNC Symbol;Acc:HGNC:55374]
ENSG00000261251	EFCAB6-DT	lncRNA	EFCAB6 divergent transcript [Source:HGNC Symbol;Acc:HGNC:55371]
ENSG00000261288		lncRNA	novel transcript, intronic to PDPK1
ENSG00000261556	SMG1P7	transcribed_unprocessed_pseudogene	SMG1 pseudogene 7 [Source:HGNC Symbol;Acc:HGNC:49864]
ENSG00000261649	GOLGA6L7	protein_coding	golgin A6 family like 7 [Source:HGNC Symbol;Acc:HGNC:37442]
ENSG00000261770		lncRNA	novel transcript
ENSG00000261971	MMP25-AS1	lncRNA	MMP25 antisense RNA 1 [Source:HGNC Symbol;Acc:HGNC:51372]
ENSG00000262691		lncRNA	novel transcript
ENSG00000263020		protein_coding	novel protein
ENSG00000263164		lncRNA	novel transcript
ENSG00000263272		lncRNA	novel transcript, antisense to RPAIN
ENSG00000263307	RSL1D1-DT	lncRNA	RSL1D1 divergent transcript [Source:HGNC Symbol;Acc:HGNC:55337]
ENSG00000263571		lncRNA	novel transcript
ENSG00000263756		lncRNA	novel transcript, antisense to BRD2
ENSG00000264187		protein_coding	novel protein
ENSG00000265107	GJA5	protein_coding	gap junction protein alpha 5 [Source:HGNC Symbol;Acc:HGNC:4279]
ENSG00000265148	TSPOAP1-AS1	lncRNA	TSPOAP1, SUPT4H1 and RNF43 antisense RNA 1 [Source:HGNC Symbol;Acc:HGNC:44148]
ENSG00000265313	LINC01476	lncRNA	long intergenic non-protein coding RNA 1476 [Source:HGNC Symbol;Acc:HGNC:51117]
ENSG00000267060	PTGES3L	protein_coding	prostaglandin E synthase 3 like [Source:HGNC Symbol;Acc:HGNC:43943]
ENSG00000267169	ADGRL1-AS1	lncRNA	ADGRL1 antisense RNA 1 [Source:HGNC Symbol;Acc:HGNC:55309]
ENSG00000267270	PARD6G-AS1	lncRNA	PARD6G antisense RNA 1 [Source:HGNC Symbol;Acc:HGNC:44109]
ENSG00000267278	MAP3K14-AS1	lncRNA	MAP3K14 antisense RNA 1 [Source:HGNC Symbol;Acc:HGNC:44359]
ENSG00000267303		protein_coding	novel transcript
ENSG00000267321	SNHG30	lncRNA	small nucleolar RNA host gene 30 [Source:HGNC Symbol;Acc:HGNC:52836]
ENSG00000267632		lncRNA	novel transcript
ENSG00000267645		protein_coding	novel protein, POLR2J2-UPK3BL readthrough
ENSG00000267680	ZNF224	protein_coding	zinc finger protein 224 [Source:HGNC Symbol;Acc:HGNC:13017]
ENSG00000267796	LIN37	protein_coding	lin-37 DREAM MuvB core complex component [Source:HGNC Symbol;Acc:HGNC:33234]
ENSG00000267890		lncRNA	novel transcript, similar to SYT3
ENSG00000269110		lncRNA	novel transcript
ENSG00000269374		processed_pseudogene	zinc finger, AN1-type domain 5 (ZFAND5) pseudogene
ENSG00000269559		lncRNA	novel transcript, antisense to MTHFD2L
ENSG00000269891	ARHGAP19-SLIT1	protein_coding	ARHGAP19-SLIT1 readthrough (NMD candidate) [Source:HGNC Symbol;Acc:HGNC:48348]
ENSG00000269918		lncRNA	novel transcript
ENSG00000269968		lncRNA	novel transcript, antisense to GAPDH
ENSG00000270149		protein_coding	novel transcript, TSTD1 - F11R readthrough
ENSG00000270188	MTRNR2L11	protein_coding	MT-RNR2 like 11 [Source:HGNC Symbol;Acc:HGNC:37168]
ENSG00000270580	PKD1P6-NPIPP1	lncRNA	PKD1P6-NPIPP1 readthrough [Source:NCBI gene (formerly Entrezgene);Acc:105369154]
ENSG00000270587	FAM136DP	processed_pseudogene	family with sequence similarity 136 member D, pseudogene [Source:HGNC Symbol;Acc:HGNC:55497]
ENSG00000270757	HSPE1-MOB4	protein_coding	HSPE1-MOB4 readthrough [Source:HGNC Symbol;Acc:HGNC:49184]
ENSG00000270953		lncRNA	novel transcript, antisense to COPG2
ENSG00000271474	UNC5C-AS1	lncRNA	UNC5C antisense RNA 1 [Source:HGNC Symbol;Acc:HGNC:55246]
ENSG00000272030		lncRNA	novel transcript, antisense to S100A1 and CHTOP
ENSG00000272163		lncRNA	novel transcript, antisense to NEFM
ENSG00000272205	POU2F1-DT	lncRNA	POU2F1 divergent transcript [Source:HGNC Symbol;Acc:HGNC:55222]
ENSG00000272267		lncRNA	novel transcript, antisense to TNKS
ENSG00000272273	IER3-AS1	lncRNA	IER3 antisense RNA 1 [Source:HGNC Symbol;Acc:HGNC:53629]
ENSG00000272323	TTC23L-AS1	lncRNA	TTC23L antisense RNA 1 [Source:HGNC Symbol;Acc:HGNC:55215]
ENSG00000272398	CD24	protein_coding	CD24 molecule [Source:HGNC Symbol;Acc:HGNC:1645]
ENSG00000272419	LINC01145	transcribed_unprocessed_pseudogene	long intergenic non-protein coding RNA 1145 [Source:HGNC Symbol;Acc:HGNC:49462]
ENSG00000272505		lncRNA	novel transcript
ENSG00000272599		lncRNA	novel transcript to NUDT13
ENSG00000272636	DOC2B	protein_coding	double C2 domain beta [Source:HGNC Symbol;Acc:HGNC:2986]
ENSG00000272645	GTF2IP20	transcribed_unprocessed_pseudogene	general transcription factor IIi pseudogene 20 [Source:HGNC Symbol;Acc:HGNC:51732]
ENSG00000272674	PCDHB16	protein_coding	protocadherin beta 16 [Source:HGNC Symbol;Acc:HGNC:14546]
ENSG00000272720		lncRNA	novel transcript, antisense to BAIAP2L2
ENSG00000272741		protein_coding	novel protein
ENSG00000272767	JMJD1C-AS1	lncRNA	JMJD1C antisense RNA 1 [Source:HGNC Symbol;Acc:HGNC:28222]
ENSG00000272821		lncRNA	novel transcript, antisense to SCO2
ENSG00000272849		lncRNA	novel transcript
ENSG00000273151		lncRNA	novel transcript, antisense to GET4
ENSG00000273254		lncRNA	novel transcript, antisense to USP16
ENSG00000273319		lncRNA	novel transcript
ENSG00000273345		lncRNA	novel transcript
ENSG00000273381		lncRNA	novel transcript
ENSG00000273420		lncRNA	novel transcript
ENSG00000273703	H2BC14	protein_coding	H2B clustered histone 14 [Source:HGNC Symbol;Acc:HGNC:4750]
ENSG00000273784		lncRNA	novel transcript
ENSG00000273802	H2BC8	protein_coding	H2B clustered histone 8 [Source:HGNC Symbol;Acc:HGNC:4746]
ENSG00000273987		lncRNA	novel transcript, sense intronic to CAPS2
ENSG00000274026	FAM27E3	lncRNA	family with sequence similarity 27 member E3 [Source:HGNC Symbol;Acc:HGNC:28655]
ENSG00000274180	NATD1	protein_coding	N-acetyltransferase domain containing 1 [Source:HGNC Symbol;Acc:HGNC:30770]
ENSG00000274290	H2BC6	protein_coding	H2B clustered histone 6 [Source:HGNC Symbol;Acc:HGNC:4753]
ENSG00000274292		lncRNA	novel transcript
ENSG00000274414		lncRNA	novel transcript
ENSG00000274602	PI4KAP1	transcribed_unprocessed_pseudogene	phosphatidylinositol 4-kinase alpha pseudogene 1 [Source:HGNC Symbol;Acc:HGNC:33576]
ENSG00000274605	PCCA-DT	lncRNA	PCCA divergent transcript [Source:HGNC Symbol;Acc:HGNC:53266]
ENSG00000274874		lncRNA	novel protein
ENSG00000274944		protein_coding	novel protein
ENSG00000275126	H4C13	protein_coding	H4 clustered histone 13 [Source:HGNC Symbol;Acc:HGNC:4791]
ENSG00000275140	SEC22B3P	unprocessed_pseudogene	SEC22 homolog B3, pseudogene [Source:HGNC Symbol;Acc:HGNC:53891]
ENSG00000275409		lncRNA	novel transcript
ENSG00000275740		protein_coding	novel readthrough transcript
ENSG00000275765		lncRNA	novel transcript
ENSG00000276045	ORAI1	protein_coding	ORAI calcium release-activated calcium modulator 1 [Source:HGNC Symbol;Acc:HGNC:25896]
ENSG00000276232		lncRNA	small Cajal body-specific RNA 10
ENSG00000276445		lncRNA	novel transcript
ENSG00000276633		lncRNA	novel transcript
ENSG00000277011		lncRNA	novel transcript
ENSG00000277149	TYW1B	protein_coding	tRNA-yW synthesizing protein 1 homolog B [Source:HGNC Symbol;Acc:HGNC:33908]
ENSG00000277369		lncRNA	novel transcript
ENSG00000277382		lncRNA	novel transcript, antisense to MXRA7
ENSG00000277925	Telomerase-vert	misc_RNA	Vertebrate telomerase RNA [Source:RFAM;Acc:RF00024]
ENSG00000277941		misc_RNA	NULL
ENSG00000278050		misc_RNA	NULL
ENSG00000278060		lncRNA	novel transcript, antisense to EMX1
ENSG00000278144		misc_RNA	NULL
ENSG00000278238		lncRNA	novel transcript
ENSG00000278416	PMS2P2	translated_unprocessed_pseudogene	PMS1 homolog 2, mismatch repair system component pseudogene 2 [Source:HGNC Symbol;Acc:HGNC:9127]
ENSG00000278431		lncRNA	novel transcript, antisense to ANKRD34A
ENSG00000278463	H2AC4	protein_coding	H2A clustered histone 4 [Source:HGNC Symbol;Acc:HGNC:4734]
ENSG00000278616	BEND3P3	processed_pseudogene	BEN domain containing 3 pseudogene 3 [Source:HGNC Symbol;Acc:HGNC:45016]
ENSG00000278619	MRM1	protein_coding	mitochondrial rRNA methyltransferase 1 [Source:HGNC Symbol;Acc:HGNC:26202]
ENSG00000278876		TEC	TEC
ENSG00000278887		transcribed_unprocessed_pseudogene	SLX1 structure-specific endonuclease subunit homolog A (S. cerevisiae) (SLX1A) pseudogene
ENSG00000278903		lncRNA	novel transcript
ENSG00000278975		TEC	TEC
ENSG00000279033		TEC	tec
ENSG00000279170	TSTD3	protein_coding	thiosulfate sulfurtransferase like domain containing 3 [Source:HGNC Symbol;Acc:HGNC:40910]
ENSG00000279207		TEC	novel transcript
ENSG00000279228		transcribed_unprocessed_pseudogene	SLX1 structure-specific endonuclease subunit homolog A (S. cerevisiae) (SLX1A) pseudogene
ENSG00000279329		TEC	novel transcript
ENSG00000279358		TEC	TEC
ENSG00000279423		TEC	TEC
ENSG00000279541		TEC	TEC
ENSG00000279678		TEC	TEC
ENSG00000279693		TEC	novel transcript
ENSG00000279706		TEC	TEC
ENSG00000279726		lncRNA	novel transcript, antisense to PCDHA5, PCDHA4, PCDHA3, PCDHA2 and PCDHA1
ENSG00000279735		TEC	TEC
ENSG00000279786		TEC	TEC
ENSG00000279945		TEC	novel transcript
ENSG00000280018		lncRNA	novel transcript
ENSG00000280211		TEC	novel transcript, antisense to RNF40
ENSG00000280279	LINC02887	lncRNA	long intergenic non-protein coding RNA 2887 [Source:HGNC Symbol;Acc:HGNC:55047]
ENSG00000280789	PAGR1	protein_coding	PAXIP1 associated glutamate rich protein 1 [Source:HGNC Symbol;Acc:HGNC:28707]
ENSG00000280832	GSEC	lncRNA	G-quadruplex forming sequence containing lncRNA [Source:HGNC Symbol;Acc:HGNC:48645]
ENSG00000281106	TMEM272	protein_coding	transmembrane protein 272 [Source:HGNC Symbol;Acc:HGNC:26737]
ENSG00000281332	LINC00997	lncRNA	long intergenic non-protein coding RNA 997 [Source:HGNC Symbol;Acc:HGNC:48952]
ENSG00000281398	SNHG4	lncRNA	small nucleolar RNA host gene 4 [Source:HGNC Symbol;Acc:HGNC:32964]
ENSG00000281491	DNAJB5-DT	lncRNA	DNAJB5 divergent transcript [Source:HGNC Symbol;Acc:HGNC:49846]
ENSG00000282933	RHOXF1P3	transcribed_unprocessed_pseudogene	Rhox homeobox family member 1 pseudogene 3 [Source:HGNC Symbol;Acc:HGNC:51612]
ENSG00000283352		lncRNA	novel transcript
ENSG00000283537		transcribed_unprocessed_pseudogene	novel TRPM8 channel-associated factor pseudogene
ENSG00000284194	SCO2	protein_coding	synthesis of cytochrome C oxidase 2 [Source:HGNC Symbol;Acc:HGNC:10604]
ENSG00000284292		protein_coding	novel protein, ARPC1A and ARPC1B readthrough
ENSG00000284505	LYNX1-SLURP2	protein_coding	LYNX1-SLURP2 readthrough [Source:HGNC Symbol;Acc:HGNC:52291]
ENSG00000284540		TEC	TEC
ENSG00000284954		lncRNA	novel transcript
ENSG00000284956		protein_coding	novel protein
ENSG00000285051	SLC7A14-AS1	lncRNA	SLC7A14 antisense RNA 1 [Source:HGNC Symbol;Acc:HGNC:54092]
ENSG00000285082		protein_coding	novel protein
ENSG00000285283		protein_coding	novel protein
ENSG00000285292	ABCF2-H2BE1	protein_coding	ABCF2-H2BE1 readthrough [Source:HGNC Symbol;Acc:HGNC:54751]
ENSG00000285294	LINC00842	lncRNA	long intergenic non-protein coding RNA 842 [Source:HGNC Symbol;Acc:HGNC:44989]
ENSG00000285561		lncRNA	novel transcript
ENSG00000285589		protein_coding	novel transcript
ENSG00000285675		lncRNA	novel transcript
ENSG00000285725		lncRNA	novel transcript
ENSG00000285728		lncRNA	novel transcript, antisense to PPIH
ENSG00000285803		lncRNA	novel transcript, antisense to AGAP6
ENSG00000285833		lncRNA	novel transcript, antisense to DISP3
ENSG00000285865		lncRNA	Novel transcript, antisense to RNF130
ENSG00000285870		lncRNA	novel transcript
ENSG00000285901		protein_coding	novel transcript
ENSG00000285909		lncRNA	novel transcript, antisense to CRTAM
ENSG00000285957		lncRNA	novel transcript, antisense to ARHGEF10
ENSG00000286117		lncRNA	novel transcript
ENSG00000286193		lncRNA	novel transcript, antisense to CPLANE1
ENSG00000286220		transcribed_unprocessed_pseudogene	purinergic receptor P2X, ligand-gated ion channel, 7 (P2RX7) pseudogene
ENSG00000286237	ARMCX5-GPRASP2	protein_coding	ARMCX5-GPRASP2 readthrough [Source:NCBI gene (formerly Entrezgene);Acc:100528062]
ENSG00000286248		lncRNA	novel transcript, antisense to P2RX7
ENSG00000286264		protein_coding	novel protein
ENSG00000286327		lncRNA	novel transcript
ENSG00000286416		lncRNA	novel transcript
ENSG00000286444		lncRNA	novel transcript, antisense to APMAP
ENSG00000286457		lncRNA	novel transcript, antisense to RORA
ENSG00000286485		lncRNA	novel transcript, antisense to ANKRD54and IFT27
ENSG00000286619		lncRNA	novel transcript, antisense to PM20D1
ENSG00000286679		lncRNA	novel transcript
ENSG00000286692		lncRNA	novel transcript
ENSG00000286699	NA	NA	NA
ENSG00000286717		lncRNA	novel transcript, antisense to KCNJ6
ENSG00000286837		lncRNA	novel transcript, antisense to THAP1
ENSG00000286894		lncRNA	novel transcript, antisense to WWOX
ENSG00000286970		lncRNA	novel transcript, antisense to ANKH
ENSG00000287055		lncRNA	novel transcript
ENSG00000287080	H3C3	protein_coding	H3 clustered histone 3 [Source:HGNC Symbol;Acc:HGNC:4768]
ENSG00000287086		lncRNA	novel transcript, antisense to VHL
ENSG00000287180		lncRNA	novel transcript, antisense to FAM172A
ENSG00000287527		lncRNA	novel transcript
ENSG00000287576		lncRNA	novel transcript
ENSG00000287623		lncRNA	novel transcript, antisense to SRGAP3
ENSG00000287737		lncRNA	novel transcript
ENSG00000287825		lncRNA	novel transcript, antisense to CNPY3
ENSG00000287972		lncRNA	novel transcript
ENSG00000288062		lncRNA	novel transcript
ENSG00000288066		lncRNA	novel transcript, antisense to ARL5A
ENSG00000288208		protein_coding	novel protein
ENSG00000288349		processed_pseudogene	POM121 transmembrane nucleoporin C (POM121C) pseudogene
ENSG00000288571		lncRNA	novel transcript
ENSG00000288586		lncRNA	novel transcript
ENSG00000288612		lncRNA	novel transcript
ENSG00000288645		protein_coding	novel protein
ENSG00000288699		protein_coding	novel protein
ENSG00000288721		protein_coding	novel protein
