# Supplementary material for: Exploring the impact of primer length on efficient gene detection via high-throughput sequencing
Source: Nat Commun. 2024 Jul 12;15:5858. doi: 10.1038/s41467-024-49685-0 (PMC11245535; doi:10.1038/s41467-024-49685-0)
Supplement: Supplementary file 4 — Supplementary Data 1-12 [file 41467_2024_49685_MOESM4_ESM.zip › SupplementaryData/SupplementaryData6_unique_gene_list_24mer_exp1.csv]

Supplementary Data 6: Uniquely detected genes of the random 24mer. List of Ensembl gene identifiers, gene names, biotypes as well as functional information of the genes that were uniquely detected with the random 24mer in at least two out of three technical replicates (sequencing experiment 1, subsampled to 5 million reads per replicate).
Ensembl Gene ID	gene_name	gene_biotype	description
ENSG00000001084	GCLC	protein_coding	glutamate-cysteine ligase catalytic subunit [Source:HGNC Symbol;Acc:HGNC:4311]
ENSG00000003400	CASP10	protein_coding	caspase 10 [Source:HGNC Symbol;Acc:HGNC:1500]
ENSG00000004848	ARX	protein_coding	aristaless related homeobox [Source:HGNC Symbol;Acc:HGNC:18060]
ENSG00000005100	DHX33	protein_coding	DEAH-box helicase 33 [Source:HGNC Symbol;Acc:HGNC:16718]
ENSG00000006625	GGCT	protein_coding	gamma-glutamylcyclotransferase [Source:HGNC Symbol;Acc:HGNC:21705]
ENSG00000008324	SS18L2	protein_coding	SS18 like 2 [Source:HGNC Symbol;Acc:HGNC:15593]
ENSG00000009724	MASP2	protein_coding	MBL associated serine protease 2 [Source:HGNC Symbol;Acc:HGNC:6902]
ENSG00000011566	MAP4K3	protein_coding	mitogen-activated protein kinase kinase kinase kinase 3 [Source:HGNC Symbol;Acc:HGNC:6865]
ENSG00000012048	BRCA1	protein_coding	BRCA1 DNA repair associated [Source:HGNC Symbol;Acc:HGNC:1100]
ENSG00000012211	PRICKLE3	protein_coding	prickle planar cell polarity protein 3 [Source:HGNC Symbol;Acc:HGNC:6645]
ENSG00000019549	SNAI2	protein_coding	snail family transcriptional repressor 2 [Source:HGNC Symbol;Acc:HGNC:11094]
ENSG00000037757	MRI1	protein_coding	methylthioribose-1-phosphate isomerase 1 [Source:HGNC Symbol;Acc:HGNC:28469]
ENSG00000044446	PHKA2	protein_coding	phosphorylase kinase regulatory subunit alpha 2 [Source:HGNC Symbol;Acc:HGNC:8926]
ENSG00000047346	FAM214A	protein_coding	family with sequence similarity 214 member A [Source:HGNC Symbol;Acc:HGNC:25609]
ENSG00000047648	ARHGAP6	protein_coding	Rho GTPase activating protein 6 [Source:HGNC Symbol;Acc:HGNC:676]
ENSG00000049130	KITLG	protein_coding	KIT ligand [Source:HGNC Symbol;Acc:HGNC:6343]
ENSG00000054803	CBLN4	protein_coding	cerebellin 4 precursor [Source:HGNC Symbol;Acc:HGNC:16231]
ENSG00000054967	RELT	protein_coding	RELT TNF receptor [Source:HGNC Symbol;Acc:HGNC:13764]
ENSG00000061656	SPAG4	protein_coding	sperm associated antigen 4 [Source:HGNC Symbol;Acc:HGNC:11214]
ENSG00000062038	CDH3	protein_coding	cadherin 3 [Source:HGNC Symbol;Acc:HGNC:1762]
ENSG00000063241	ISOC2	protein_coding	isochorismatase domain containing 2 [Source:HGNC Symbol;Acc:HGNC:26278]
ENSG00000064652	SNX24	protein_coding	sorting nexin 24 [Source:HGNC Symbol;Acc:HGNC:21533]
ENSG00000065308	TRAM2	protein_coding	translocation associated membrane protein 2 [Source:HGNC Symbol;Acc:HGNC:16855]
ENSG00000066027	PPP2R5A	protein_coding	protein phosphatase 2 regulatory subunit B'alpha [Source:HGNC Symbol;Acc:HGNC:9309]
ENSG00000066185	ZMYND12	protein_coding	zinc finger MYND-type containing 12 [Source:HGNC Symbol;Acc:HGNC:21192]
ENSG00000068078	FGFR3	protein_coding	fibroblast growth factor receptor 3 [Source:HGNC Symbol;Acc:HGNC:3690]
ENSG00000068831	RASGRP2	protein_coding	RAS guanyl releasing protein 2 [Source:HGNC Symbol;Acc:HGNC:9879]
ENSG00000071051	NCK2	protein_coding	NCK adaptor protein 2 [Source:HGNC Symbol;Acc:HGNC:7665]
ENSG00000073605	GSDMB	protein_coding	gasdermin B [Source:HGNC Symbol;Acc:HGNC:23690]
ENSG00000074855	ANO8	protein_coding	anoctamin 8 [Source:HGNC Symbol;Acc:HGNC:29329]
ENSG00000076826	CAMSAP3	protein_coding	calmodulin regulated spectrin associated protein family member 3 [Source:HGNC Symbol;Acc:HGNC:29307]
ENSG00000081181	ARG2	protein_coding	arginase 2 [Source:HGNC Symbol;Acc:HGNC:664]
ENSG00000082684	SEMA5B	protein_coding	semaphorin 5B [Source:HGNC Symbol;Acc:HGNC:10737]
ENSG00000083544	TDRD3	protein_coding	tudor domain containing 3 [Source:HGNC Symbol;Acc:HGNC:20612]
ENSG00000086475	SEPHS1	protein_coding	selenophosphate synthetase 1 [Source:HGNC Symbol;Acc:HGNC:19685]
ENSG00000086712	TXLNG	protein_coding	taxilin gamma [Source:HGNC Symbol;Acc:HGNC:18578]
ENSG00000087008	ACOX3	protein_coding	acyl-CoA oxidase 3, pristanoyl [Source:HGNC Symbol;Acc:HGNC:121]
ENSG00000087253	LPCAT2	protein_coding	lysophosphatidylcholine acyltransferase 2 [Source:HGNC Symbol;Acc:HGNC:26032]
ENSG00000088451	TGDS	protein_coding	TDP-glucose 4,6-dehydratase [Source:HGNC Symbol;Acc:HGNC:20324]
ENSG00000088992	TESC	protein_coding	tescalcin [Source:HGNC Symbol;Acc:HGNC:26065]
ENSG00000089050	RBBP9	protein_coding	RB binding protein 9, serine hydrolase [Source:HGNC Symbol;Acc:HGNC:9892]
ENSG00000089558	KCNH4	protein_coding	potassium voltage-gated channel subfamily H member 4 [Source:HGNC Symbol;Acc:HGNC:6253]
ENSG00000089902	RCOR1	protein_coding	REST corepressor 1 [Source:HGNC Symbol;Acc:HGNC:17441]
ENSG00000090006	LTBP4	protein_coding	latent transforming growth factor beta binding protein 4 [Source:HGNC Symbol;Acc:HGNC:6717]
ENSG00000090339	ICAM1	protein_coding	intercellular adhesion molecule 1 [Source:HGNC Symbol;Acc:HGNC:5344]
ENSG00000090530	P3H2	protein_coding	prolyl 3-hydroxylase 2 [Source:HGNC Symbol;Acc:HGNC:19317]
ENSG00000091664	SLC17A6	protein_coding	solute carrier family 17 member 6 [Source:HGNC Symbol;Acc:HGNC:16703]
ENSG00000095321	CRAT	protein_coding	carnitine O-acetyltransferase [Source:HGNC Symbol;Acc:HGNC:2342]
ENSG00000095380	NANS	protein_coding	N-acetylneuraminate synthase [Source:HGNC Symbol;Acc:HGNC:19237]
ENSG00000096872	IFT74	protein_coding	intraflagellar transport 74 [Source:HGNC Symbol;Acc:HGNC:21424]
ENSG00000099385	BCL7C	protein_coding	BAF chromatin remodeling complex subunit BCL7C [Source:HGNC Symbol;Acc:HGNC:1006]
ENSG00000099822	HCN2	protein_coding	hyperpolarization activated cyclic nucleotide gated potassium and sodium channel 2 [Source:HGNC Symbol;Acc:HGNC:4846]
ENSG00000099860	GADD45B	protein_coding	growth arrest and DNA damage inducible beta [Source:HGNC Symbol;Acc:HGNC:4096]
ENSG00000100060	MFNG	protein_coding	MFNG O-fucosylpeptide 3-beta-N-acetylglucosaminyltransferase [Source:HGNC Symbol;Acc:HGNC:7038]
ENSG00000100065	CARD10	protein_coding	caspase recruitment domain family member 10 [Source:HGNC Symbol;Acc:HGNC:16422]
ENSG00000100197	CYP2D6	protein_coding	cytochrome P450 family 2 subfamily D member 6 [Source:HGNC Symbol;Acc:HGNC:2625]
ENSG00000100271	TTLL1	protein_coding	tubulin tyrosine ligase like 1 [Source:HGNC Symbol;Acc:HGNC:1312]
ENSG00000100376	FAM118A	protein_coding	family with sequence similarity 118 member A [Source:HGNC Symbol;Acc:HGNC:1313]
ENSG00000100399	CHADL	protein_coding	chondroadherin like [Source:HGNC Symbol;Acc:HGNC:25165]
ENSG00000100526	CDKN3	protein_coding	cyclin dependent kinase inhibitor 3 [Source:HGNC Symbol;Acc:HGNC:1791]
ENSG00000100865	CINP	protein_coding	cyclin dependent kinase 2 interacting protein [Source:HGNC Symbol;Acc:HGNC:23789]
ENSG00000100926	TM9SF1	protein_coding	transmembrane 9 superfamily member 1 [Source:HGNC Symbol;Acc:HGNC:11864]
ENSG00000101003	GINS1	protein_coding	GINS complex subunit 1 [Source:HGNC Symbol;Acc:HGNC:28980]
ENSG00000101882	NKAP	protein_coding	NFKB activating protein [Source:HGNC Symbol;Acc:HGNC:29873]
ENSG00000102290	PCDH11X	protein_coding	protocadherin 11 X-linked [Source:HGNC Symbol;Acc:HGNC:8656]
ENSG00000102984	ZNF821	protein_coding	zinc finger protein 821 [Source:HGNC Symbol;Acc:HGNC:28043]
ENSG00000104312	RIPK2	protein_coding	receptor interacting serine/threonine kinase 2 [Source:HGNC Symbol;Acc:HGNC:10020]
ENSG00000104313	EYA1	protein_coding	EYA transcriptional coactivator and phosphatase 1 [Source:HGNC Symbol;Acc:HGNC:3519]
ENSG00000104356	POP1	protein_coding	POP1 homolog, ribonuclease P/MRP subunit [Source:HGNC Symbol;Acc:HGNC:30129]
ENSG00000104497	SNX16	protein_coding	sorting nexin 16 [Source:HGNC Symbol;Acc:HGNC:14980]
ENSG00000104863	LIN7B	protein_coding	lin-7 homolog B, crumbs cell polarity complex component [Source:HGNC Symbol;Acc:HGNC:17788]
ENSG00000104885	DOT1L	protein_coding	DOT1 like histone lysine methyltransferase [Source:HGNC Symbol;Acc:HGNC:24948]
ENSG00000105143	SLC1A6	protein_coding	solute carrier family 1 member 6 [Source:HGNC Symbol;Acc:HGNC:10944]
ENSG00000105656	ELL	protein_coding	elongation factor for RNA polymerase II [Source:HGNC Symbol;Acc:HGNC:23114]
ENSG00000106113	CRHR2	protein_coding	corticotropin releasing hormone receptor 2 [Source:HGNC Symbol;Acc:HGNC:2358]
ENSG00000106591	MRPL32	protein_coding	mitochondrial ribosomal protein L32 [Source:HGNC Symbol;Acc:HGNC:14035]
ENSG00000107262	BAG1	protein_coding	BAG cochaperone 1 [Source:HGNC Symbol;Acc:HGNC:937]
ENSG00000108018	SORCS1	protein_coding	sortilin related VPS10 domain containing receptor 1 [Source:HGNC Symbol;Acc:HGNC:16697]
ENSG00000109047	RCVRN	protein_coding	recoverin [Source:HGNC Symbol;Acc:HGNC:9937]
ENSG00000109466	KLHL2	protein_coding	kelch like family member 2 [Source:HGNC Symbol;Acc:HGNC:6353]
ENSG00000111215	PRR4	protein_coding	proline rich 4 [Source:HGNC Symbol;Acc:HGNC:18020]
ENSG00000111224	PARP11	protein_coding	poly(ADP-ribose) polymerase family member 11 [Source:HGNC Symbol;Acc:HGNC:1186]
ENSG00000111252	SH2B3	protein_coding	SH2B adaptor protein 3 [Source:HGNC Symbol;Acc:HGNC:29605]
ENSG00000111452	ADGRD1	protein_coding	adhesion G protein-coupled receptor D1 [Source:HGNC Symbol;Acc:HGNC:19893]
ENSG00000111615	KRR1	protein_coding	KRR1 small subunit processome component homolog [Source:HGNC Symbol;Acc:HGNC:5176]
ENSG00000111817	DSE	protein_coding	dermatan sulfate epimerase [Source:HGNC Symbol;Acc:HGNC:21144]
ENSG00000111913	RIPOR2	protein_coding	RHO family interacting cell polarization regulator 2 [Source:HGNC Symbol;Acc:HGNC:13872]
ENSG00000112214	FHL5	protein_coding	four and a half LIM domains 5 [Source:HGNC Symbol;Acc:HGNC:17371]
ENSG00000112530	PACRG	protein_coding	parkin coregulated [Source:HGNC Symbol;Acc:HGNC:19152]
ENSG00000112619	PRPH2	protein_coding	peripherin 2 [Source:HGNC Symbol;Acc:HGNC:9942]
ENSG00000113119	TMCO6	protein_coding	transmembrane and coiled-coil domains 6 [Source:HGNC Symbol;Acc:HGNC:28814]
ENSG00000113262	GRM6	protein_coding	glutamate metabotropic receptor 6 [Source:HGNC Symbol;Acc:HGNC:4598]
ENSG00000113368	LMNB1	protein_coding	lamin B1 [Source:HGNC Symbol;Acc:HGNC:6637]
ENSG00000113734	BNIP1	protein_coding	BCL2 interacting protein 1 [Source:HGNC Symbol;Acc:HGNC:1082]
ENSG00000114859	CLCN2	protein_coding	chloride voltage-gated channel 2 [Source:HGNC Symbol;Acc:HGNC:2020]
ENSG00000115226	FNDC4	protein_coding	fibronectin type III domain containing 4 [Source:HGNC Symbol;Acc:HGNC:20239]
ENSG00000115233	PSMD14	protein_coding	proteasome 26S subunit, non-ATPase 14 [Source:HGNC Symbol;Acc:HGNC:16889]
ENSG00000115474	KCNJ13	protein_coding	potassium inwardly rectifying channel subfamily J member 13 [Source:HGNC Symbol;Acc:HGNC:6259]
ENSG00000115514	TXNDC9	protein_coding	thioredoxin domain containing 9 [Source:HGNC Symbol;Acc:HGNC:24110]
ENSG00000115841	RMDN2	protein_coding	regulator of microtubule dynamics 2 [Source:HGNC Symbol;Acc:HGNC:26567]
ENSG00000116649	SRM	protein_coding	spermidine synthase [Source:HGNC Symbol;Acc:HGNC:11296]
ENSG00000116874	WARS2	protein_coding	tryptophanyl tRNA synthetase 2, mitochondrial [Source:HGNC Symbol;Acc:HGNC:12730]
ENSG00000117602	RCAN3	protein_coding	RCAN family member 3 [Source:HGNC Symbol;Acc:HGNC:3042]
ENSG00000117676	RPS6KA1	protein_coding	ribosomal protein S6 kinase A1 [Source:HGNC Symbol;Acc:HGNC:10430]
ENSG00000118292	C1orf54	protein_coding	chromosome 1 open reading frame 54 [Source:HGNC Symbol;Acc:HGNC:26258]
ENSG00000118412	CASP8AP2	protein_coding	caspase 8 associated protein 2 [Source:HGNC Symbol;Acc:HGNC:1510]
ENSG00000119471	HSDL2	protein_coding	hydroxysteroid dehydrogenase like 2 [Source:HGNC Symbol;Acc:HGNC:18572]
ENSG00000119703	ZC2HC1C	protein_coding	zinc finger C2HC-type containing 1C [Source:HGNC Symbol;Acc:HGNC:20354]
ENSG00000119969	HELLS	protein_coding	helicase, lymphoid specific [Source:HGNC Symbol;Acc:HGNC:4861]
ENSG00000120328	PCDHB12	protein_coding	protocadherin beta 12 [Source:HGNC Symbol;Acc:HGNC:8683]
ENSG00000120458	MSANTD2	protein_coding	Myb/SANT DNA binding domain containing 2 [Source:HGNC Symbol;Acc:HGNC:26266]
ENSG00000120688	WBP4	protein_coding	WW domain binding protein 4 [Source:HGNC Symbol;Acc:HGNC:12739]
ENSG00000120875	DUSP4	protein_coding	dual specificity phosphatase 4 [Source:HGNC Symbol;Acc:HGNC:3070]
ENSG00000120913	PDLIM2	protein_coding	PDZ and LIM domain 2 [Source:HGNC Symbol;Acc:HGNC:13992]
ENSG00000120915	EPHX2	protein_coding	epoxide hydrolase 2 [Source:HGNC Symbol;Acc:HGNC:3402]
ENSG00000121775	TMEM39B	protein_coding	transmembrane protein 39B [Source:HGNC Symbol;Acc:HGNC:25510]
ENSG00000122641	INHBA	protein_coding	inhibin subunit beta A [Source:HGNC Symbol;Acc:HGNC:6066]
ENSG00000122678	POLM	protein_coding	DNA polymerase mu [Source:HGNC Symbol;Acc:HGNC:9185]
ENSG00000122861	PLAU	protein_coding	plasminogen activator, urokinase [Source:HGNC Symbol;Acc:HGNC:9052]
ENSG00000122912	SLC25A16	protein_coding	solute carrier family 25 member 16 [Source:HGNC Symbol;Acc:HGNC:10986]
ENSG00000123124	WWP1	protein_coding	WW domain containing E3 ubiquitin protein ligase 1 [Source:HGNC Symbol;Acc:HGNC:17004]
ENSG00000123338	NCKAP1L	protein_coding	NCK associated protein 1 like [Source:HGNC Symbol;Acc:HGNC:4862]
ENSG00000123453	SARDH	protein_coding	sarcosine dehydrogenase [Source:HGNC Symbol;Acc:HGNC:10536]
ENSG00000123500	COL10A1	protein_coding	collagen type X alpha 1 chain [Source:HGNC Symbol;Acc:HGNC:2185]
ENSG00000123689	G0S2	protein_coding	G0/G1 switch 2 [Source:HGNC Symbol;Acc:HGNC:30229]
ENSG00000123965	PMS2P5	unprocessed_pseudogene	PMS1 homolog 2, mismatch repair system component pseudogene 5 [Source:HGNC Symbol;Acc:HGNC:9130]
ENSG00000124541	RRP36	protein_coding	ribosomal RNA processing 36 [Source:HGNC Symbol;Acc:HGNC:21374]
ENSG00000124784	RIOK1	protein_coding	RIO kinase 1 [Source:HGNC Symbol;Acc:HGNC:18656]
ENSG00000125885	MCM8	protein_coding	minichromosome maintenance 8 homologous recombination repair factor [Source:HGNC Symbol;Acc:HGNC:16147]
ENSG00000127452	FBXL12	protein_coding	F-box and leucine rich repeat protein 12 [Source:HGNC Symbol;Acc:HGNC:13611]
ENSG00000127528	KLF2	protein_coding	Kruppel like factor 2 [Source:HGNC Symbol;Acc:HGNC:6347]
ENSG00000127578	WFIKKN1	protein_coding	WAP, follistatin/kazal, immunoglobulin, kunitz and netrin domain containing 1 [Source:HGNC Symbol;Acc:HGNC:30912]
ENSG00000127580	WDR24	protein_coding	WD repeat domain 24 [Source:HGNC Symbol;Acc:HGNC:20852]
ENSG00000127870	RNF6	protein_coding	ring finger protein 6 [Source:HGNC Symbol;Acc:HGNC:10069]
ENSG00000128011	LRFN1	protein_coding	leucine rich repeat and fibronectin type III domain containing 1 [Source:HGNC Symbol;Acc:HGNC:29290]
ENSG00000128271	ADORA2A	protein_coding	adenosine A2a receptor [Source:HGNC Symbol;Acc:HGNC:263]
ENSG00000128917	DLL4	protein_coding	delta like canonical Notch ligand 4 [Source:HGNC Symbol;Acc:HGNC:2910]
ENSG00000129450	SIGLEC9	protein_coding	sialic acid binding Ig like lectin 9 [Source:HGNC Symbol;Acc:HGNC:10878]
ENSG00000129514	FOXA1	protein_coding	forkhead box A1 [Source:HGNC Symbol;Acc:HGNC:5021]
ENSG00000129911	KLF16	protein_coding	Kruppel like factor 16 [Source:HGNC Symbol;Acc:HGNC:16857]
ENSG00000130413	STK33	protein_coding	serine/threonine kinase 33 [Source:HGNC Symbol;Acc:HGNC:14568]
ENSG00000130749	ZC3H4	protein_coding	zinc finger CCCH-type containing 4 [Source:HGNC Symbol;Acc:HGNC:17808]
ENSG00000131730	CKMT2	protein_coding	creatine kinase, mitochondrial 2 [Source:HGNC Symbol;Acc:HGNC:1996]
ENSG00000131732	ZCCHC9	protein_coding	zinc finger CCHC-type containing 9 [Source:HGNC Symbol;Acc:HGNC:25424]
ENSG00000131876	SNRPA1	protein_coding	small nuclear ribonucleoprotein polypeptide A' [Source:HGNC Symbol;Acc:HGNC:11152]
ENSG00000132000	PODNL1	protein_coding	podocan like 1 [Source:HGNC Symbol;Acc:HGNC:26275]
ENSG00000132122	SPATA6	protein_coding	spermatogenesis associated 6 [Source:HGNC Symbol;Acc:HGNC:18309]
ENSG00000132204	LINC00470	lncRNA	long intergenic non-protein coding RNA 470 [Source:HGNC Symbol;Acc:HGNC:1225]
ENSG00000132664	POLR3F	protein_coding	RNA polymerase III subunit F [Source:HGNC Symbol;Acc:HGNC:15763]
ENSG00000132881	CPLANE2	protein_coding	ciliogenesis and planar polarity effector 2 [Source:HGNC Symbol;Acc:HGNC:28127]
ENSG00000132950	ZMYM5	protein_coding	zinc finger MYM-type containing 5 [Source:HGNC Symbol;Acc:HGNC:13029]
ENSG00000133116	KL	protein_coding	klotho [Source:HGNC Symbol;Acc:HGNC:6344]
ENSG00000133818	RRAS2	protein_coding	RAS related 2 [Source:HGNC Symbol;Acc:HGNC:17271]
ENSG00000134245	WNT2B	protein_coding	Wnt family member 2B [Source:HGNC Symbol;Acc:HGNC:12781]
ENSG00000134376	CRB1	protein_coding	crumbs cell polarity complex component 1 [Source:HGNC Symbol;Acc:HGNC:2343]
ENSG00000134709	HOOK1	protein_coding	hook microtubule tethering protein 1 [Source:HGNC Symbol;Acc:HGNC:19884]
ENSG00000135625	EGR4	protein_coding	early growth response 4 [Source:HGNC Symbol;Acc:HGNC:3241]
ENSG00000135824	RGS8	protein_coding	regulator of G protein signaling 8 [Source:HGNC Symbol;Acc:HGNC:16810]
ENSG00000135913	USP37	protein_coding	ubiquitin specific peptidase 37 [Source:HGNC Symbol;Acc:HGNC:20063]
ENSG00000136040	PLXNC1	protein_coding	plexin C1 [Source:HGNC Symbol;Acc:HGNC:9106]
ENSG00000136108	CKAP2	protein_coding	cytoskeleton associated protein 2 [Source:HGNC Symbol;Acc:HGNC:1990]
ENSG00000136546	SCN7A	protein_coding	sodium voltage-gated channel alpha subunit 7 [Source:HGNC Symbol;Acc:HGNC:10594]
ENSG00000136636	KCTD3	protein_coding	potassium channel tetramerization domain containing 3 [Source:HGNC Symbol;Acc:HGNC:21305]
ENSG00000137098	SPAG8	protein_coding	sperm associated antigen 8 [Source:HGNC Symbol;Acc:HGNC:14105]
ENSG00000137460	FHDC1	protein_coding	FH2 domain containing 1 [Source:HGNC Symbol;Acc:HGNC:29363]
ENSG00000137574	TGS1	protein_coding	trimethylguanosine synthase 1 [Source:HGNC Symbol;Acc:HGNC:17843]
ENSG00000137809	ITGA11	protein_coding	integrin subunit alpha 11 [Source:HGNC Symbol;Acc:HGNC:6136]
ENSG00000137880	GCHFR	protein_coding	GTP cyclohydrolase I feedback regulator [Source:HGNC Symbol;Acc:HGNC:4194]
ENSG00000138036	DYNC2LI1	protein_coding	dynein cytoplasmic 2 light intermediate chain 1 [Source:HGNC Symbol;Acc:HGNC:24595]
ENSG00000138382	METTL5	protein_coding	methyltransferase 5, N6-adenosine [Source:HGNC Symbol;Acc:HGNC:25006]
ENSG00000138756	BMP2K	protein_coding	BMP2 inducible kinase [Source:HGNC Symbol;Acc:HGNC:18041]
ENSG00000139835	GRTP1	protein_coding	growth hormone regulated TBC protein 1 [Source:HGNC Symbol;Acc:HGNC:20310]
ENSG00000139874	SSTR1	protein_coding	somatostatin receptor 1 [Source:HGNC Symbol;Acc:HGNC:11330]
ENSG00000140263	SORD	protein_coding	sorbitol dehydrogenase [Source:HGNC Symbol;Acc:HGNC:11184]
ENSG00000141179	PCTP	protein_coding	phosphatidylcholine transfer protein [Source:HGNC Symbol;Acc:HGNC:8752]
ENSG00000143156	NME7	protein_coding	NME/NM23 family member 7 [Source:HGNC Symbol;Acc:HGNC:20461]
ENSG00000143387	CTSK	protein_coding	cathepsin K [Source:HGNC Symbol;Acc:HGNC:2536]
ENSG00000143450	OAZ3	protein_coding	ornithine decarboxylase antizyme 3 [Source:HGNC Symbol;Acc:HGNC:8097]
ENSG00000143643	TTC13	protein_coding	tetratricopeptide repeat domain 13 [Source:HGNC Symbol;Acc:HGNC:26204]
ENSG00000144712	CAND2	protein_coding	cullin associated and neddylation dissociated 2 (putative) [Source:HGNC Symbol;Acc:HGNC:30689]
ENSG00000144791	LIMD1	protein_coding	LIM domain containing 1 [Source:HGNC Symbol;Acc:HGNC:6612]
ENSG00000144792	ZNF660	protein_coding	zinc finger protein 660 [Source:HGNC Symbol;Acc:HGNC:26720]
ENSG00000145569	OTULINL	protein_coding	OTU deubiquitinase with linear linkage specificity like [Source:HGNC Symbol;Acc:HGNC:25629]
ENSG00000145736	GTF2H2	protein_coding	general transcription factor IIH subunit 2 [Source:HGNC Symbol;Acc:HGNC:4656]
ENSG00000145882	PCYOX1L	protein_coding	prenylcysteine oxidase 1 like [Source:HGNC Symbol;Acc:HGNC:28477]
ENSG00000145982	FARS2	protein_coding	phenylalanyl-tRNA synthetase 2, mitochondrial [Source:HGNC Symbol;Acc:HGNC:21062]
ENSG00000146109	ABT1	protein_coding	activator of basal transcription 1 [Source:HGNC Symbol;Acc:HGNC:17369]
ENSG00000146242	TPBG	protein_coding	trophoblast glycoprotein [Source:HGNC Symbol;Acc:HGNC:12004]
ENSG00000146776	ATXN7L1	protein_coding	ataxin 7 like 1 [Source:HGNC Symbol;Acc:HGNC:22210]
ENSG00000146910	CNPY1	protein_coding	canopy FGF signaling regulator 1 [Source:HGNC Symbol;Acc:HGNC:27786]
ENSG00000147874	HAUS6	protein_coding	HAUS augmin like complex subunit 6 [Source:HGNC Symbol;Acc:HGNC:25948]
ENSG00000148300	REXO4	protein_coding	REX4 homolog, 3'-5' exonuclease [Source:HGNC Symbol;Acc:HGNC:12820]
ENSG00000148444	COMMD3	protein_coding	COMM domain containing 3 [Source:HGNC Symbol;Acc:HGNC:23332]
ENSG00000148600	CDHR1	protein_coding	cadherin related family member 1 [Source:HGNC Symbol;Acc:HGNC:14550]
ENSG00000148604	RGR	protein_coding	retinal G protein coupled receptor [Source:HGNC Symbol;Acc:HGNC:9990]
ENSG00000148841	ITPRIP	protein_coding	inositol 1,4,5-trisphosphate receptor interacting protein [Source:HGNC Symbol;Acc:HGNC:29370]
ENSG00000149922	TBX6	protein_coding	T-box transcription factor 6 [Source:HGNC Symbol;Acc:HGNC:11605]
ENSG00000150433	TMEM218	protein_coding	transmembrane protein 218 [Source:HGNC Symbol;Acc:HGNC:27344]
ENSG00000150636	CCDC102B	protein_coding	coiled-coil domain containing 102B [Source:HGNC Symbol;Acc:HGNC:26295]
ENSG00000150977	RILPL2	protein_coding	Rab interacting lysosomal protein like 2 [Source:HGNC Symbol;Acc:HGNC:28787]
ENSG00000151233	GXYLT1	protein_coding	glucoside xylosyltransferase 1 [Source:HGNC Symbol;Acc:HGNC:27482]
ENSG00000151458	ANKRD50	protein_coding	ankyrin repeat domain 50 [Source:HGNC Symbol;Acc:HGNC:29223]
ENSG00000151503	NCAPD3	protein_coding	non-SMC condensin II complex subunit D3 [Source:HGNC Symbol;Acc:HGNC:28952]
ENSG00000151576	QTRT2	protein_coding	queuine tRNA-ribosyltransferase accessory subunit 2 [Source:HGNC Symbol;Acc:HGNC:25771]
ENSG00000151655	ITIH2	protein_coding	inter-alpha-trypsin inhibitor heavy chain 2 [Source:HGNC Symbol;Acc:HGNC:6167]
ENSG00000152443	ZNF776	protein_coding	zinc finger protein 776 [Source:HGNC Symbol;Acc:HGNC:26765]
ENSG00000152926	ZNF117	protein_coding	zinc finger protein 117 [Source:HGNC Symbol;Acc:HGNC:12897]
ENSG00000152942	RAD17	protein_coding	RAD17 checkpoint clamp loader component [Source:HGNC Symbol;Acc:HGNC:9807]
ENSG00000153094	BCL2L11	protein_coding	BCL2 like 11 [Source:HGNC Symbol;Acc:HGNC:994]
ENSG00000154548	SRSF12	protein_coding	serine and arginine rich splicing factor 12 [Source:HGNC Symbol;Acc:HGNC:21220]
ENSG00000154640	BTG3	protein_coding	BTG anti-proliferation factor 3 [Source:HGNC Symbol;Acc:HGNC:1132]
ENSG00000154864	PIEZO2	protein_coding	piezo type mechanosensitive ion channel component 2 [Source:HGNC Symbol;Acc:HGNC:26270]
ENSG00000155592	ZKSCAN2	protein_coding	zinc finger with KRAB and SCAN domains 2 [Source:HGNC Symbol;Acc:HGNC:25677]
ENSG00000156218	ADAMTSL3	protein_coding	ADAMTS like 3 [Source:HGNC Symbol;Acc:HGNC:14633]
ENSG00000156463	SH3RF2	protein_coding	SH3 domain containing ring finger 2 [Source:HGNC Symbol;Acc:HGNC:26299]
ENSG00000157306	ZFHX2-AS1	lncRNA	ZFHX2 antisense RNA 1 [Source:HGNC Symbol;Acc:HGNC:52658]
ENSG00000157653	C9orf43	protein_coding	chromosome 9 open reading frame 43 [Source:HGNC Symbol;Acc:HGNC:23570]
ENSG00000158555	GDPD5	protein_coding	glycerophosphodiester phosphodiesterase domain containing 5 [Source:HGNC Symbol;Acc:HGNC:28804]
ENSG00000159247	TUBBP5	transcribed_unprocessed_pseudogene	tubulin beta pseudogene 5 [Source:HGNC Symbol;Acc:HGNC:23674]
ENSG00000159713	TPPP3	protein_coding	tubulin polymerization promoting protein family member 3 [Source:HGNC Symbol;Acc:HGNC:24162]
ENSG00000159884	CCDC107	protein_coding	coiled-coil domain containing 107 [Source:HGNC Symbol;Acc:HGNC:28465]
ENSG00000159905	ZNF221	protein_coding	zinc finger protein 221 [Source:HGNC Symbol;Acc:HGNC:13014]
ENSG00000160050	CCDC28B	protein_coding	coiled-coil domain containing 28B [Source:HGNC Symbol;Acc:HGNC:28163]
ENSG00000160072	ATAD3B	protein_coding	ATPase family AAA domain containing 3B [Source:HGNC Symbol;Acc:HGNC:24007]
ENSG00000160284	SPATC1L	protein_coding	spermatogenesis and centriole associated 1 like [Source:HGNC Symbol;Acc:HGNC:1298]
ENSG00000160410	SHKBP1	protein_coding	SH3KBP1 binding protein 1 [Source:HGNC Symbol;Acc:HGNC:19214]
ENSG00000160862	AZGP1	protein_coding	alpha-2-glycoprotein 1, zinc-binding [Source:HGNC Symbol;Acc:HGNC:910]
ENSG00000161243	FBXO27	protein_coding	F-box protein 27 [Source:HGNC Symbol;Acc:HGNC:18753]
ENSG00000162520	SYNC	protein_coding	syncoilin, intermediate filament protein [Source:HGNC Symbol;Acc:HGNC:28897]
ENSG00000162526	TSSK3	protein_coding	testis specific serine kinase 3 [Source:HGNC Symbol;Acc:HGNC:15473]
ENSG00000162639	HENMT1	protein_coding	HEN methyltransferase 1 [Source:HGNC Symbol;Acc:HGNC:26400]
ENSG00000162645	GBP2	protein_coding	guanylate binding protein 2 [Source:HGNC Symbol;Acc:HGNC:4183]
ENSG00000162747	FCGR3B	protein_coding	Fc fragment of IgG receptor IIIb [Source:HGNC Symbol;Acc:HGNC:3620]
ENSG00000162972	MAIP1	protein_coding	matrix AAA peptidase interacting protein 1 [Source:HGNC Symbol;Acc:HGNC:26198]
ENSG00000162975	KCNF1	protein_coding	potassium voltage-gated channel modifier subfamily F member 1 [Source:HGNC Symbol;Acc:HGNC:6246]
ENSG00000162998	FRZB	protein_coding	frizzled related protein [Source:HGNC Symbol;Acc:HGNC:3959]
ENSG00000163344	PMVK	protein_coding	phosphomevalonate kinase [Source:HGNC Symbol;Acc:HGNC:9141]
ENSG00000163378	EOGT	protein_coding	EGF domain specific O-linked N-acetylglucosamine transferase [Source:HGNC Symbol;Acc:HGNC:28526]
ENSG00000163393	SLC22A15	protein_coding	solute carrier family 22 member 15 [Source:HGNC Symbol;Acc:HGNC:20301]
ENSG00000164039	BDH2	protein_coding	3-hydroxybutyrate dehydrogenase 2 [Source:HGNC Symbol;Acc:HGNC:32389]
ENSG00000164073	MFSD8	protein_coding	major facilitator superfamily domain containing 8 [Source:HGNC Symbol;Acc:HGNC:28486]
ENSG00000164236	ANKRD33B	protein_coding	ankyrin repeat domain 33B [Source:HGNC Symbol;Acc:HGNC:35240]
ENSG00000164465	DCBLD1	protein_coding	discoidin, CUB and LCCL domain containing 1 [Source:HGNC Symbol;Acc:HGNC:21479]
ENSG00000164542	KIAA0895	protein_coding	KIAA0895 [Source:HGNC Symbol;Acc:HGNC:22206]
ENSG00000164674	SYTL3	protein_coding	synaptotagmin like 3 [Source:HGNC Symbol;Acc:HGNC:15587]
ENSG00000164758	MED30	protein_coding	mediator complex subunit 30 [Source:HGNC Symbol;Acc:HGNC:23032]
ENSG00000165115	KIF27	protein_coding	kinesin family member 27 [Source:HGNC Symbol;Acc:HGNC:18632]
ENSG00000165169	DYNLT3	protein_coding	dynein light chain Tctex-type 3 [Source:HGNC Symbol;Acc:HGNC:11694]
ENSG00000165186	PTCHD1	protein_coding	patched domain containing 1 [Source:HGNC Symbol;Acc:HGNC:26392]
ENSG00000165215	CLDN3	protein_coding	claudin 3 [Source:HGNC Symbol;Acc:HGNC:2045]
ENSG00000165512	ZNF22	protein_coding	zinc finger protein 22 [Source:HGNC Symbol;Acc:HGNC:13012]
ENSG00000165617	DACT1	protein_coding	dishevelled binding antagonist of beta catenin 1 [Source:HGNC Symbol;Acc:HGNC:17748]
ENSG00000165732	DDX21	protein_coding	DExD-box helicase 21 [Source:HGNC Symbol;Acc:HGNC:2744]
ENSG00000165970	SLC6A5	protein_coding	solute carrier family 6 member 5 [Source:HGNC Symbol;Acc:HGNC:11051]
ENSG00000166105	GLB1L3	protein_coding	galactosidase beta 1 like 3 [Source:HGNC Symbol;Acc:HGNC:25147]
ENSG00000166250	CLMP	protein_coding	CXADR like membrane protein [Source:HGNC Symbol;Acc:HGNC:24039]
ENSG00000166261	ZNF202	protein_coding	zinc finger protein 202 [Source:HGNC Symbol;Acc:HGNC:12994]
ENSG00000166347	CYB5A	protein_coding	cytochrome b5 type A [Source:HGNC Symbol;Acc:HGNC:2570]
ENSG00000166401	SERPINB8	protein_coding	serpin family B member 8 [Source:HGNC Symbol;Acc:HGNC:8952]
ENSG00000166455	C16orf46	protein_coding	chromosome 16 open reading frame 46 [Source:HGNC Symbol;Acc:HGNC:26525]
ENSG00000166819	PLIN1	protein_coding	perilipin 1 [Source:HGNC Symbol;Acc:HGNC:9076]
ENSG00000167554	ZNF610	protein_coding	zinc finger protein 610 [Source:HGNC Symbol;Acc:HGNC:26687]
ENSG00000167625	ZNF526	protein_coding	zinc finger protein 526 [Source:HGNC Symbol;Acc:HGNC:29415]
ENSG00000167912		lncRNA	novel transcript
ENSG00000168477	TNXB	protein_coding	tenascin XB [Source:HGNC Symbol;Acc:HGNC:11976]
ENSG00000168491	CCDC110	protein_coding	coiled-coil domain containing 110 [Source:HGNC Symbol;Acc:HGNC:28504]
ENSG00000168564	CDKN2AIP	protein_coding	CDKN2A interacting protein [Source:HGNC Symbol;Acc:HGNC:24325]
ENSG00000168852	TPTE2P5	transcribed_unprocessed_pseudogene	transmembrane phosphoinositide 3-phosphatase and tensin homolog 2 pseudogene 5 [Source:HGNC Symbol;Acc:HGNC:42356]
ENSG00000168876	ANKRD49	protein_coding	ankyrin repeat domain 49 [Source:HGNC Symbol;Acc:HGNC:25970]
ENSG00000169251	NMD3	protein_coding	NMD3 ribosome export adaptor [Source:HGNC Symbol;Acc:HGNC:24250]
ENSG00000169432	SCN9A	protein_coding	sodium voltage-gated channel alpha subunit 9 [Source:HGNC Symbol;Acc:HGNC:10597]
ENSG00000169750	RAC3	protein_coding	Rac family small GTPase 3 [Source:HGNC Symbol;Acc:HGNC:9803]
ENSG00000169955	ZNF747	protein_coding	zinc finger protein 747 [Source:HGNC Symbol;Acc:HGNC:28350]
ENSG00000170542	SERPINB9	protein_coding	serpin family B member 9 [Source:HGNC Symbol;Acc:HGNC:8955]
ENSG00000170604	IRF2BP1	protein_coding	interferon regulatory factor 2 binding protein 1 [Source:HGNC Symbol;Acc:HGNC:21728]
ENSG00000170615	SLC26A5	protein_coding	solute carrier family 26 member 5 [Source:HGNC Symbol;Acc:HGNC:9359]
ENSG00000170684	ZNF296	protein_coding	zinc finger protein 296 [Source:HGNC Symbol;Acc:HGNC:15981]
ENSG00000170786	SDR16C5	protein_coding	short chain dehydrogenase/reductase family 16C member 5 [Source:HGNC Symbol;Acc:HGNC:30311]
ENSG00000171224	FAM241B	protein_coding	family with sequence similarity 241 member B [Source:HGNC Symbol;Acc:HGNC:23519]
ENSG00000171291	ZNF439	protein_coding	zinc finger protein 439 [Source:HGNC Symbol;Acc:HGNC:20873]
ENSG00000171451	DSEL	protein_coding	dermatan sulfate epimerase like [Source:HGNC Symbol;Acc:HGNC:18144]
ENSG00000171720	HDAC3	protein_coding	histone deacetylase 3 [Source:HGNC Symbol;Acc:HGNC:4854]
ENSG00000172058	SERF1A	protein_coding	small EDRK-rich factor 1A [Source:HGNC Symbol;Acc:HGNC:10755]
ENSG00000172575	RASGRP1	protein_coding	RAS guanyl releasing protein 1 [Source:HGNC Symbol;Acc:HGNC:9878]
ENSG00000172663	TMEM134	protein_coding	transmembrane protein 134 [Source:HGNC Symbol;Acc:HGNC:26142]
ENSG00000172716	SLFN11	protein_coding	schlafen family member 11 [Source:HGNC Symbol;Acc:HGNC:26633]
ENSG00000172748	ZNF596	protein_coding	zinc finger protein 596 [Source:HGNC Symbol;Acc:HGNC:27268]
ENSG00000172888	ZNF621	protein_coding	zinc finger protein 621 [Source:HGNC Symbol;Acc:HGNC:24787]
ENSG00000173227	SYT12	protein_coding	synaptotagmin 12 [Source:HGNC Symbol;Acc:HGNC:18381]
ENSG00000173480	ZNF417	protein_coding	zinc finger protein 417 [Source:HGNC Symbol;Acc:HGNC:20646]
ENSG00000173548	SNX33	protein_coding	sorting nexin 33 [Source:HGNC Symbol;Acc:HGNC:28468]
ENSG00000173641	HSPB7	protein_coding	heat shock protein family B (small) member 7 [Source:HGNC Symbol;Acc:HGNC:5249]
ENSG00000174007	CEP19	protein_coding	centrosomal protein 19 [Source:HGNC Symbol;Acc:HGNC:28209]
ENSG00000174365	SNHG11	lncRNA	small nucleolar RNA host gene 11 [Source:HGNC Symbol;Acc:HGNC:25046]
ENSG00000174384	PMS2P6	unprocessed_pseudogene	PMS1 homolog 2, mismatch repair system component pseudogene 6 [Source:HGNC Symbol;Acc:HGNC:33514]
ENSG00000174428	GTF2IRD2B	protein_coding	GTF2I repeat domain containing 2B [Source:HGNC Symbol;Acc:HGNC:33125]
ENSG00000174775	HRAS	protein_coding	HRas proto-oncogene, GTPase [Source:HGNC Symbol;Acc:HGNC:5173]
ENSG00000175110	MRPS22	protein_coding	mitochondrial ribosomal protein S22 [Source:HGNC Symbol;Acc:HGNC:14508]
ENSG00000175202	HIGD2B	protein_coding	HIG1 hypoxia inducible domain family member 2B [Source:HGNC Symbol;Acc:HGNC:26984]
ENSG00000175548	ALG10B	protein_coding	ALG10 alpha-1,2-glucosyltransferase B [Source:HGNC Symbol;Acc:HGNC:31088]
ENSG00000175556	LONRF3	protein_coding	LON peptidase N-terminal domain and ring finger 3 [Source:HGNC Symbol;Acc:HGNC:21152]
ENSG00000175600	SUGCT	protein_coding	succinyl-CoA:glutarate-CoA transferase [Source:HGNC Symbol;Acc:HGNC:16001]
ENSG00000176386	CDC26	protein_coding	cell division cycle 26 [Source:HGNC Symbol;Acc:HGNC:17839]
ENSG00000176438	SYNE3	protein_coding	spectrin repeat containing nuclear envelope family member 3 [Source:HGNC Symbol;Acc:HGNC:19861]
ENSG00000176624	MEX3C	protein_coding	mex-3 RNA binding family member C [Source:HGNC Symbol;Acc:HGNC:28040]
ENSG00000176641	RNF152	protein_coding	ring finger protein 152 [Source:HGNC Symbol;Acc:HGNC:26811]
ENSG00000176658	MYO1D	protein_coding	myosin ID [Source:HGNC Symbol;Acc:HGNC:7598]
ENSG00000176715	ACSF3	protein_coding	acyl-CoA synthetase family member 3 [Source:HGNC Symbol;Acc:HGNC:27288]
ENSG00000176853	FAM91A1	protein_coding	family with sequence similarity 91 member A1 [Source:HGNC Symbol;Acc:HGNC:26306]
ENSG00000176920	FUT2	protein_coding	fucosyltransferase 2 [Source:HGNC Symbol;Acc:HGNC:4013]
ENSG00000176945	MUC20	protein_coding	mucin 20, cell surface associated [Source:HGNC Symbol;Acc:HGNC:23282]
ENSG00000177694	NAALADL2	protein_coding	N-acetylated alpha-linked acidic dipeptidase like 2 [Source:HGNC Symbol;Acc:HGNC:23219]
ENSG00000177868	SVBP	protein_coding	small vasohibin binding protein [Source:HGNC Symbol;Acc:HGNC:29204]
ENSG00000178394	HTR1A	protein_coding	5-hydroxytryptamine receptor 1A [Source:HGNC Symbol;Acc:HGNC:5286]
ENSG00000179361	ARID3B	protein_coding	AT-rich interaction domain 3B [Source:HGNC Symbol;Acc:HGNC:14350]
ENSG00000179902	C1orf194	protein_coding	chromosome 1 open reading frame 194 [Source:HGNC Symbol;Acc:HGNC:32331]
ENSG00000179941	BBS10	protein_coding	Bardet-Biedl syndrome 10 [Source:HGNC Symbol;Acc:HGNC:26291]
ENSG00000179988	PSTK	protein_coding	phosphoseryl-tRNA kinase [Source:HGNC Symbol;Acc:HGNC:28578]
ENSG00000180376	CCDC66	protein_coding	coiled-coil domain containing 66 [Source:HGNC Symbol;Acc:HGNC:27709]
ENSG00000180574	EIF2S3B	protein_coding	eukaryotic translation initiation factor 2 subunit gamma B [Source:HGNC Symbol;Acc:HGNC:43863]
ENSG00000180834	MAP6D1	protein_coding	MAP6 domain containing 1 [Source:HGNC Symbol;Acc:HGNC:25753]
ENSG00000180998	GPR137C	protein_coding	G protein-coupled receptor 137C [Source:HGNC Symbol;Acc:HGNC:25445]
ENSG00000181444	ZNF467	protein_coding	zinc finger protein 467 [Source:HGNC Symbol;Acc:HGNC:23154]
ENSG00000181894	ZNF329	protein_coding	zinc finger protein 329 [Source:HGNC Symbol;Acc:HGNC:14209]
ENSG00000182087	TMEM259	protein_coding	transmembrane protein 259 [Source:HGNC Symbol;Acc:HGNC:17039]
ENSG00000182141	ZNF708	protein_coding	zinc finger protein 708 [Source:HGNC Symbol;Acc:HGNC:12945]
ENSG00000182463	TSHZ2	protein_coding	teashirt zinc finger homeobox 2 [Source:HGNC Symbol;Acc:HGNC:13010]
ENSG00000182541	LIMK2	protein_coding	LIM domain kinase 2 [Source:HGNC Symbol;Acc:HGNC:6614]
ENSG00000182566	CLEC4G	protein_coding	C-type lectin domain family 4 member G [Source:HGNC Symbol;Acc:HGNC:24591]
ENSG00000182601	HS3ST4	protein_coding	heparan sulfate-glucosamine 3-sulfotransferase 4 [Source:HGNC Symbol;Acc:HGNC:5200]
ENSG00000182648	LINC01006	lncRNA	long intergenic non-protein coding RNA 1006 [Source:HGNC Symbol;Acc:HGNC:48971]
ENSG00000183066	WBP2NL	protein_coding	WBP2 N-terminal like [Source:HGNC Symbol;Acc:HGNC:28389]
ENSG00000183666	GUSBP1	transcribed_unprocessed_pseudogene	GUSB pseudogene 1 [Source:HGNC Symbol;Acc:HGNC:13670]
ENSG00000183684	ALYREF	protein_coding	Aly/REF export factor [Source:HGNC Symbol;Acc:HGNC:19071]
ENSG00000183891	TTC32	protein_coding	tetratricopeptide repeat domain 32 [Source:HGNC Symbol;Acc:HGNC:32954]
ENSG00000183960	KCNH8	protein_coding	potassium voltage-gated channel subfamily H member 8 [Source:HGNC Symbol;Acc:HGNC:18864]
ENSG00000184194	GPR173	protein_coding	G protein-coupled receptor 173 [Source:HGNC Symbol;Acc:HGNC:18186]
ENSG00000184451	CCR10	protein_coding	C-C motif chemokine receptor 10 [Source:HGNC Symbol;Acc:HGNC:4474]
ENSG00000184599	TAFA3	protein_coding	TAFA chemokine like family member 3 [Source:HGNC Symbol;Acc:HGNC:21590]
ENSG00000184838	PRR16	protein_coding	proline rich 16 [Source:HGNC Symbol;Acc:HGNC:29654]
ENSG00000185055	EFCAB10	protein_coding	EF-hand calcium binding domain 10 [Source:HGNC Symbol;Acc:HGNC:34531]
ENSG00000185100	ADSS1	protein_coding	adenylosuccinate synthase 1 [Source:HGNC Symbol;Acc:HGNC:20093]
ENSG00000185345	PRKN	protein_coding	parkin RBR E3 ubiquitin protein ligase [Source:HGNC Symbol;Acc:HGNC:8607]
ENSG00000185567	AHNAK2	protein_coding	AHNAK nucleoprotein 2 [Source:HGNC Symbol;Acc:HGNC:20125]
ENSG00000185684	EP400P1	transcribed_unprocessed_pseudogene	EP400 pseudogene 1 [Source:HGNC Symbol;Acc:HGNC:26602]
ENSG00000185710	SMG1P4	transcribed_unprocessed_pseudogene	SMG1 pseudogene 4 [Source:HGNC Symbol;Acc:HGNC:49861]
ENSG00000186235	LINC02610	lncRNA	long intergenic non-protein coding RNA 2610 [Source:HGNC Symbol;Acc:HGNC:27177]
ENSG00000186272	ZNF17	protein_coding	zinc finger protein 17 [Source:HGNC Symbol;Acc:HGNC:12958]
ENSG00000186522	SEPTIN10	protein_coding	septin 10 [Source:HGNC Symbol;Acc:HGNC:14349]
ENSG00000186603	HPDL	protein_coding	4-hydroxyphenylpyruvate dioxygenase like [Source:HGNC Symbol;Acc:HGNC:28242]
ENSG00000186806	VSIG10L	protein_coding	V-set and immunoglobulin domain containing 10 like [Source:HGNC Symbol;Acc:HGNC:27111]
ENSG00000186998	EMID1	protein_coding	EMI domain containing 1 [Source:HGNC Symbol;Acc:HGNC:18036]
ENSG00000188158	NHS	protein_coding	NHS actin remodeling regulator [Source:HGNC Symbol;Acc:HGNC:7820]
ENSG00000188321	ZNF559	protein_coding	zinc finger protein 559 [Source:HGNC Symbol;Acc:HGNC:28197]
ENSG00000188674	C2orf80	protein_coding	chromosome 2 open reading frame 80 [Source:HGNC Symbol;Acc:HGNC:34352]
ENSG00000188687	SLC4A5	protein_coding	solute carrier family 4 member 5 [Source:HGNC Symbol;Acc:HGNC:18168]
ENSG00000188725	SMIM15	protein_coding	small integral membrane protein 15 [Source:HGNC Symbol;Acc:HGNC:33861]
ENSG00000189306	RRP7A	protein_coding	ribosomal RNA processing 7 homolog A [Source:HGNC Symbol;Acc:HGNC:24286]
ENSG00000189366	ALG1L	transcribed_unprocessed_pseudogene	ALG1 chitobiosyldiphosphodolichol beta-mannosyltransferase like [Source:HGNC Symbol;Acc:HGNC:33721]
ENSG00000196159	FAT4	protein_coding	FAT atypical cadherin 4 [Source:HGNC Symbol;Acc:HGNC:23109]
ENSG00000196378	ZNF34	protein_coding	zinc finger protein 34 [Source:HGNC Symbol;Acc:HGNC:13098]
ENSG00000196387	ZNF140	protein_coding	zinc finger protein 140 [Source:HGNC Symbol;Acc:HGNC:12925]
ENSG00000196569	LAMA2	protein_coding	laminin subunit alpha 2 [Source:HGNC Symbol;Acc:HGNC:6482]
ENSG00000196597	ZNF782	protein_coding	zinc finger protein 782 [Source:HGNC Symbol;Acc:HGNC:33110]
ENSG00000196632	WNK3	protein_coding	WNK lysine deficient protein kinase 3 [Source:HGNC Symbol;Acc:HGNC:14543]
ENSG00000196652	ZKSCAN5	protein_coding	zinc finger with KRAB and SCAN domains 5 [Source:HGNC Symbol;Acc:HGNC:12867]
ENSG00000196689	TRPV1	protein_coding	transient receptor potential cation channel subfamily V member 1 [Source:HGNC Symbol;Acc:HGNC:12716]
ENSG00000196724	ZNF418	protein_coding	zinc finger protein 418 [Source:HGNC Symbol;Acc:HGNC:20647]
ENSG00000196767	POU3F4	protein_coding	POU class 3 homeobox 4 [Source:HGNC Symbol;Acc:HGNC:9217]
ENSG00000196866	H2AC7	protein_coding	H2A clustered histone 7 [Source:HGNC Symbol;Acc:HGNC:4729]
ENSG00000197008	ZNF138	protein_coding	zinc finger protein 138 [Source:HGNC Symbol;Acc:HGNC:12922]
ENSG00000197062	ZSCAN26	protein_coding	zinc finger and SCAN domain containing 26 [Source:HGNC Symbol;Acc:HGNC:12978]
ENSG00000197177	ADGRA1	protein_coding	adhesion G protein-coupled receptor A1 [Source:HGNC Symbol;Acc:HGNC:13838]
ENSG00000197275	RAD54B	protein_coding	RAD54 homolog B [Source:HGNC Symbol;Acc:HGNC:17228]
ENSG00000197782	ZNF780A	protein_coding	zinc finger protein 780A [Source:HGNC Symbol;Acc:HGNC:27603]
ENSG00000198108	CHSY3	protein_coding	chondroitin sulfate synthase 3 [Source:HGNC Symbol;Acc:HGNC:24293]
ENSG00000198182	ZNF607	protein_coding	zinc finger protein 607 [Source:HGNC Symbol;Acc:HGNC:28192]
ENSG00000198393	ZNF26	protein_coding	zinc finger protein 26 [Source:HGNC Symbol;Acc:HGNC:13053]
ENSG00000198466	ZNF587	protein_coding	zinc finger protein 587 [Source:HGNC Symbol;Acc:HGNC:30955]
ENSG00000198521	ZNF43	protein_coding	zinc finger protein 43 [Source:HGNC Symbol;Acc:HGNC:13109]
ENSG00000198546	ZNF511	protein_coding	zinc finger protein 511 [Source:HGNC Symbol;Acc:HGNC:28445]
ENSG00000198839	ZNF277	protein_coding	zinc finger protein 277 [Source:HGNC Symbol;Acc:HGNC:13070]
ENSG00000198931	APRT	protein_coding	adenine phosphoribosyltransferase [Source:HGNC Symbol;Acc:HGNC:626]
ENSG00000198933	TBKBP1	protein_coding	TBK1 binding protein 1 [Source:HGNC Symbol;Acc:HGNC:30140]
ENSG00000199960	SNORD115-14	snoRNA	small nucleolar RNA, C/D box 115-14 [Source:HGNC Symbol;Acc:HGNC:33033]
ENSG00000204001	LCN8	protein_coding	lipocalin 8 [Source:HGNC Symbol;Acc:HGNC:27038]
ENSG00000204113	BMP2KL	processed_pseudogene	BMP2 inducible kinase like (pseudogene) [Source:HGNC Symbol;Acc:HGNC:17080]
ENSG00000204128	C2orf72	protein_coding	chromosome 2 open reading frame 72 [Source:HGNC Symbol;Acc:HGNC:27418]
ENSG00000204152	TIMM23B	protein_coding	translocase of inner mitochondrial membrane 23 homolog B [Source:HGNC Symbol;Acc:HGNC:23581]
ENSG00000204160	ZDHHC18	protein_coding	zinc finger DHHC-type palmitoyltransferase 18 [Source:HGNC Symbol;Acc:HGNC:20712]
ENSG00000204634	TBC1D8	protein_coding	TBC1 domain family member 8 [Source:HGNC Symbol;Acc:HGNC:17791]
ENSG00000204789	ZNF204P	transcribed_unprocessed_pseudogene	zinc finger protein 204, pseudogene [Source:HGNC Symbol;Acc:HGNC:12995]
ENSG00000204815	ODAD4	protein_coding	outer dynein arm docking complex subunit 4 [Source:HGNC Symbol;Acc:HGNC:25280]
ENSG00000205138	SDHAF1	protein_coding	succinate dehydrogenase complex assembly factor 1 [Source:HGNC Symbol;Acc:HGNC:33867]
ENSG00000205464	ATP6AP1L	transcribed_unitary_pseudogene	ATPase H+ transporting accessory protein 1 like (pseudogene) [Source:HGNC Symbol;Acc:HGNC:28091]
ENSG00000205485		transcribed_unprocessed_pseudogene	pseudogene similar to part of postmeiotic segregation increased 2-like 3 PMS2L3
ENSG00000205885	C1RL-AS1	lncRNA	C1RL antisense RNA 1 [Source:HGNC Symbol;Acc:HGNC:27461]
ENSG00000205903	ZNF316	protein_coding	zinc finger protein 316 [Source:HGNC Symbol;Acc:HGNC:13843]
ENSG00000206028		lncRNA	novel transcript
ENSG00000206585	RNVU1-7	snRNA	RNA, variant U1 small nuclear 7 [Source:HGNC Symbol;Acc:HGNC:37500]
ENSG00000207245	SNORD116-29	snoRNA	small nucleolar RNA, C/D box 116-29 [Source:HGNC Symbol;Acc:HGNC:33348]
ENSG00000210049	MT-TF	Mt_tRNA	mitochondrially encoded tRNA-Phe (UUU/C) [Source:HGNC Symbol;Acc:HGNC:7481]
ENSG00000213533	STIMATE	protein_coding	STIM activating enhancer [Source:HGNC Symbol;Acc:HGNC:30526]
ENSG00000213853	EMP2	protein_coding	epithelial membrane protein 2 [Source:HGNC Symbol;Acc:HGNC:3334]
ENSG00000213920	MDP1	protein_coding	magnesium dependent phosphatase 1 [Source:HGNC Symbol;Acc:HGNC:28781]
ENSG00000214176	PLEKHM1P1	transcribed_unprocessed_pseudogene	pleckstrin homology and RUN domain containing M1 pseudogene 1 [Source:HGNC Symbol;Acc:HGNC:35411]
ENSG00000214447	FAM187A	protein_coding	family with sequence similarity 187 member A [Source:HGNC Symbol;Acc:HGNC:35153]
ENSG00000214456	PLIN5	protein_coding	perilipin 5 [Source:HGNC Symbol;Acc:HGNC:33196]
ENSG00000214562	NUTM2D	protein_coding	NUT family member 2D [Source:HGNC Symbol;Acc:HGNC:23447]
ENSG00000214659	KRT8P26	processed_pseudogene	keratin 8 pseudogene 26 [Source:HGNC Symbol;Acc:HGNC:33378]
ENSG00000214765	SEPTIN7P2	transcribed_unprocessed_pseudogene	septin 7 pseudogene 2 [Source:HGNC Symbol;Acc:HGNC:32339]
ENSG00000215458	AATBC	lncRNA	apoptosis associated transcript in bladder cancer [Source:HGNC Symbol;Acc:HGNC:51526]
ENSG00000217643	PTGES3P2	processed_pseudogene	prostaglandin E synthase 3 pseudogene 2 [Source:HGNC Symbol;Acc:HGNC:43822]
ENSG00000220804	LINC01881	transcribed_unprocessed_pseudogene	long intergenic non-protein coding RNA 1881 [Source:HGNC Symbol;Acc:HGNC:52700]
ENSG00000221838	AP4M1	protein_coding	adaptor related protein complex 4 subunit mu 1 [Source:HGNC Symbol;Acc:HGNC:574]
ENSG00000223343		lncRNA	novel transcript
ENSG00000223745	CCDC18-AS1	lncRNA	CCDC18 antisense RNA 1 [Source:HGNC Symbol;Acc:HGNC:52262]
ENSG00000224186	PITX1-AS1	lncRNA	PITX1 antisense RNA 1 [Source:HGNC Symbol;Acc:HGNC:48332]
ENSG00000224875	EML4-AS1	lncRNA	EML4 antisense RNA 1 [Source:HGNC Symbol;Acc:HGNC:40112]
ENSG00000224985		lncRNA	novel transcript
ENSG00000225037	EIF1AX-AS1	lncRNA	EIF1AX antisense RNA 1 [Source:HGNC Symbol;Acc:HGNC:40208]
ENSG00000225764	P3H2-AS1	lncRNA	P3H2 antisense RNA 1 [Source:HGNC Symbol;Acc:HGNC:40886]
ENSG00000225938		lncRNA	novel transcript
ENSG00000226167	AP4B1-AS1	lncRNA	AP4B1 antisense RNA 1 [Source:HGNC Symbol;Acc:HGNC:44114]
ENSG00000226471		lncRNA	novel transcript
ENSG00000226913	BSN-DT	lncRNA	BSN divergent transcript [Source:HGNC Symbol;Acc:HGNC:42445]
ENSG00000227128	LBX1-AS1	lncRNA	LBX1 antisense RNA 1 [Source:HGNC Symbol;Acc:HGNC:48678]
ENSG00000227518	MIR1302-9HG	lncRNA	MIR1302-9 host gene [Source:HGNC Symbol;Acc:HGNC:55045]
ENSG00000227835	CARM1P1	transcribed_unprocessed_pseudogene	coactivator associated arginine methyltransferase 1 pseudogene 1 [Source:HGNC Symbol;Acc:HGNC:23392]
ENSG00000227906	SNAP25-AS1	lncRNA	SNAP25 antisense RNA 1 [Source:HGNC Symbol;Acc:HGNC:44312]
ENSG00000228432	DHFRP2	processed_pseudogene	dihydrofolate reductase pseudogene 2 [Source:HGNC Symbol;Acc:HGNC:2863]
ENSG00000228434		lncRNA	novel transcript
ENSG00000228544	CCDC183-AS1	lncRNA	CCDC183 antisense RNA 1 [Source:HGNC Symbol;Acc:HGNC:44105]
ENSG00000228824	MIR4500HG	lncRNA	MIR4500 host gene [Source:HGNC Symbol;Acc:HGNC:42773]
ENSG00000228878	SEPTIN7-DT	lncRNA	SEPTIN7 divergent transcript [Source:HGNC Symbol;Acc:HGNC:51153]
ENSG00000229110		processed_pseudogene	heterogeneous nuclear ribonucleoprotein A1-like 3 (HNRPA1L3) pseudogene
ENSG00000229186	ADAM1A	unitary_pseudogene	ADAM metallopeptidase domain 1A (pseudogene) [Source:HGNC Symbol;Acc:HGNC:187]
ENSG00000229344	MTCO2P12	unprocessed_pseudogene	MT-CO2 pseudogene 12 [Source:HGNC Symbol;Acc:HGNC:52028]
ENSG00000229539	PANK2-AS1	lncRNA	PANK2 antisense RNA 1 [Source:HGNC Symbol;Acc:HGNC:40732]
ENSG00000229657		processed_pseudogene	ribosomal protein L13a (RPL13A) pseudogene
ENSG00000229891	LINC01315	lncRNA	long intergenic non-protein coding RNA 1315 [Source:HGNC Symbol;Acc:HGNC:50513]
ENSG00000229893	TAX1BP1-AS1	lncRNA	TAX1BP1 antisense RNA 1 [Source:HGNC Symbol;Acc:HGNC:40576]
ENSG00000230424	EMC1-AS1	lncRNA	EMC1 antisense RNA 1 [Source:HGNC Symbol;Acc:HGNC:54050]
ENSG00000231130	HLA-T	unprocessed_pseudogene	major histocompatibility complex, class I, T (pseudogene) [Source:HGNC Symbol;Acc:HGNC:23478]
ENSG00000231563		lncRNA	novel transcript
ENSG00000231638	LUARIS	lncRNA	lncRNA upregulator of antiviral response interferon signaling [Source:HGNC Symbol;Acc:HGNC:40992]
ENSG00000232022	FAAHP1	transcribed_unprocessed_pseudogene	fatty acid amide hydrolase pseudogene 1 [Source:HGNC Symbol;Acc:HGNC:50679]
ENSG00000232527	LINC02802	lncRNA	long intergenic non-protein coding RNA 2802 [Source:HGNC Symbol;Acc:HGNC:54326]
ENSG00000232767		lncRNA	novel transcript, antisense to HSPA12A
ENSG00000232859	LYRM9	protein_coding	LYR motif containing 9 [Source:HGNC Symbol;Acc:HGNC:27314]
ENSG00000233061	TTLL7-IT1	lncRNA	TTLL7 intronic transcript 1 [Source:HGNC Symbol;Acc:HGNC:41486]
ENSG00000233836		transcribed_unprocessed_pseudogene	zinc finger protein 726 pseudogene 1
ENSG00000234444	ZNF736	protein_coding	zinc finger protein 736 [Source:HGNC Symbol;Acc:HGNC:32467]
ENSG00000234571	H2BP2	transcribed_unprocessed_pseudogene	H2B histone pseudogene 2 [Source:HGNC Symbol;Acc:HGNC:20654]
ENSG00000234648		processed_pseudogene	pseudogene similar to part of ribosomal protein L3 (RPL3)
ENSG00000234690	EPCAM-DT	lncRNA	EPCAM divergent transcript [Source:HGNC Symbol;Acc:HGNC:52639]
ENSG00000235091		lncRNA	novel transcript
ENSG00000235453	SMIM27	protein_coding	small integral membrane protein 27 [Source:HGNC Symbol;Acc:HGNC:31420]
ENSG00000236088	COX10-AS1	lncRNA	COX10 antisense RNA 1 [Source:HGNC Symbol;Acc:HGNC:38873]
ENSG00000236911		lncRNA	novel transcript, antisense to CR1
ENSG00000236963	LINC01141	lncRNA	long intergenic non-protein coding RNA 1141 [Source:HGNC Symbol;Acc:HGNC:49455]
ENSG00000237126		lncRNA	novel transcript
ENSG00000237188		lncRNA	novel transcript, antisense to FMO5
ENSG00000237732	CT75	transcribed_unprocessed_pseudogene	cancer/testis associated transcript 75 [Source:HGNC Symbol;Acc:HGNC:37174]
ENSG00000239985		unprocessed_pseudogene	pseudogene similar to part of vitamin K epoxide reductase complex, subunit 1-like 1 VKORC1L1
ENSG00000240225	ZNF542P	transcribed_unprocessed_pseudogene	zinc finger protein 542, pseudogene [Source:HGNC Symbol;Acc:HGNC:25393]
ENSG00000240370	RPL13P5	transcribed_processed_pseudogene	ribosomal protein L13 pseudogene 5 [Source:HGNC Symbol;Acc:HGNC:30363]
ENSG00000241218	CSP2	processed_pseudogene	CS pseudogene 2 [Source:HGNC Symbol;Acc:HGNC:54779]
ENSG00000241288	LINC02614	lncRNA	long intergenic non-protein coding RNA 2614 [Source:HGNC Symbol;Acc:HGNC:54072]
ENSG00000241404	EGFL8	protein_coding	EGF like domain multiple 8 [Source:HGNC Symbol;Acc:HGNC:13944]
ENSG00000242622		lncRNA	novel transcript
ENSG00000242779	ZNF702P	transcribed_processed_pseudogene	zinc finger protein 702, pseudogene [Source:HGNC Symbol;Acc:HGNC:25775]
ENSG00000243137	PSG4	protein_coding	pregnancy specific beta-1-glycoprotein 4 [Source:HGNC Symbol;Acc:HGNC:9521]
ENSG00000243175	RPSAP36	transcribed_processed_pseudogene	ribosomal protein SA pseudogene 36 [Source:HGNC Symbol;Acc:HGNC:35727]
ENSG00000243207	PPAN-P2RY11	protein_coding	PPAN-P2RY11 readthrough [Source:HGNC Symbol;Acc:HGNC:33526]
ENSG00000243302		processed_pseudogene	novel pseudogene
ENSG00000243477	NAA80	protein_coding	N-alpha-acetyltransferase 80, NatH catalytic subunit [Source:HGNC Symbol;Acc:HGNC:30252]
ENSG00000243620		lncRNA	novel transcript
ENSG00000244026	FAM86DP	transcribed_unprocessed_pseudogene	family with sequence similarity 86 member D, pseudogene [Source:HGNC Symbol;Acc:HGNC:32659]
ENSG00000245685	FRG1-DT	lncRNA	FRG1 divergent transcript [Source:HGNC Symbol;Acc:HGNC:51590]
ENSG00000246090		lncRNA	novel transcript, antisense to ADH4, ADH6 & ADH1A
ENSG00000246982	BRPF3-AS1	lncRNA	BRPF3 antisense RNA 1 [Source:HGNC Symbol;Acc:HGNC:55591]
ENSG00000246985	SOCS2-AS1	lncRNA	SOCS2 antisense RNA 1 [Source:HGNC Symbol;Acc:HGNC:27054]
ENSG00000247853		lncRNA	novel transcript, antisense to CHD4
ENSG00000248235		protein_coding	novel protein
ENSG00000248332	TUB-AS1	lncRNA	TUB antisense RNA 1 [Source:HGNC Symbol;Acc:HGNC:51120]
ENSG00000248429	GASK1B-AS1	lncRNA	GASK1B antisense RNA 1 [Source:HGNC Symbol;Acc:HGNC:53132]
ENSG00000248643	RBM14-RBM4	protein_coding	RBM14-RBM4 readthrough [Source:HGNC Symbol;Acc:HGNC:38840]
ENSG00000249106	GPM6A-DT	lncRNA	GPM6A divergent transcript [Source:HGNC Symbol;Acc:HGNC:55577]
ENSG00000249448	MTCO1P24	processed_pseudogene	MT-CO1 pseudogene 24 [Source:HGNC Symbol;Acc:HGNC:52089]
ENSG00000249850	KRT18P31	processed_pseudogene	keratin 18 pseudogene 31 [Source:HGNC Symbol;Acc:HGNC:33400]
ENSG00000249937	LINC02223	lncRNA	long intergenic non-protein coding RNA 2223 [Source:HGNC Symbol;Acc:HGNC:53092]
ENSG00000250377		lncRNA	novel transcript
ENSG00000250571	GLI4	protein_coding	GLI family zinc finger 4 [Source:HGNC Symbol;Acc:HGNC:4320]
ENSG00000250686	KHDRBS2-OT1	lncRNA	KHDRBS2 3'UTR overlapping transcript 1 [Source:HGNC Symbol;Acc:HGNC:53911]
ENSG00000250723		lncRNA	novel transcript
ENSG00000250770		transcribed_unprocessed_pseudogene	tetraspanin 11 (TSPAN11) pseudogene
ENSG00000250802	ZBED3-AS1	lncRNA	ZBED3 antisense RNA 1 [Source:HGNC Symbol;Acc:HGNC:44188]
ENSG00000250859	HNRNPKP1	processed_pseudogene	heterogeneous nuclear ribonucleoprotein K pseudogene 1 [Source:HGNC Symbol;Acc:HGNC:42374]
ENSG00000250933	GAPDHP66	processed_pseudogene	glyceraldehyde-3-phosphate dehydrogenase pseudogene 66 [Source:HGNC Symbol;Acc:HGNC:4144]
ENSG00000251442	LINC01094	lncRNA	long intergenic non-protein coding RNA 1094 [Source:HGNC Symbol;Acc:HGNC:49219]
ENSG00000251652		lncRNA	novel transcript
ENSG00000253218	KLF3P1	processed_pseudogene	Kruppel like factor 3 pseudogene 1 [Source:HGNC Symbol;Acc:HGNC:41518]
ENSG00000254087	LYN	protein_coding	LYN proto-oncogene, Src family tyrosine kinase [Source:HGNC Symbol;Acc:HGNC:6735]
ENSG00000254635	WAC-AS1	lncRNA	WAC antisense RNA 1 (head to head) [Source:HGNC Symbol;Acc:HGNC:27347]
ENSG00000254959	INMT-MINDY4	protein_coding	INMT-MINDY4 readthrough (NMD candidate) [Source:HGNC Symbol;Acc:HGNC:41995]
ENSG00000254996	ANKHD1-EIF4EBP3	protein_coding	ANKHD1-EIF4EBP3 readthrough [Source:HGNC Symbol;Acc:HGNC:33530]
ENSG00000255085		transcribed_unprocessed_pseudogene	zinc finger protein 154 (ZNF154) pseudogene
ENSG00000255185	PDXDC2P	transcribed_unprocessed_pseudogene	pyridoxal dependent decarboxylase domain containing 2, pseudogene [Source:HGNC Symbol;Acc:HGNC:27559]
ENSG00000255867	DENND5B-AS1	lncRNA	DENND5B antisense RNA 1 [Source:HGNC Symbol;Acc:HGNC:42517]
ENSG00000256150	ITFG2-AS1	lncRNA	ITFG2 antisense RNA 1 [Source:HGNC Symbol;Acc:HGNC:53128]
ENSG00000256315		lncRNA	novel transcript
ENSG00000256596		lncRNA	novel transcript
ENSG00000257181		lncRNA	novel transcript
ENSG00000257550		lncRNA	novel transcript, antisense to ATF7
ENSG00000257829		lncRNA	novel transcript, antisense to KRT86
ENSG00000258162		lncRNA	novel transcript, antisense to PPFIA2
ENSG00000258342		lncRNA	novel transcript, sense overlapping BRMS1L
ENSG00000258545	RHOXF1-AS1	lncRNA	RHOXF1 antisense RNA 1 [Source:HGNC Symbol;Acc:HGNC:51582]
ENSG00000258590	NBEAP1	transcribed_unprocessed_pseudogene	neurobeachin pseudogene 1 [Source:HGNC Symbol;Acc:HGNC:1007]
ENSG00000259158	ADAM20P1	transcribed_unprocessed_pseudogene	ADAM metallopeptidase domain 20 pseudogene 1 [Source:HGNC Symbol;Acc:HGNC:20102]
ENSG00000259917	HNRNPLP2	unprocessed_pseudogene	heterogeneous nuclear ribonucleoprotein L pseudogene 2 [Source:HGNC Symbol;Acc:HGNC:48747]
ENSG00000260267		lncRNA	novel transcript, antisense to ARMC5
ENSG00000260274		lncRNA	novel transcript
ENSG00000260280	SLX1B-SULT1A4	lncRNA	SLX1B-SULT1A4 readthrough (NMD candidate) [Source:HGNC Symbol;Acc:HGNC:48353]
ENSG00000260304		lncRNA	novel transcript, antisense to FUS
ENSG00000260448	LCMT1-AS1	lncRNA	LCMT1 antisense RNA 1 [Source:HGNC Symbol;Acc:HGNC:51177]
ENSG00000260482		lncRNA	novel transcript
ENSG00000260911		lncRNA	novel transcript
ENSG00000260947		lncRNA	novel transcript
ENSG00000261675		lncRNA	novel transcript
ENSG00000261717		protein_coding	novel TMEM170A-CFDP1 readthrough protein
ENSG00000261786		lncRNA	novel transcript
ENSG00000261790		lncRNA	novel transcript
ENSG00000262454	MIR193BHG	lncRNA	MIR193b-365a host gene [Source:HGNC Symbol;Acc:HGNC:51945]
ENSG00000262461	SPDYE9	protein_coding	speedy/RINGO cell cycle regulator family member E9 [Source:HGNC Symbol;Acc:HGNC:45034]
ENSG00000262664	OVCA2	protein_coding	OVCA2 serine hydrolase domain containing [Source:HGNC Symbol;Acc:HGNC:24203]
ENSG00000263740	RN7SL4P	misc_RNA	RNA, 7SL, cytoplasmic 4, pseudogene [Source:HGNC Symbol;Acc:HGNC:10039]
ENSG00000263887		transcribed_unprocessed_pseudogene	ubiquitin specific peptidase 32 (USP32) pseudogene
ENSG00000263956	NBPF11	protein_coding	NBPF member 11 [Source:HGNC Symbol;Acc:HGNC:31993]
ENSG00000264978	RN7SL630P	misc_RNA	RNA, 7SL, cytoplasmic 630, pseudogene [Source:HGNC Symbol;Acc:HGNC:46646]
ENSG00000266714	MYO15B	protein_coding	myosin XVB [Source:HGNC Symbol;Acc:HGNC:14083]
ENSG00000266865		transcribed_unprocessed_pseudogene	SMAD specific E3 ubiquitin protein ligase 2 (SMURF2) pseudogene
ENSG00000267053		lncRNA	novel transcript
ENSG00000267225	WDR7-OT1	lncRNA	WDR7 overlapping transcript 1 [Source:HGNC Symbol;Acc:HGNC:45131]
ENSG00000267352	SH3GL1P3	processed_pseudogene	SH3 domain containing GRB2 like 1, endophilin A2 pseudogene 3 [Source:HGNC Symbol;Acc:HGNC:10837]
ENSG00000267520		lncRNA	novel transcript
ENSG00000267666		lncRNA	novel transcript
ENSG00000267699		protein_coding	novel protein
ENSG00000267838		lncRNA	novel transcript
ENSG00000267940		lncRNA	novel transcript
ENSG00000268149		lncRNA	novel transcript, antisense to MAP2K7
ENSG00000268191		lncRNA	novel transcript, antisense to TUBB4A
ENSG00000269001		transcribed_unprocessed_pseudogene	zinc finger protein 818, pseudogene
ENSG00000269343	ZNF587B	protein_coding	zinc finger protein 587B [Source:HGNC Symbol;Acc:HGNC:37142]
ENSG00000269386	RAB11B-AS1	lncRNA	RAB11B antisense RNA 1 [Source:HGNC Symbol;Acc:HGNC:44178]
ENSG00000269837	IPO5P1	transcribed_processed_pseudogene	importin 5 pseudogene 1 [Source:HGNC Symbol;Acc:HGNC:49687]
ENSG00000269987		lncRNA	novel transcript
ENSG00000270025	BMS1P7	transcribed_unprocessed_pseudogene	BMS1 pseudogene 7 [Source:HGNC Symbol;Acc:HGNC:23655]
ENSG00000270095		lncRNA	novel transcript, sense intronic to CCDC92
ENSG00000270103		lncRNA	RNA, U11 small nuclear
ENSG00000271781		lncRNA	novel transcript, antisense to TPPP
ENSG00000271860		lncRNA	novel transcript
ENSG00000272106		lncRNA	artifact
ENSG00000272279		lncRNA	novel transcript
ENSG00000272383		processed_pseudogene	zinc finger protein 329 (ZNF329) pseudogene
ENSG00000272620	AFAP1-AS1	lncRNA	AFAP1 antisense RNA 1 [Source:HGNC Symbol;Acc:HGNC:28141]
ENSG00000272760		lncRNA	novel transcript, antisense to PAXIP1
ENSG00000273492	APP-DT	lncRNA	APP divergent transcript [Source:HGNC Symbol;Acc:HGNC:55075]
ENSG00000273520	SPDYE8	protein_coding	speedy/RINGO cell cycle regulator family member E8 [Source:HGNC Symbol;Acc:HGNC:33771]
ENSG00000273899	NOL12	protein_coding	nucleolar protein 12 [Source:HGNC Symbol;Acc:HGNC:28585]
ENSG00000274641	H2BC17	protein_coding	H2B clustered histone 17 [Source:HGNC Symbol;Acc:HGNC:4758]
ENSG00000274765		lncRNA	novel transcript, sense intronic to CCPG1
ENSG00000274893		lncRNA	novel transcript
ENSG00000275328	SPDYE19P	unprocessed_pseudogene	speedy/RINGO cell cycle regulator family member E19, pseudogene [Source:HGNC Symbol;Acc:HGNC:51515]
ENSG00000275389		lncRNA	novel transcript
ENSG00000276564		lncRNA	novel transcript
ENSG00000276919		misc_RNA	NULL
ENSG00000277117		protein_coding	novel protein, similar to inducible T-cell co-stimulator ligand ICOSLG
ENSG00000277142	LINC00235	lncRNA	long intergenic non-protein coding RNA 235 [Source:HGNC Symbol;Acc:HGNC:14138]
ENSG00000277161	PIGW	protein_coding	phosphatidylinositol glycan anchor biosynthesis class W [Source:HGNC Symbol;Acc:HGNC:23213]
ENSG00000277232	GTSE1-DT	lncRNA	GTSE1 divergent transcript [Source:HGNC Symbol;Acc:HGNC:27163]
ENSG00000277476		lncRNA	novel transcript
ENSG00000277599		misc_RNA	NULL
ENSG00000277938		lncRNA	novel transcript
ENSG00000278784		lncRNA	novel transcript
ENSG00000278993		TEC	novel transcript
ENSG00000279069		TEC	novel transcript
ENSG00000279168		lncRNA	novel transcript, sense overlapping POLR2J2, UPK3BL and RASA4
ENSG00000279300		TEC	TEC
ENSG00000279352		TEC	TEC
ENSG00000279571		lncRNA	novel transcript
ENSG00000279632		TEC	novel transcript
ENSG00000279811		TEC	TEC
ENSG00000280026		lncRNA	novel transcript, antisense to PCDHGB1
ENSG00000280115		TEC	TEC
ENSG00000280152		TEC	TEC
ENSG00000281468		lncRNA	novel transcript, sense intronic to novel transcript
ENSG00000282024		lncRNA	novel transcript, antisense to GMPR
ENSG00000283580		protein_coding	novel protein
ENSG00000284707		lncRNA	novel transcript
ENSG00000284969		protein_coding	novel protein
ENSG00000285062		transcribed_unprocessed_pseudogene	poly(ADP-ribose) polymerase family member 8 (PARP8) pseudogene
ENSG00000285103		lncRNA	novel transcript
ENSG00000285162		protein_coding	chimerin 2 [Source:NCBI gene (formerly Entrezgene);Acc:1124]
ENSG00000285612		lncRNA	novel transcript, antisense to SIPA1L1
ENSG00000285952		lncRNA	novel transcript
ENSG00000286086		lncRNA	novel transcript
ENSG00000286162		lncRNA	novel transcript
ENSG00000286207		lncRNA	novel transcript, antisense to FMNL2
ENSG00000286228	NA	NA	NA
ENSG00000286483		lncRNA	novel transcript
ENSG00000286615		lncRNA	novel transcript
ENSG00000287001		lncRNA	novel transcript
ENSG00000287092		lncRNA	novel transcript
ENSG00000287155		lncRNA	novel transcript, antisense to PXYLP1
ENSG00000287277		lncRNA	novel transcript
ENSG00000287314		lncRNA	novel transcript
ENSG00000287516		lncRNA	novel transcript
ENSG00000287702		lncRNA	novel transcript, antisense to GRM8
ENSG00000287866		lncRNA	novel transcript, antisense to GNAO1
ENSG00000287900		lncRNA	novel transcript
ENSG00000287967		lncRNA	novel transcript, antisense to UQCR10
ENSG00000288225		processed_pseudogene	family with sequence similarity 27 member E3 (FAM27E3) pseudogene
ENSG00000288531		lncRNA	novel transcript
ENSG00000288634		protein_coding	novel protein
ENSG00000288711		protein_coding	novel protein
