# Supplementary material for: Exploring the impact of primer length on efficient gene detection via high-throughput sequencing
Source: Nat Commun. 2024 Jul 12;15:5858. doi: 10.1038/s41467-024-49685-0 (PMC11245535; doi:10.1038/s41467-024-49685-0)
Supplement: Supplementary file 4 — Supplementary Data 1-12 [file 41467_2024_49685_MOESM4_ESM.zip › SupplementaryData/SupplementaryData7_significant_pathways.csv]

Supplementary Data 7: Significant pathway enrichment of the uniquely detected genes. Pathway enrichment analysis of the uniquely detected genes per primer was performed using DAVID. Significantly enriched (Benjamini Hochberg <= 0.05) pathways per primer are listed.;
Primer_Experiment,"Category","Term","Count","%","PValue","Genes","List Total","Pop Hits","Pop Total","Fold Enrichment","Bonferroni","Benjamini","FDR";
6mer, Experiment 1,"UP_KW_DOMAIN","KW-0863~Zinc-finger",49,12.4681933842239,4.01125066521285e-05,"ENSG00000136936, ENSG00000144161, ENSG00000083838, ENSG00000062822, ENSG00000169621, ENSG00000120318, ENSG00000167562, ENSG00000188785, ENSG00000204599, ENSG00000158286, ENSG00000019995, ENSG00000204519, ENSG00000153266, ENSG00000147180, ENSG00000214941, ENSG00000105708, ENSG00000154359, ENSG00000160…
6mer, Experiment 1,"UP_SEQ_FEATURE","ZN_FING:C2H2-type 11",16,4.07124681933842,8.39886623713937e-05,"ENSG00000096654, ENSG00000147180, ENSG00000176371, ENSG00000159917, ENSG00000005889, ENSG00000105708, ENSG00000196605, ENSG00000187792, ENSG00000188785, ENSG00000186300, ENSG00000204611, ENSG00000160352, ENSG00000180626, ENSG00000221923, ENSG00000120784, ENSG00000204519",305,318,20583,3.3954840705…
6mer, Experiment 1,"UP_SEQ_FEATURE","ZN_FING:C2H2-type 13",13,3.30788804071247,0.000138055207205404,"ENSG00000096654, ENSG00000176371, ENSG00000159917, ENSG00000005889, ENSG00000105708, ENSG00000196605, ENSG00000186300, ENSG00000204611, ENSG00000160352, ENSG00000180626, ENSG00000221923, ENSG00000120784, ENSG00000204519",305,225,20583,3.89914754098361,0.140189121850635,0.0347950531468471,0.0345724…
6mer, Experiment 1,"UP_SEQ_FEATURE","ZN_FING:C2H2-type 10",17,4.32569974554707,0.000142357467749537,"ENSG00000096654, ENSG00000147180, ENSG00000176371, ENSG00000159917, ENSG00000005889, ENSG00000105708, ENSG00000196605, ENSG00000187792, ENSG00000188785, ENSG00000186300, ENSG00000204611, ENSG00000160352, ENSG00000180626, ENSG00000221923, ENSG00000120784, ENSG00000256223, ENSG00000204519",305,372,2…
6mer, Experiment 1,"UP_SEQ_FEATURE","ZN_FING:C2H2-type 9",18,4.58015267175572,0.000151116119725087,"ENSG00000096654, ENSG00000147180, ENSG00000176371, ENSG00000159917, ENSG00000005889, ENSG00000105708, ENSG00000196605, ENSG00000187792, ENSG00000167562, ENSG00000188785, ENSG00000186300, ENSG00000204611, ENSG00000223547, ENSG00000160352, ENSG00000221923, ENSG00000120784, ENSG00000256223, ENSG000002…
6mer, Experiment 1,"UP_SEQ_FEATURE","ZN_FING:C2H2-type 8",19,4.83460559796438,0.000159026751128186,"ENSG00000096654, ENSG00000147180, ENSG00000176371, ENSG00000159917, ENSG00000005889, ENSG00000105708, ENSG00000196605, ENSG00000187792, ENSG00000167562, ENSG00000188785, ENSG00000186300, ENSG00000204611, ENSG00000223547, ENSG00000160352, ENSG00000180626, ENSG00000221923, ENSG00000120784, ENSG000002…
18mer, Experiment 1,"GOTERM_CC_DIRECT","GO:0005654~nucleoplasm",250,21.1685012701101,1.31015923074149e-06,"ENSG00000116809, ENSG00000096433, ENSG00000214114, ENSG00000183527, ENSG00000160888, ENSG00000108506, ENSG00000196843, ENSG00000198901, ENSG00000134597, ENSG00000165661, ENSG00000115274, ENSG00000168497, ENSG00000188786, ENSG00000267680, ENSG00000086991, ENSG00000178295, ENSG00000163126, ENS…
18mer, Experiment 1,"GOTERM_MF_DIRECT","GO:0005515~protein binding",698,59.1024555461473,3.07621998098312e-05,"ENSG00000179148, ENSG00000183527, ENSG00000116809, ENSG00000214114, ENSG00000133028, ENSG00000160888, ENSG00000103852, ENSG00000112208, ENSG00000103855, ENSG00000077232, ENSG00000196843, ENSG00000198901, ENSG00000171425, ENSG00000076382, ENSG00000134597, ENSG00000170214, ENSG00000174804,…
18mer, Experiment 1,"UP_KW_DOMAIN","KW-0863~Zinc-finger",127,10.7535986452159,5.03154870957948e-05,"ENSG00000116809, ENSG00000134758, ENSG00000141968, ENSG00000099785, ENSG00000083635, ENSG00000171940, ENSG00000171425, ENSG00000087206, ENSG00000167685, ENSG00000115274, ENSG00000188786, ENSG00000267680, ENSG00000169981, ENSG00000169188, ENSG00000168936, ENSG00000163884, ENSG00000198060, ENSG000001…
18mer, Experiment 1,"UP_KW_CELLULAR_COMPONENT","KW-0539~Nucleus",334,28.2811176968671,0.000248120815675402,"ENSG00000116809, ENSG00000214114, ENSG00000160888, ENSG00000108506, ENSG00000196843, ENSG00000198901, ENSG00000171425, ENSG00000134597, ENSG00000170214, ENSG00000206053, ENSG00000165661, ENSG00000115274, ENSG00000188786, ENSG00000267680, ENSG00000278463, ENSG00000086991, ENSG00000178295, EN…
24mer, Experiment 1,"SMART","SM00355:ZnF_C2H2",46,9.54356846473029,6.94333650596157e-11,"ENSG00000173480, ENSG00000181444, ENSG00000135625, ENSG00000198521, ENSG00000198466, ENSG00000155592, ENSG00000196387, ENSG00000198546, ENSG00000269343, ENSG00000152443, ENSG00000196724, ENSG00000198839, ENSG00000172748, ENSG00000127528, ENSG00000182141, ENSG00000188321, ENSG00000182463, ENSG00000102984, ENSG…
24mer, Experiment 1,"INTERPRO","IPR013087:Zinc finger C2H2-type/integrase DNA-binding domain",47,9.75103734439834,4.56038957435405e-10,"ENSG00000173480, ENSG00000181444, ENSG00000135625, ENSG00000198521, ENSG00000198466, ENSG00000155592, ENSG00000196387, ENSG00000198546, ENSG00000269343, ENSG00000152443, ENSG00000196724, ENSG00000198839, ENSG00000172748, ENSG00000145736, ENSG00000127528, ENSG0000…
24mer, Experiment 1,"UP_SEQ_FEATURE","ZN_FING:C2H2-type 1",37,7.67634854771784,5.1472451197864e-10,"ENSG00000173480, ENSG00000181444, ENSG00000135625, ENSG00000198521, ENSG00000198466, ENSG00000155592, ENSG00000196387, ENSG00000198546, ENSG00000269343, ENSG00000196724, ENSG00000198839, ENSG00000172748, ENSG00000127528, ENSG00000182463, ENSG00000102984, ENSG00000167625, ENSG00000250571, ENSG000002…
24mer, Experiment 1,"UP_SEQ_FEATURE","ZN_FING:C2H2-type 3",39,8.09128630705394,2.80996509905404e-09,"ENSG00000173480, ENSG00000181444, ENSG00000135625, ENSG00000198466, ENSG00000155592, ENSG00000196387, ENSG00000198546, ENSG00000269343, ENSG00000152443, ENSG00000196724, ENSG00000172748, ENSG00000127528, ENSG00000182141, ENSG00000234444, ENSG00000167625, ENSG00000250571, ENSG00000205903, ENSG00000…
24mer, Experiment 1,"UP_SEQ_FEATURE","ZN_FING:C2H2-type 7",32,6.63900414937759,1.09426002103651e-08,"ENSG00000173480, ENSG00000181444, ENSG00000198521, ENSG00000198466, ENSG00000196387, ENSG00000269343, ENSG00000152443, ENSG00000196724, ENSG00000172748, ENSG00000182141, ENSG00000188321, ENSG00000234444, ENSG00000167625, ENSG00000250571, ENSG00000205903, ENSG00000198182, ENSG00000197062, ENSG00000…
24mer, Experiment 1,"UP_SEQ_FEATURE","ZN_FING:C2H2-type 5",35,7.26141078838174,1.09516781010133e-08,"ENSG00000181444, ENSG00000198521, ENSG00000198466, ENSG00000155592, ENSG00000196387, ENSG00000269343, ENSG00000152443, ENSG00000196724, ENSG00000172748, ENSG00000182141, ENSG00000188321, ENSG00000182463, ENSG00000234444, ENSG00000167625, ENSG00000250571, ENSG00000205903, ENSG00000198182, ENSG00000…
24mer, Experiment 1,"UP_SEQ_FEATURE","ZN_FING:C2H2-type 2",37,7.67634854771784,1.24011183133274e-08,"ENSG00000173480, ENSG00000181444, ENSG00000135625, ENSG00000198466, ENSG00000155592, ENSG00000196387, ENSG00000198546, ENSG00000196724, ENSG00000198839, ENSG00000172748, ENSG00000127528, ENSG00000182141, ENSG00000182463, ENSG00000102984, ENSG00000234444, ENSG00000167625, ENSG00000250571, ENSG00000…
24mer, Experiment 1,"UP_SEQ_FEATURE","ZN_FING:C2H2-type 6",32,6.63900414937759,4.86773129058586e-08,"ENSG00000173480, ENSG00000181444, ENSG00000198521, ENSG00000198466, ENSG00000155592, ENSG00000196387, ENSG00000269343, ENSG00000152443, ENSG00000196724, ENSG00000172748, ENSG00000182141, ENSG00000188321, ENSG00000234444, ENSG00000167625, ENSG00000250571, ENSG00000198182, ENSG00000197062, ENSG00000…
24mer, Experiment 1,"UP_SEQ_FEATURE","ZN_FING:C2H2-type 4",35,7.26141078838174,4.87292680162821e-08,"ENSG00000173480, ENSG00000181444, ENSG00000198466, ENSG00000155592, ENSG00000196387, ENSG00000269343, ENSG00000152443, ENSG00000196724, ENSG00000172748, ENSG00000182141, ENSG00000182463, ENSG00000234444, ENSG00000167625, ENSG00000250571, ENSG00000205903, ENSG00000198182, ENSG00000197062, ENSG00000…
24mer, Experiment 1,"UP_SEQ_FEATURE","ZN_FING:C2H2-type 9",27,5.60165975103734,2.0590054841748e-07,"ENSG00000173480, ENSG00000181444, ENSG00000198521, ENSG00000198466, ENSG00000196387, ENSG00000152443, ENSG00000196724, ENSG00000172748, ENSG00000182141, ENSG00000188321, ENSG00000234444, ENSG00000167625, ENSG00000205903, ENSG00000198182, ENSG00000198393, ENSG00000171291, ENSG00000181894, ENSG000001…
24mer, Experiment 1,"UP_SEQ_FEATURE","DOMAIN:KRAB",27,5.60165975103734,3.56347648017633e-07,"ENSG00000173480, ENSG00000198521, ENSG00000198466, ENSG00000155592, ENSG00000196387, ENSG00000269343, ENSG00000152443, ENSG00000196724, ENSG00000172748, ENSG00000182141, ENSG00000188321, ENSG00000234444, ENSG00000205903, ENSG00000198182, ENSG00000198393, ENSG00000171291, ENSG00000159905, ENSG00000197782, …
24mer, Experiment 1,"UP_SEQ_FEATURE","ZN_FING:C2H2-type 8",28,5.80912863070539,3.85539377176249e-07,"ENSG00000173480, ENSG00000181444, ENSG00000198521, ENSG00000198466, ENSG00000196387, ENSG00000152443, ENSG00000196724, ENSG00000172748, ENSG00000182141, ENSG00000188321, ENSG00000234444, ENSG00000167625, ENSG00000205903, ENSG00000197062, ENSG00000198393, ENSG00000171291, ENSG00000181894, ENSG00000…
24mer, Experiment 1,"UP_SEQ_FEATURE","ZN_FING:C2H2-type 10",25,5.18672199170125,3.89511077014004e-07,"ENSG00000173480, ENSG00000198393, ENSG00000181444, ENSG00000171291, ENSG00000181894, ENSG00000159905, ENSG00000197782, ENSG00000198521, ENSG00000198466, ENSG00000196387, ENSG00000196597, ENSG00000196652, ENSG00000196378, ENSG00000196724, ENSG00000172748, ENSG00000186272, ENSG00000152926, ENSG0000…
24mer, Experiment 1,"UP_SEQ_FEATURE","DOMAIN:C2H2-type",30,6.22406639004149,1.84189794434838e-06,"ENSG00000173480, ENSG00000135625, ENSG00000198521, ENSG00000198466, ENSG00000155592, ENSG00000196387, ENSG00000269343, ENSG00000152443, ENSG00000196724, ENSG00000198839, ENSG00000182141, ENSG00000188321, ENSG00000182463, ENSG00000102984, ENSG00000167625, ENSG00000198182, ENSG00000197062, ENSG00000198…
24mer, Experiment 1,"SMART","SM00349:KRAB",26,5.39419087136929,1.9049440257198e-06,"ENSG00000173480, ENSG00000198521, ENSG00000198466, ENSG00000155592, ENSG00000196387, ENSG00000269343, ENSG00000152443, ENSG00000196724, ENSG00000172748, ENSG00000188321, ENSG00000234444, ENSG00000205903, ENSG00000198182, ENSG00000198393, ENSG00000171291, ENSG00000159905, ENSG00000197782, ENSG00000196597, ENSG00000…
24mer, Experiment 1,"UP_SEQ_FEATURE","ZN_FING:C2H2-type 12",20,4.149377593361,3.40155563432045e-06,"ENSG00000173480, ENSG00000198393, ENSG00000181444, ENSG00000181894, ENSG00000197782, ENSG00000159905, ENSG00000198521, ENSG00000198466, ENSG00000196652, ENSG00000196597, ENSG00000196378, ENSG00000196724, ENSG00000186272, ENSG00000152926, ENSG00000182141, ENSG00000188321, ENSG00000167625, ENSG000002…
24mer, Experiment 1,"UP_KW_DOMAIN","KW-0863~Zinc-finger",65,13.4854771784232,3.69903906229239e-06,"ENSG00000173480, ENSG00000066185, ENSG00000156463, ENSG00000198466, ENSG00000198546, ENSG00000269343, ENSG00000196724, ENSG00000172748, ENSG00000145736, ENSG00000170604, ENSG00000130749, ENSG00000234444, ENSG00000250571, ENSG00000012048, ENSG00000198182, ENSG00000127870, ENSG00000131732, ENSG0000017…
24mer, Experiment 1,"INTERPRO","IPR001909:Krueppel-associated box",26,5.39419087136929,3.72770195243113e-06,"ENSG00000173480, ENSG00000198521, ENSG00000198466, ENSG00000155592, ENSG00000196387, ENSG00000269343, ENSG00000152443, ENSG00000196724, ENSG00000172748, ENSG00000188321, ENSG00000234444, ENSG00000205903, ENSG00000198182, ENSG00000198393, ENSG00000171291, ENSG00000159905, ENSG00000197782, E…
24mer, Experiment 1,"UP_KW_DOMAIN","KW-0677~Repeat",136,28.2157676348548,9.30919196367755e-06,"ENSG00000066185, ENSG00000198466, ENSG00000196689, ENSG00000269343, ENSG00000196569, ENSG00000248643, ENSG00000196724, ENSG00000176438, ENSG00000172748, ENSG00000089902, ENSG00000128917, ENSG00000183891, ENSG00000160410, ENSG00000123500, ENSG00000250571, ENSG00000012048, ENSG00000198182, ENSG00000129450…
24mer, Experiment 1,"UP_SEQ_FEATURE","ZN_FING:C2H2-type 13",17,3.52697095435685,1.02942776791622e-05,"ENSG00000173480, ENSG00000198393, ENSG00000197782, ENSG00000159905, ENSG00000198521, ENSG00000198466, ENSG00000196652, ENSG00000196597, ENSG00000196724, ENSG00000186272, ENSG00000152926, ENSG00000182141, ENSG00000188321, ENSG00000167625, ENSG00000205903, ENSG00000198182",405,225,20583,3.839901234…
24mer, Experiment 1,"UP_SEQ_FEATURE","ZN_FING:C2H2-type 11",20,4.149377593361,1.89004333498908e-05,"ENSG00000173480, ENSG00000198393, ENSG00000181444, ENSG00000171291, ENSG00000181894, ENSG00000197782, ENSG00000159905, ENSG00000198521, ENSG00000198466, ENSG00000196597, ENSG00000196378, ENSG00000152443, ENSG00000196724, ENSG00000172748, ENSG00000186272, ENSG00000182141, ENSG00000188321, ENSG000001…
24mer, Experiment 1,"UP_SEQ_FEATURE","ZN_FING:C2H2-type 2;" degenerate""	9	1.86721991701245	0.000286977419964029	ENSG00000152926	ENSG00000198521	ENSG00000188321	ENSG00000196597	ENSG00000197008	ENSG00000269343	ENSG00000152443	ENSG00000198182""	405	86	20583	5.31860465116279	0.337970880350067	0.0257741595305193	0.0256665429980328"
24mer, Experiment 1,"UP_KW_CELLULAR_COMPONENT","KW-0966~Cell projection",44,9.12863070539419,0.000469944024914669,"ENSG00000111913, ENSG00000135824, ENSG00000096872, ENSG00000180376, ENSG00000179941, ENSG00000134376, ENSG00000196689, ENSG00000138036, ENSG00000179902, ENSG00000176658, ENSG00000137460, ENSG00000061656, ENSG00000140263, ENSG00000150977, ENSG00000088992, ENSG00000178394, ENSG00000186…
6mer, Experiment 2,"GOTERM_BP_DIRECT","GO:0006396~RNA processing",30,4.40528634361234,1.04211509018221e-07,"ENSG00000239039, ENSG00000207181, ENSG00000277194, ENSG00000207445, ENSG00000207145, ENSG00000251815, ENSG00000208772, ENSG00000207088, ENSG00000202270, ENSG00000207263, ENSG00000207241, ENSG00000164113, ENSG00000207008, ENSG00000207523, ENSG00000159374, ENSG00000200812, ENSG00000201943, EN…
18mer, Experiment 2,"UP_KW_PTM","KW-1015~Disulfide bond",275,15.2101769911504,3.06498959956649e-26,"ENSG00000095587, ENSG00000135569, ENSG00000178297, ENSG00000166509, ENSG00000211648, ENSG00000112562, ENSG00000075290, ENSG00000205403, ENSG00000124557, ENSG00000182685, ENSG00000255582, ENSG00000149735, ENSG00000016402, ENSG00000237353, ENSG00000123342, ENSG00000198691, ENSG00000150275, ENSG000000…
18mer, Experiment 2,"UP_KW_PTM","KW-0325~Glycoprotein",305,16.8694690265487,1.13606132276631e-21,"ENSG00000095587, ENSG00000135569, ENSG00000178297, ENSG00000112562, ENSG00000075290, ENSG00000125409, ENSG00000205403, ENSG00000167165, ENSG00000124557, ENSG00000182685, ENSG00000276045, ENSG00000278588, ENSG00000255582, ENSG00000154080, ENSG00000149735, ENSG00000016402, ENSG00000123342, ENSG00000198…
18mer, Experiment 2,"UP_SEQ_FEATURE","CARBOHYD:N-linked (GlcNAc...) asparagine",296,16.3716814159292,3.46101110909448e-17,"ENSG00000095587, ENSG00000135569, ENSG00000178297, ENSG00000112562, ENSG00000075290, ENSG00000125409, ENSG00000205403, ENSG00000167165, ENSG00000124557, ENSG00000182685, ENSG00000276045, ENSG00000255582, ENSG00000154080, ENSG00000149735, ENSG00000016402, ENSG00000123342, ENSG…
18mer, Experiment 2,"UP_SEQ_FEATURE","TOPO_DOM:Extracellular",216,11.9469026548673,2.26838584224572e-15,"ENSG00000261587, ENSG00000135569, ENSG00000178297, ENSG00000115155, ENSG00000124557, ENSG00000182685, ENSG00000276045, ENSG00000255582, ENSG00000016402, ENSG00000198691, ENSG00000103044, ENSG00000150275, ENSG00000149043, ENSG00000204420, ENSG00000104938, ENSG00000213937, ENSG00000121858, ENSG0…
18mer, Experiment 2,"INTERPRO","IPR000276:G protein-coupled receptor, rhodopsin-like",81,4.48008849557522,2.68827974316266e-15,"ENSG00000172150, ENSG00000177201, ENSG00000135569, ENSG00000006638, ENSG00000174970, ENSG00000175143, ENSG00000134830, ENSG00000171942, ENSG00000203663, ENSG00000170605, ENSG00000255307, ENSG00000276240, ENSG00000187258, ENSG00000181616, ENSG00000169508, ENSG00000255582,…
18mer, Experiment 2,"INTERPRO","IPR017452:GPCR, rhodopsin-like, 7TM",82,4.5353982300885,3.38080221707854e-15,"ENSG00000172150, ENSG00000177201, ENSG00000135569, ENSG00000006638, ENSG00000174970, ENSG00000175143, ENSG00000134830, ENSG00000171942, ENSG00000203663, ENSG00000170605, ENSG00000255307, ENSG00000276240, ENSG00000187258, ENSG00000181616, ENSG00000169508, ENSG00000255582, ENSG00000221858, …
18mer, Experiment 2,"UP_KW_BIOLOGICAL_PROCESS","KW-0716~Sensory transduction",71,3.92699115044248,1.43654055204792e-14,"ENSG00000172150, ENSG00000177201, ENSG00000174970, ENSG00000175143, ENSG00000171942, ENSG00000203663, ENSG00000170605, ENSG00000128519, ENSG00000164175, ENSG00000255307, ENSG00000276240, ENSG00000105392, ENSG00000181616, ENSG00000255582, ENSG00000221858, ENSG00000279514, ENSG000…
18mer, Experiment 2,"UP_KW_MOLECULAR_FUNCTION","KW-0297~G-protein coupled receptor",88,4.86725663716814,9.68870036509064e-14,"ENSG00000172150, ENSG00000177201, ENSG00000135569, ENSG00000006638, ENSG00000174970, ENSG00000175143, ENSG00000111432, ENSG00000134830, ENSG00000171942, ENSG00000203663, ENSG00000170605, ENSG00000128519, ENSG00000255307, ENSG00000276240, ENSG00000187258, ENSG00000181616, E…
18mer, Experiment 2,"UP_KW_CELLULAR_COMPONENT","KW-0964~Secreted",165,9.12610619469027,2.03672364254903e-13,"ENSG00000183801, ENSG00000095587, ENSG00000154485, ENSG00000166509, ENSG00000118271, ENSG00000150281, ENSG00000133661, ENSG00000211648, ENSG00000175868, ENSG00000172236, ENSG00000112562, ENSG00000170965, ENSG00000075290, ENSG00000205403, ENSG00000078579, ENSG00000171819, ENSG00000124557, E…
18mer, Experiment 2,"UP_SEQ_FEATURE","TRANSMEM:Helical;" Name=6""	98	5.42035398230088	2.34468080426386e-13	ENSG00000135569	ENSG00000171942	ENSG00000170605	ENSG00000128519	ENSG00000164175	ENSG00000169508	ENSG00000181616	ENSG00000255582	ENSG00000221858	ENSG00000103044	ENSG00000180785	ENSG00000172365	ENSG00000173578	ENSG00000225781	ENSG00000166368	ENSG00000063127	ENSG00000102239	ENSG00000183484	ENSG00000188778	ENSG00000147145	ENSG00000180934	ENSG00000185821	ENSG00000176281	ENSG00000255298	ENSG00000186119	ENSG00000104321	ENSG00000150261	ENSG00000175485	ENSG00000150269	ENSG00000197437	ENSG00000064547	ENSG00000254834	ENSG00000160791	ENSG00000221910	ENSG00000165204	ENSG00000186306	ENSG00000196171	ENSG00000181017	ENSG00000172146	ENSG00000205330	ENSG00000102539	ENSG00000164129	ENSG00000160683	ENSG00000146399	ENSG00000181803	ENSG00000182334
18mer, Experiment 2,"UP_SEQ_FEATURE","TRANSMEM:Helical;" Name=7""	93	5.14380530973451	3.17712121905732e-13	ENSG00000172150	ENSG00000177201	ENSG00000135569	ENSG00000006638	ENSG00000174970	ENSG00000001626	ENSG00000175143	ENSG00000111432	ENSG00000134830	ENSG00000171942	ENSG00000164893	ENSG00000203663	ENSG00000128519	ENSG00000164175	ENSG00000255307	ENSG00000276240	ENSG00000187258	ENSG00000181616	ENSG00000169508	ENSG00000255582	ENSG00000221858	ENSG00000279514	ENSG00000165621	ENSG00000181656	ENSG00000103044	ENSG00000180785	ENSG00000255095	ENSG00000176922	ENSG00000121807	ENSG00000187080	ENSG00000176925	ENSG00000174982	ENSG00000172365	ENSG00000159961	ENSG00000135898	ENSG00000171631	ENSG00000196119	ENSG00000173578	ENSG00000170820	ENSG00000225781	ENSG00000166368	ENSG00000063127	ENSG00000102239	ENSG00000183484	ENSG00000188778	ENSG00000147145
18mer, Experiment 2,"UP_SEQ_FEATURE","TRANSMEM:Helical;" Name=5""	98	5.42035398230088	3.25151761745399e-13	ENSG00000135569	ENSG00000171942	ENSG00000170605	ENSG00000128519	ENSG00000164175	ENSG00000169508	ENSG00000181616	ENSG00000255582	ENSG00000221858	ENSG00000103044	ENSG00000180785	ENSG00000172365	ENSG00000173578	ENSG00000225781	ENSG00000166368	ENSG00000063127	ENSG00000102239	ENSG00000183484	ENSG00000188778	ENSG00000147145	ENSG00000180934	ENSG00000185821	ENSG00000176281	ENSG00000255298	ENSG00000186119	ENSG00000104321	ENSG00000150261	ENSG00000175485	ENSG00000150269	ENSG00000197437	ENSG00000064547	ENSG00000254834	ENSG00000160791	ENSG00000221910	ENSG00000165204	ENSG00000186306	ENSG00000196171	ENSG00000181017	ENSG00000172146	ENSG00000205330	ENSG00000102539	ENSG00000164129	ENSG00000160683	ENSG00000146399	ENSG00000181803	ENSG00000182334
18mer, Experiment 2,"UP_KW_MOLECULAR_FUNCTION","KW-0807~Transducer",91,5.03318584070797,4.74140529089183e-13,"ENSG00000172150, ENSG00000177201, ENSG00000135569, ENSG00000006638, ENSG00000174970, ENSG00000175143, ENSG00000065135, ENSG00000111432, ENSG00000134830, ENSG00000171942, ENSG00000060558, ENSG00000203663, ENSG00000170605, ENSG00000128519, ENSG00000255307, ENSG00000276240, ENSG00000187258, …
18mer, Experiment 2,"GOTERM_BP_DIRECT","GO:0050911~detection of chemical stimulus involved in sensory perception of smell",54,2.98672566371681,8.79101215800142e-13,"ENSG00000172150, ENSG00000177201, ENSG00000174970, ENSG00000175143, ENSG00000171942, ENSG00000203663, ENSG00000170605, ENSG00000255307, ENSG00000276240, ENSG00000181616, ENSG00000255582, ENSG00000221858, ENSG00000279514, ENSG000001807…
18mer, Experiment 2,"UP_SEQ_FEATURE","TRANSMEM:Helical;" Name=3""	98	5.42035398230088	1.12956068156638e-12	ENSG00000135569	ENSG00000171942	ENSG00000170605	ENSG00000128519	ENSG00000164175	ENSG00000169508	ENSG00000181616	ENSG00000255582	ENSG00000221858	ENSG00000103044	ENSG00000180785	ENSG00000172365	ENSG00000173578	ENSG00000225781	ENSG00000166368	ENSG00000063127	ENSG00000102239	ENSG00000183484	ENSG00000188778	ENSG00000147145	ENSG00000180934	ENSG00000185821	ENSG00000176281	ENSG00000255298	ENSG00000186119	ENSG00000104321	ENSG00000150261	ENSG00000175485	ENSG00000150269	ENSG00000197437	ENSG00000064547	ENSG00000254834	ENSG00000160791	ENSG00000221910	ENSG00000165204	ENSG00000186306	ENSG00000196171	ENSG00000181017	ENSG00000172146	ENSG00000205330	ENSG00000102539	ENSG00000164129	ENSG00000160683	ENSG00000146399	ENSG00000181803	ENSG00000182334
18mer, Experiment 2,"UP_SEQ_FEATURE","TRANSMEM:Helical;" Name=4""	98	5.42035398230088	1.32368154334816e-12	ENSG00000135569	ENSG00000171942	ENSG00000170605	ENSG00000128519	ENSG00000164175	ENSG00000169508	ENSG00000181616	ENSG00000255582	ENSG00000221858	ENSG00000103044	ENSG00000180785	ENSG00000172365	ENSG00000173578	ENSG00000225781	ENSG00000166368	ENSG00000063127	ENSG00000102239	ENSG00000183484	ENSG00000188778	ENSG00000147145	ENSG00000180934	ENSG00000185821	ENSG00000176281	ENSG00000255298	ENSG00000186119	ENSG00000104321	ENSG00000150261	ENSG00000175485	ENSG00000150269	ENSG00000197437	ENSG00000064547	ENSG00000254834	ENSG00000160791	ENSG00000221910	ENSG00000165204	ENSG00000186306	ENSG00000196171	ENSG00000181017	ENSG00000172146	ENSG00000205330	ENSG00000102539	ENSG00000164129	ENSG00000160683	ENSG00000146399	ENSG00000181803	ENSG00000182334
18mer, Experiment 2,"UP_SEQ_FEATURE","TRANSMEM:Helical;" Name=1""	99	5.47566371681416	1.4957661154791e-12	ENSG00000135569	ENSG00000171942	ENSG00000170605	ENSG00000128519	ENSG00000164175	ENSG00000169508	ENSG00000181616	ENSG00000255582	ENSG00000221858	ENSG00000103044	ENSG00000180785	ENSG00000172365	ENSG00000173578	ENSG00000225781	ENSG00000166368	ENSG00000063127	ENSG00000102239	ENSG00000183484	ENSG00000188778	ENSG00000147145	ENSG00000180934	ENSG00000185821	ENSG00000176281	ENSG00000255298	ENSG00000186119	ENSG00000104321	ENSG00000150261	ENSG00000108405	ENSG00000175485	ENSG00000150269	ENSG00000197437	ENSG00000064547	ENSG00000254834	ENSG00000160791	ENSG00000221910	ENSG00000165204	ENSG00000186306	ENSG00000196171	ENSG00000181017	ENSG00000172146	ENSG00000205330	ENSG00000102539	ENSG00000164129	ENSG00000160683	ENSG00000146399	ENSG00000181803
18mer, Experiment 2,"UP_SEQ_FEATURE","TRANSMEM:Helical;" Name=2""	99	5.47566371681416	1.60592400244554e-12	ENSG00000135569	ENSG00000171942	ENSG00000170605	ENSG00000128519	ENSG00000164175	ENSG00000169508	ENSG00000181616	ENSG00000255582	ENSG00000221858	ENSG00000103044	ENSG00000180785	ENSG00000172365	ENSG00000173578	ENSG00000225781	ENSG00000166368	ENSG00000063127	ENSG00000102239	ENSG00000183484	ENSG00000188778	ENSG00000147145	ENSG00000180934	ENSG00000185821	ENSG00000176281	ENSG00000255298	ENSG00000186119	ENSG00000104321	ENSG00000150261	ENSG00000108405	ENSG00000175485	ENSG00000150269	ENSG00000197437	ENSG00000064547	ENSG00000254834	ENSG00000160791	ENSG00000221910	ENSG00000165204	ENSG00000186306	ENSG00000196171	ENSG00000181017	ENSG00000172146	ENSG00000205330	ENSG00000102539	ENSG00000164129	ENSG00000160683	ENSG00000146399	ENSG00000181803
18mer, Experiment 2,"UP_KW_BIOLOGICAL_PROCESS","KW-0552~Olfaction",54,2.98672566371681,2.98519128814788e-12,"ENSG00000172150, ENSG00000177201, ENSG00000174970, ENSG00000175143, ENSG00000171942, ENSG00000203663, ENSG00000170605, ENSG00000255307, ENSG00000276240, ENSG00000181616, ENSG00000255582, ENSG00000221858, ENSG00000279514, ENSG00000180785, ENSG00000255095, ENSG00000176922, ENSG00000187080, E…
18mer, Experiment 2,"GOTERM_MF_DIRECT","GO:0004930~G-protein coupled receptor activity",78,4.3141592920354,3.19650224157062e-12,"ENSG00000172150, ENSG00000177201, ENSG00000135569, ENSG00000174970, ENSG00000175143, ENSG00000111432, ENSG00000134830, ENSG00000171942, ENSG00000203663, ENSG00000170605, ENSG00000128519, ENSG00000255307, ENSG00000276240, ENSG00000181616, ENSG00000169508, ENSG00000255582…
18mer, Experiment 2,"GOTERM_BP_DIRECT","GO:0007186~G-protein coupled receptor signaling pathway",88,4.86725663716814,3.29872674344934e-12,"ENSG00000172150, ENSG00000177201, ENSG00000135569, ENSG00000006638, ENSG00000174970, ENSG00000175143, ENSG00000111432, ENSG00000171942, ENSG00000060558, ENSG00000203663, ENSG00000170605, ENSG00000128519, ENSG00000255307, ENSG00000276240, ENSG00000124875, ENSG0…
18mer, Experiment 2,"GOTERM_MF_DIRECT","GO:0004984~olfactory receptor activity",55,3.04203539823009,3.80483692459909e-12,"ENSG00000172150, ENSG00000177201, ENSG00000174970, ENSG00000175143, ENSG00000171942, ENSG00000203663, ENSG00000170605, ENSG00000255307, ENSG00000276240, ENSG00000181616, ENSG00000255582, ENSG00000221858, ENSG00000279514, ENSG00000180785, ENSG00000255095, ENSG00000176922, ENSG0…
18mer, Experiment 2,"INTERPRO","IPR000725:Olfactory receptor",54,2.98672566371681,6.24581324098865e-12,"ENSG00000172150, ENSG00000177201, ENSG00000174970, ENSG00000175143, ENSG00000171942, ENSG00000203663, ENSG00000170605, ENSG00000255307, ENSG00000276240, ENSG00000181616, ENSG00000255582, ENSG00000221858, ENSG00000279514, ENSG00000180785, ENSG00000255095, ENSG00000176922, ENSG00000187080, ENSG00…
18mer, Experiment 2,"UP_SEQ_FEATURE","DOMAIN:G-protein coupled receptors family 1 profile",68,3.76106194690266,1.46221602235223e-11,"ENSG00000172150, ENSG00000177201, ENSG00000006638, ENSG00000174970, ENSG00000175143, ENSG00000134830, ENSG00000171942, ENSG00000203663, ENSG00000170605, ENSG00000255307, ENSG00000276240, ENSG00000187258, ENSG00000181616, ENSG00000169508, ENSG00000279514, ENSG0000016…
18mer, Experiment 2,"KEGG_PATHWAY","hsa04740:Olfactory transduction",52,2.87610619469027,2.9816410385096e-11,"ENSG00000172150, ENSG00000177201, ENSG00000174970, ENSG00000175143, ENSG00000171942, ENSG00000203663, ENSG00000170605, ENSG00000255307, ENSG00000276240, ENSG00000181616, ENSG00000255582, ENSG00000221858, ENSG00000279514, ENSG00000180785, ENSG00000255095, ENSG00000176922, ENSG00000187080, …
18mer, Experiment 2,"GOTERM_CC_DIRECT","GO:0005576~extracellular region",149,8.24115044247788,4.92294674917364e-10,"ENSG00000183801, ENSG00000095587, ENSG00000154485, ENSG00000118271, ENSG00000150281, ENSG00000133661, ENSG00000211648, ENSG00000175868, ENSG00000172236, ENSG00000138798, ENSG00000170965, ENSG00000075290, ENSG00000205403, ENSG00000078579, ENSG00000171819, ENSG00000154080, ENSG0000014…
18mer, Experiment 2,"UP_SEQ_FEATURE","TOPO_DOM:Cytoplasmic",240,13.2743362831858,1.19096953544324e-09,"ENSG00000261587, ENSG00000135569, ENSG00000178297, ENSG00000115155, ENSG00000124557, ENSG00000276045, ENSG00000255582, ENSG00000154080, ENSG00000016402, ENSG00000198691, ENSG00000103044, ENSG00000150275, ENSG00000070731, ENSG00000149043, ENSG00000204420, ENSG00000104938, ENSG00000213937, ENSG000…
18mer, Experiment 2,"GOTERM_CC_DIRECT","GO:0005886~plasma membrane",298,16.4823008849558,2.96315016110081e-09,"ENSG00000174371, ENSG00000135569, ENSG00000178297, ENSG00000065135, ENSG00000211648, ENSG00000124557, ENSG00000276045, ENSG00000255582, ENSG00000016402, ENSG00000198691, ENSG00000103044, ENSG00000150275, ENSG00000114737, ENSG00000149043, ENSG00000204420, ENSG00000196711, ENSG00000104938,…
18mer, Experiment 2,"GOTERM_CC_DIRECT","GO:0016021~integral component of membrane",295,16.3163716814159,2.01061271055433e-08,"ENSG00000261587, ENSG00000178297, ENSG00000196167, ENSG00000198225, ENSG00000115155, ENSG00000167165, ENSG00000106560, ENSG00000124557, ENSG00000182685, ENSG00000276045, ENSG00000255582, ENSG00000154080, ENSG00000016402, ENSG00000198691, ENSG00000103044, ENSG00000150275, E…
18mer, Experiment 2,"UP_KW_MOLECULAR_FUNCTION","KW-0675~Receptor",130,7.19026548672566,6.77730690316862e-08,"ENSG00000135569, ENSG00000135960, ENSG00000164171, ENSG00000171942, ENSG00000170605, ENSG00000128519, ENSG00000169508, ENSG00000181616, ENSG00000255582, ENSG00000221858, ENSG00000016402, ENSG00000180785, ENSG00000204420, ENSG00000172365, ENSG00000104938, ENSG00000173578, ENSG00000213937, E…
18mer, Experiment 2,"GOTERM_CC_DIRECT","GO:0005887~integral component of plasma membrane",101,5.58628318584071,1.34872061615392e-07,"ENSG00000135569, ENSG00000095981, ENSG00000178297, ENSG00000171942, ENSG00000188820, ENSG00000169508, ENSG00000276045, ENSG00000124557, ENSG00000143595, ENSG00000016402, ENSG00000198691, ENSG00000103044, ENSG00000126460, ENSG00000150275, ENSG00000104938, ENSG0000017…
18mer, Experiment 2,"UP_KW_CELLULAR_COMPONENT","KW-1003~Cell membrane",229,12.6659292035398,1.69056916387629e-06,"ENSG00000261587, ENSG00000135569, ENSG00000178297, ENSG00000065135, ENSG00000211648, ENSG00000115155, ENSG00000276045, ENSG00000255582, ENSG00000103044, ENSG00000150275, ENSG00000149043, ENSG00000204420, ENSG00000196711, ENSG00000104938, ENSG00000213937, ENSG00000121858, ENSG000001557…
18mer, Experiment 2,"GOTERM_CC_DIRECT","GO:0005615~extracellular space",121,6.6924778761062,5.94983710637611e-06,"ENSG00000183801, ENSG00000095587, ENSG00000154485, ENSG00000166509, ENSG00000118271, ENSG00000150281, ENSG00000133661, ENSG00000211648, ENSG00000175868, ENSG00000172236, ENSG00000112562, ENSG00000138798, ENSG00000075290, ENSG00000205403, ENSG00000078579, ENSG00000171819, ENSG000001245…
18mer, Experiment 2,"INTERPRO","IPR009057:Homeodomain-like",32,1.76991150442478,1.48703588107983e-05,"ENSG00000212993, ENSG00000151650, ENSG00000131721, ENSG00000120093, ENSG00000120094, ENSG00000107859, ENSG00000105717, ENSG00000135100, ENSG00000154227, ENSG00000197757, ENSG00000148704, ENSG00000204531, ENSG00000185697, ENSG00000105392, ENSG00000184302, ENSG00000185610, ENSG00000169989, ENSG0000…
18mer, Experiment 2,"GOTERM_CC_DIRECT","GO:0009897~external side of plasma membrane",41,2.26769911504425,1.81180138794109e-05,"ENSG00000007908, ENSG00000108405, ENSG00000110203, ENSG00000164509, ENSG00000164171, ENSG00000134258, ENSG00000211949, ENSG00000162692, ENSG00000160791, ENSG00000168594, ENSG00000128519, ENSG00000102104, ENSG00000124557, ENSG00000117090, ENSG00000211970, ENSG00000177455, …
18mer, Experiment 2,"UP_SEQ_FEATURE","TRANSMEM:Helical",292,16.1504424778761,2.21020032370302e-05,"ENSG00000261587, ENSG00000178297, ENSG00000196167, ENSG00000198225, ENSG00000115155, ENSG00000167165, ENSG00000106560, ENSG00000124557, ENSG00000182685, ENSG00000276045, ENSG00000154080, ENSG00000016402, ENSG00000198691, ENSG00000103044, ENSG00000150275, ENSG00000149043, ENSG00000204420, ENSG0000010…
18mer, Experiment 2,"KEGG_PATHWAY","hsa04060:Cytokine-cytokine receptor interaction",29,1.60398230088496,6.03555103646121e-05,"ENSG00000156466, ENSG00000130513, ENSG00000164509, ENSG00000163739, ENSG00000150281, ENSG00000135960, ENSG00000136695, ENSG00000166090, ENSG00000233816, ENSG00000160791, ENSG00000124875, ENSG00000164136, ENSG00000016402, ENSG00000181634, ENSG00000158813, ENSG00000181374, …
18mer, Experiment 2,"INTERPRO","IPR001356:Homeodomain",26,1.43805309734513,6.73942001149312e-05,"ENSG00000212993, ENSG00000151650, ENSG00000131721, ENSG00000120093, ENSG00000120094, ENSG00000107859, ENSG00000105717, ENSG00000135100, ENSG00000154227, ENSG00000197757, ENSG00000148704, ENSG00000204531, ENSG00000105392, ENSG00000184302, ENSG00000185610, ENSG00000275410, ENSG00000101076, ENSG000001088…
18mer, Experiment 2,"SMART","SM00389:HOX",26,1.43805309734513,6.81481487216429e-05,"ENSG00000212993, ENSG00000151650, ENSG00000131721, ENSG00000120093, ENSG00000120094, ENSG00000107859, ENSG00000105717, ENSG00000135100, ENSG00000154227, ENSG00000197757, ENSG00000148704, ENSG00000204531, ENSG00000105392, ENSG00000184302, ENSG00000185610, ENSG00000275410, ENSG00000101076, ENSG00000108813, ENSG00000…
18mer, Experiment 2,"INTERPRO","IPR016187:C-type lectin fold",16,0.884955752212389,7.02991298161392e-05,"ENSG00000007908, ENSG00000161944, ENSG00000166509, ENSG00000197565, ENSG00000133661, ENSG00000111796, ENSG00000104938, ENSG00000134545, ENSG00000172016, ENSG00000115386, ENSG00000188585, ENSG00000258227, ENSG00000256660, ENSG00000140511, ENSG00000148702, ENSG00000054219",791,114,19129,3.394149…
18mer, Experiment 2,"SMART","SM01381:SM01381",17,0.940265486725664,7.11623476971705e-05,"ENSG00000158748, ENSG00000135569, ENSG00000176136, ENSG00000121807, ENSG00000064547, ENSG00000102539, ENSG00000160791, ENSG00000102239, ENSG00000164129, ENSG00000276240, ENSG00000188778, ENSG00000146399, ENSG00000169508, ENSG00000180934, ENSG00000147145, ENSG00000162009, ENSG00000167359",443,124,10366,3.20800…
18mer, Experiment 2,"UP_SEQ_FEATURE","DNA_BIND:Homeobox",25,1.38274336283186,8.06573703643195e-05,"ENSG00000212993, ENSG00000151650, ENSG00000131721, ENSG00000120093, ENSG00000120094, ENSG00000107859, ENSG00000135100, ENSG00000154227, ENSG00000197757, ENSG00000148704, ENSG00000204531, ENSG00000105392, ENSG00000184302, ENSG00000185610, ENSG00000275410, ENSG00000101076, ENSG00000108813, ENSG0000010…
18mer, Experiment 2,"INTERPRO","IPR001314:Peptidase S1A, chymotrypsin-type",16,0.884955752212389,0.000104737705739589,"ENSG00000137648, ENSG00000178297, ENSG00000172382, ENSG00000261603, ENSG00000172236, ENSG00000164099, ENSG00000167754, ENSG00000167751, ENSG00000205403, ENSG00000184012, ENSG00000165076, ENSG00000276717, ENSG00000100312, ENSG00000103355, ENSG00000148702, ENSG00000186715",791,118,…
18mer, Experiment 2,"INTERPRO","IPR016186:C-type lectin-like",15,0.829646017699115,0.00011659470649386,"ENSG00000007908, ENSG00000161944, ENSG00000166509, ENSG00000133661, ENSG00000111796, ENSG00000104938, ENSG00000134545, ENSG00000172016, ENSG00000115386, ENSG00000188585, ENSG00000258227, ENSG00000256660, ENSG00000140511, ENSG00000148702, ENSG00000054219",791,106,19129,3.42216682966391,0.1206844…
18mer, Experiment 2,"GOTERM_CC_DIRECT","GO:0016324~apical plasma membrane",34,1.88053097345133,0.000144026306951514,"ENSG00000130234, ENSG00000073734, ENSG00000001626, ENSG00000137204, ENSG00000174358, ENSG00000131183, ENSG00000152049, ENSG00000124839, ENSG00000164893, ENSG00000138079, ENSG00000165240, ENSG00000070915, ENSG00000273777, ENSG00000143595, ENSG00000162456, ENSG00000133116, ENSG000001…
18mer, Experiment 2,"UP_SEQ_FEATURE","DOMAIN:Homeobox",17,0.940265486725664,0.000200126843343507,"ENSG00000212993, ENSG00000131721, ENSG00000120093, ENSG00000120094, ENSG00000107859, ENSG00000135100, ENSG00000154227, ENSG00000197757, ENSG00000204531, ENSG00000152804, ENSG00000184302, ENSG00000106031, ENSG00000120068, ENSG00000106331, ENSG00000101076, ENSG00000275410, ENSG00000169856",889,133,2058…
18mer, Experiment 2,"INTERPRO","IPR001254:Peptidase S1",16,0.884955752212389,0.000219607108058212,"ENSG00000137648, ENSG00000178297, ENSG00000172382, ENSG00000261603, ENSG00000172236, ENSG00000164099, ENSG00000167754, ENSG00000167751, ENSG00000205403, ENSG00000184012, ENSG00000165076, ENSG00000276717, ENSG00000100312, ENSG00000103355, ENSG00000148702, ENSG00000186715",791,126,19129,3.070896795296…
18mer, Experiment 2,"SMART","SM00020:Tryp_SPc",16,0.884955752212389,0.000225395978445113,"ENSG00000137648, ENSG00000178297, ENSG00000172382, ENSG00000261603, ENSG00000172236, ENSG00000164099, ENSG00000167754, ENSG00000167751, ENSG00000205403, ENSG00000184012, ENSG00000165076, ENSG00000276717, ENSG00000100312, ENSG00000103355, ENSG00000148702, ENSG00000186715",443,123,10366,3.04384371157481,0.0552…
18mer, Experiment 2,"INTERPRO","IPR001304:C-type lectin",13,0.719026548672566,0.000321975030447112,"ENSG00000007908, ENSG00000161944, ENSG00000166509, ENSG00000133661, ENSG00000111796, ENSG00000104938, ENSG00000134545, ENSG00000172016, ENSG00000115386, ENSG00000188585, ENSG00000258227, ENSG00000256660, ENSG00000054219",791,90,19129,3.49314510464953,0.29896372355124,0.0355138458583165,0.0352562658…
18mer, Experiment 2,"SMART","SM00034:CLECT",13,0.719026548672566,0.00033608369789716,"ENSG00000007908, ENSG00000161944, ENSG00000166509, ENSG00000133661, ENSG00000111796, ENSG00000104938, ENSG00000134545, ENSG00000172016, ENSG00000115386, ENSG00000188585, ENSG00000258227, ENSG00000256660, ENSG00000054219",443,88,10366,3.45675148778986,0.0812188525500416,0.0211732729675211,0.0210052311185725;
18mer, Experiment 2,"KEGG_PATHWAY","hsa04080:Neuroactive ligand-receptor interaction",31,1.7146017699115,0.000422199028906065,"ENSG00000108405, ENSG00000158748, ENSG00000135569, ENSG00000176136, ENSG00000006638, ENSG00000049247, ENSG00000064547, ENSG00000110680, ENSG00000175868, ENSG00000188582, ENSG00000187258, ENSG00000149735, ENSG00000237353, ENSG00000141433, ENSG00000128564, ENSG00000106018, …
18mer, Experiment 2,"INTERPRO","IPR009003:Trypsin-like cysteine/serine peptidase domain",16,0.884955752212389,0.000466049454384355,"ENSG00000137648, ENSG00000178297, ENSG00000172382, ENSG00000261603, ENSG00000172236, ENSG00000164099, ENSG00000167754, ENSG00000167751, ENSG00000205403, ENSG00000184012, ENSG00000165076, ENSG00000276717, ENSG00000100312, ENSG00000103355, ENSG00000148702, ENSG00000186…
18mer, Experiment 2,"UP_KW_LIGAND","KW-0430~Lectin",17,0.940265486725664,0.000720879848066398,"ENSG00000007908, ENSG00000161944, ENSG00000166509, ENSG00000133661, ENSG00000115339, ENSG00000111796, ENSG00000104938, ENSG00000134545, ENSG00000172016, ENSG00000115386, ENSG00000168995, ENSG00000188585, ENSG00000170959, ENSG00000258227, ENSG00000105383, ENSG00000256660, ENSG00000054219",255,176,6902,2.…
18mer, Experiment 2,"GOTERM_CC_DIRECT","GO:0001533~cornified envelope",10,0.553097345132743,0.000749717929386411,"ENSG00000092295, ENSG00000163209, ENSG00000081277, ENSG00000186832, ENSG00000204539, ENSG00000197191, ENSG00000121552, ENSG00000143520, ENSG00000189182, ENSG00000206075",840,61,20660,4.032006245121,0.296543741862488,0.0439522136102783,0.0436710693867584;
18mer, Experiment 2,"UP_KW_MOLECULAR_FUNCTION","KW-0372~Hormone",13,0.719026548672566,0.00123089208872483,"ENSG00000133116, ENSG00000128165, ENSG00000049247, ENSG00000118271, ENSG00000136488, ENSG00000213218, ENSG00000130173, ENSG00000110680, ENSG00000175868, ENSG00000184163, ENSG00000188958, ENSG00000149735, ENSG00000141433",525,98,11871,2.99947521865889,0.104925678411998,0.0276950719963088,0.02…
18mer, Experiment 2,"UP_KW_DOMAIN","KW-0371~Homeobox",24,1.32743362831858,0.00231325642224733,"ENSG00000212993, ENSG00000151650, ENSG00000131721, ENSG00000120093, ENSG00000120094, ENSG00000108813, ENSG00000107859, ENSG00000109705, ENSG00000215612, ENSG00000105717, ENSG00000135100, ENSG00000197757, ENSG00000148704, ENSG00000204531, ENSG00000152804, ENSG00000105392, ENSG00000184302, ENSG00000185610…
18mer, Experiment 2,"UP_KW_DOMAIN","KW-1133~Transmembrane helix",317,17.533185840708,0.0024857664849479,"ENSG00000261587, ENSG00000135569, ENSG00000178297, ENSG00000196167, ENSG00000198225, ENSG00000115155, ENSG00000167165, ENSG00000106560, ENSG00000124557, ENSG00000182685, ENSG00000276045, ENSG00000255582, ENSG00000154080, ENSG00000016402, ENSG00000198691, ENSG00000103044, ENSG00000150275, ENSG0…
18mer, Experiment 2,"UP_KW_DOMAIN","KW-0812~Transmembrane",319,17.6438053097345,0.00288035192824149,"ENSG00000261587, ENSG00000135569, ENSG00000178297, ENSG00000196167, ENSG00000198225, ENSG00000115155, ENSG00000167165, ENSG00000106560, ENSG00000124557, ENSG00000182685, ENSG00000276045, ENSG00000255582, ENSG00000154080, ENSG00000016402, ENSG00000198691, ENSG00000103044, ENSG00000150275, ENSG00000…
18mer, Experiment 2,"UP_KW_DOMAIN","KW-0732~Signal",242,13.3849557522124,0.00540210919479975,"ENSG00000095587, ENSG00000261587, ENSG00000166509, ENSG00000211648, ENSG00000112562, ENSG00000075290, ENSG00000205403, ENSG00000167165, ENSG00000124557, ENSG00000149735, ENSG00000016402, ENSG00000237353, ENSG00000123342, ENSG00000150275, ENSG00000070731, ENSG00000113525, ENSG00000169594, ENSG00000138722,…
18mer, Experiment 2,"UP_KW_DOMAIN","KW-0563~Paired box",4,0.221238938053097,0.00723145376462788,"ENSG00000198807, ENSG00000125813, ENSG00000106331, ENSG00000196092",694,9,14587,9.34165866154339,0.189799958153963,0.0419424318348417,0.037603559576065;
24mer, Experiment 2,"UP_KW_PTM","KW-1015~Disulfide bond",68,13.2553606237817,4.80196141466781e-07,"ENSG00000239732, ENSG00000174130, ENSG00000179546, ENSG00000099985, ENSG00000276085, ENSG00000203581, ENSG00000064205, ENSG00000117971, ENSG00000144648, ENSG00000138271, ENSG00000189433, ENSG00000159496, ENSG00000162591, ENSG00000010704, ENSG00000156140, ENSG00000146385, ENSG00000147873, ENSG0000027…
24mer, Experiment 2,"UP_KW_PTM","KW-0325~Glycoprotein",76,14.8148148148148,3.69354041381759e-06,"ENSG00000239732, ENSG00000174130, ENSG00000179546, ENSG00000099985, ENSG00000134551, ENSG00000173401, ENSG00000042813, ENSG00000175505, ENSG00000267368, ENSG00000117971, ENSG00000172901, ENSG00000144648, ENSG00000138271, ENSG00000159496, ENSG00000162591, ENSG00000010704, ENSG00000156140, ENSG000001463…
24mer, Experiment 2,"UP_KW_MOLECULAR_FUNCTION","KW-0297~G-protein coupled receptor",22,4.28849902534113,0.000142688103222554,"ENSG00000179546, ENSG00000050628, ENSG00000171481, ENSG00000173890, ENSG00000203581, ENSG00000280236, ENSG00000181282, ENSG00000174837, ENSG00000169214, ENSG00000169676, ENSG00000168126, ENSG00000144648, ENSG00000167332, ENSG00000138271, ENSG00000159496, ENSG00000147246, E…
24mer, Experiment 2,"UP_KW_MOLECULAR_FUNCTION","KW-0807~Transducer",22,4.28849902534113,0.000422411519546642,"ENSG00000179546, ENSG00000050628, ENSG00000171481, ENSG00000173890, ENSG00000203581, ENSG00000280236, ENSG00000181282, ENSG00000174837, ENSG00000169214, ENSG00000169676, ENSG00000168126, ENSG00000144648, ENSG00000167332, ENSG00000138271, ENSG00000159496, ENSG00000147246, ENSG00000146385, …
[truncated: 60 more columns]
