# Supplementary material for: Exploring the impact of primer length on efficient gene detection via high-throughput sequencing
Source: Nat Commun. 2024 Jul 12;15:5858. doi: 10.1038/s41467-024-49685-0 (PMC11245535; doi:10.1038/s41467-024-49685-0)
Supplement: Supplementary file 4 — Supplementary Data 1-12 [file 41467_2024_49685_MOESM4_ESM.zip › SupplementaryData/SupplementaryData8_unique_gene_list_6mer_exp2.csv]

Supplementary Data 8: Uniquely detected genes of the random 6mer. Ensembl gene identifiers, gene names, biotypes as well as functional information of the genes that were uniquely detected with the random 6mer in at least two out of three technical replicates (sequencing experiment 2, subsampled to 30 million reads per replicate).
Ensembl Gene ID	gene_name	gene_biotype	description
ENSG00000000971	CFH	protein_coding	complement factor H [Source:HGNC Symbol;Acc:HGNC:4883]
ENSG00000006128	TAC1	protein_coding	tachykinin precursor 1 [Source:HGNC Symbol;Acc:HGNC:11517]
ENSG00000010671	BTK	protein_coding	Bruton tyrosine kinase [Source:HGNC Symbol;Acc:HGNC:1133]
ENSG00000019102	VSIG2	protein_coding	V-set and immunoglobulin domain containing 2 [Source:HGNC Symbol;Acc:HGNC:17149]
ENSG00000029993	HMGB3	protein_coding	high mobility group box 3 [Source:HGNC Symbol;Acc:HGNC:5004]
ENSG00000036565	SLC18A1	protein_coding	solute carrier family 18 member A1 [Source:HGNC Symbol;Acc:HGNC:10934]
ENSG00000046604	DSG2	protein_coding	desmoglein 2 [Source:HGNC Symbol;Acc:HGNC:3049]
ENSG00000056277	ZNF280C	protein_coding	zinc finger protein 280C [Source:HGNC Symbol;Acc:HGNC:25955]
ENSG00000056558	TRAF1	protein_coding	TNF receptor associated factor 1 [Source:HGNC Symbol;Acc:HGNC:12031]
ENSG00000064489	BORCS8-MEF2B	protein_coding	BORCS8-MEF2B readthrough [Source:HGNC Symbol;Acc:HGNC:39979]
ENSG00000070388	FGF22	protein_coding	fibroblast growth factor 22 [Source:HGNC Symbol;Acc:HGNC:3679]
ENSG00000071539	TRIP13	protein_coding	thyroid hormone receptor interactor 13 [Source:HGNC Symbol;Acc:HGNC:12307]
ENSG00000075089	ACTR6	protein_coding	actin related protein 6 [Source:HGNC Symbol;Acc:HGNC:24025]
ENSG00000077984	CST7	protein_coding	cystatin F [Source:HGNC Symbol;Acc:HGNC:2479]
ENSG00000078589	P2RY10	protein_coding	P2Y receptor family member 10 [Source:HGNC Symbol;Acc:HGNC:19906]
ENSG00000078795	PKD2L2	protein_coding	polycystin 2 like 2, transient receptor potential cation channel [Source:HGNC Symbol;Acc:HGNC:9012]
ENSG00000079150	FKBP7	protein_coding	FKBP prolyl isomerase 7 [Source:HGNC Symbol;Acc:HGNC:3723]
ENSG00000079385	CEACAM1	protein_coding	CEA cell adhesion molecule 1 [Source:HGNC Symbol;Acc:HGNC:1814]
ENSG00000081041	CXCL2	protein_coding	C-X-C motif chemokine ligand 2 [Source:HGNC Symbol;Acc:HGNC:4603]
ENSG00000082126	MPP4	protein_coding	membrane palmitoylated protein 4 [Source:HGNC Symbol;Acc:HGNC:13680]
ENSG00000085563	ABCB1	protein_coding	ATP binding cassette subfamily B member 1 [Source:HGNC Symbol;Acc:HGNC:40]
ENSG00000088305	DNMT3B	protein_coding	DNA methyltransferase 3 beta [Source:HGNC Symbol;Acc:HGNC:2979]
ENSG00000089048	ESF1	protein_coding	ESF1 nucleolar pre-rRNA processing protein homolog [Source:HGNC Symbol;Acc:HGNC:15898]
ENSG00000089685	BIRC5	protein_coding	baculoviral IAP repeat containing 5 [Source:HGNC Symbol;Acc:HGNC:593]
ENSG00000091009	RBM27	protein_coding	RNA binding motif protein 27 [Source:HGNC Symbol;Acc:HGNC:29243]
ENSG00000091482	SMPX	protein_coding	small muscle protein X-linked [Source:HGNC Symbol;Acc:HGNC:11122]
ENSG00000096433	ITPR3	protein_coding	inositol 1,4,5-trisphosphate receptor type 3 [Source:HGNC Symbol;Acc:HGNC:6182]
ENSG00000096872	IFT74	protein_coding	intraflagellar transport 74 [Source:HGNC Symbol;Acc:HGNC:21424]
ENSG00000099625	CBARP	protein_coding	CACN subunit beta associated regulatory protein [Source:HGNC Symbol;Acc:HGNC:28617]
ENSG00000100867	DHRS2	protein_coding	dehydrogenase/reductase 2 [Source:HGNC Symbol;Acc:HGNC:18349]
ENSG00000101251	SEL1L2	protein_coding	SEL1L2 adaptor subunit of ERAD E3 ligase [Source:HGNC Symbol;Acc:HGNC:15897]
ENSG00000101695	RNF125	protein_coding	ring finger protein 125 [Source:HGNC Symbol;Acc:HGNC:21150]
ENSG00000103426	CORO7-PAM16	protein_coding	CORO7-PAM16 readthrough [Source:HGNC Symbol;Acc:HGNC:44424]
ENSG00000103642	LACTB	protein_coding	lactamase beta [Source:HGNC Symbol;Acc:HGNC:16468]
ENSG00000104213	PDGFRL	protein_coding	platelet derived growth factor receptor like [Source:HGNC Symbol;Acc:HGNC:8805]
ENSG00000105227	PRX	protein_coding	periaxin [Source:HGNC Symbol;Acc:HGNC:13797]
ENSG00000105792	CFAP69	protein_coding	cilia and flagella associated protein 69 [Source:HGNC Symbol;Acc:HGNC:26107]
ENSG00000105982	RNF32	protein_coding	ring finger protein 32 [Source:HGNC Symbol;Acc:HGNC:17118]
ENSG00000106013	ANKRD7	protein_coding	ankyrin repeat domain 7 [Source:HGNC Symbol;Acc:HGNC:18588]
ENSG00000106025	TSPAN12	protein_coding	tetraspanin 12 [Source:HGNC Symbol;Acc:HGNC:21641]
ENSG00000106113	CRHR2	protein_coding	corticotropin releasing hormone receptor 2 [Source:HGNC Symbol;Acc:HGNC:2358]
ENSG00000106133	NSUN5P2	transcribed_unprocessed_pseudogene	NSUN5 pseudogene 2 [Source:HGNC Symbol;Acc:HGNC:16609]
ENSG00000106366	SERPINE1	protein_coding	serpin family E member 1 [Source:HGNC Symbol;Acc:HGNC:8583]
ENSG00000107984	DKK1	protein_coding	dickkopf WNT signaling pathway inhibitor 1 [Source:HGNC Symbol;Acc:HGNC:2891]
ENSG00000109047	RCVRN	protein_coding	recoverin [Source:HGNC Symbol;Acc:HGNC:9937]
ENSG00000109625	CPZ	protein_coding	carboxypeptidase Z [Source:HGNC Symbol;Acc:HGNC:2333]
ENSG00000110628	SLC22A18	protein_coding	solute carrier family 22 member 18 [Source:HGNC Symbol;Acc:HGNC:10964]
ENSG00000111247	RAD51AP1	protein_coding	RAD51 associated protein 1 [Source:HGNC Symbol;Acc:HGNC:16956]
ENSG00000112079	STK38	protein_coding	serine/threonine kinase 38 [Source:HGNC Symbol;Acc:HGNC:17847]
ENSG00000112208	BAG2	protein_coding	BAG cochaperone 2 [Source:HGNC Symbol;Acc:HGNC:938]
ENSG00000112365	ZBTB24	protein_coding	zinc finger and BTB domain containing 24 [Source:HGNC Symbol;Acc:HGNC:21143]
ENSG00000113073	SLC4A9	protein_coding	solute carrier family 4 member 9 [Source:HGNC Symbol;Acc:HGNC:11035]
ENSG00000113083	LOX	protein_coding	lysyl oxidase [Source:HGNC Symbol;Acc:HGNC:6664]
ENSG00000113249	HAVCR1	protein_coding	hepatitis A virus cellular receptor 1 [Source:HGNC Symbol;Acc:HGNC:17866]
ENSG00000113262	GRM6	protein_coding	glutamate metabotropic receptor 6 [Source:HGNC Symbol;Acc:HGNC:4598]
ENSG00000115616	SLC9A2	protein_coding	solute carrier family 9 member A2 [Source:HGNC Symbol;Acc:HGNC:11072]
ENSG00000116017	ARID3A	protein_coding	AT-rich interaction domain 3A [Source:HGNC Symbol;Acc:HGNC:3031]
ENSG00000121210	TMEM131L	protein_coding	transmembrane 131 like [Source:HGNC Symbol;Acc:HGNC:29146]
ENSG00000121895	TMEM156	protein_coding	transmembrane protein 156 [Source:HGNC Symbol;Acc:HGNC:26260]
ENSG00000122224	LY9	protein_coding	lymphocyte antigen 9 [Source:HGNC Symbol;Acc:HGNC:6730]
ENSG00000122641	INHBA	protein_coding	inhibin subunit beta A [Source:HGNC Symbol;Acc:HGNC:6066]
ENSG00000122861	PLAU	protein_coding	plasminogen activator, urokinase [Source:HGNC Symbol;Acc:HGNC:9052]
ENSG00000123975	CKS2	protein_coding	CDC28 protein kinase regulatory subunit 2 [Source:HGNC Symbol;Acc:HGNC:2000]
ENSG00000124915	MYRF-AS1	lncRNA	MYRF antisense RNA 1 [Source:HGNC Symbol;Acc:HGNC:24506]
ENSG00000125351	UPF3B	protein_coding	UPF3B regulator of nonsense mediated mRNA decay [Source:HGNC Symbol;Acc:HGNC:20439]
ENSG00000125430	HS3ST3B1	protein_coding	heparan sulfate-glucosamine 3-sulfotransferase 3B1 [Source:HGNC Symbol;Acc:HGNC:5198]
ENSG00000125657	TNFSF9	protein_coding	TNF superfamily member 9 [Source:HGNC Symbol;Acc:HGNC:11939]
ENSG00000125845	BMP2	protein_coding	bone morphogenetic protein 2 [Source:HGNC Symbol;Acc:HGNC:1069]
ENSG00000125864	BFSP1	protein_coding	beaded filament structural protein 1 [Source:HGNC Symbol;Acc:HGNC:1040]
ENSG00000125872	LRRN4	protein_coding	leucine rich repeat neuronal 4 [Source:HGNC Symbol;Acc:HGNC:16208]
ENSG00000126733	DACH2	protein_coding	dachshund family transcription factor 2 [Source:HGNC Symbol;Acc:HGNC:16814]
ENSG00000127337	YEATS4	protein_coding	YEATS domain containing 4 [Source:HGNC Symbol;Acc:HGNC:24859]
ENSG00000128654	MTX2	protein_coding	metaxin 2 [Source:HGNC Symbol;Acc:HGNC:7506]
ENSG00000129450	SIGLEC9	protein_coding	sialic acid binding Ig like lectin 9 [Source:HGNC Symbol;Acc:HGNC:10878]
ENSG00000129455	KLK8	protein_coding	kallikrein related peptidase 8 [Source:HGNC Symbol;Acc:HGNC:6369]
ENSG00000129534	MIS18BP1	protein_coding	MIS18 binding protein 1 [Source:HGNC Symbol;Acc:HGNC:20190]
ENSG00000129646	QRICH2	protein_coding	glutamine rich 2 [Source:HGNC Symbol;Acc:HGNC:25326]
ENSG00000130038	CRACR2A	protein_coding	calcium release activated channel regulator 2A [Source:HGNC Symbol;Acc:HGNC:28657]
ENSG00000130656	HBZ	protein_coding	hemoglobin subunit zeta [Source:HGNC Symbol;Acc:HGNC:4835]
ENSG00000130751	NPAS1	protein_coding	neuronal PAS domain protein 1 [Source:HGNC Symbol;Acc:HGNC:7894]
ENSG00000131042	LILRB2	protein_coding	leukocyte immunoglobulin like receptor B2 [Source:HGNC Symbol;Acc:HGNC:6606]
ENSG00000131979	GCH1	protein_coding	GTP cyclohydrolase 1 [Source:HGNC Symbol;Acc:HGNC:4193]
ENSG00000132003	ZSWIM4	protein_coding	zinc finger SWIM-type containing 4 [Source:HGNC Symbol;Acc:HGNC:25704]
ENSG00000132801	ZSWIM3	protein_coding	zinc finger SWIM-type containing 3 [Source:HGNC Symbol;Acc:HGNC:16157]
ENSG00000132837	DMGDH	protein_coding	dimethylglycine dehydrogenase [Source:HGNC Symbol;Acc:HGNC:24475]
ENSG00000133119	RFC3	protein_coding	replication factor C subunit 3 [Source:HGNC Symbol;Acc:HGNC:9971]
ENSG00000133433	GSTT2B	protein_coding	glutathione S-transferase theta 2B [Source:HGNC Symbol;Acc:HGNC:33437]
ENSG00000133640	LRRIQ1	protein_coding	leucine rich repeats and IQ motif containing 1 [Source:HGNC Symbol;Acc:HGNC:25708]
ENSG00000134146	DPH6	protein_coding	diphthamine biosynthesis 6 [Source:HGNC Symbol;Acc:HGNC:30543]
ENSG00000134438	RAX	protein_coding	retina and anterior neural fold homeobox [Source:HGNC Symbol;Acc:HGNC:18662]
ENSG00000134602	STK26	protein_coding	serine/threonine kinase 26 [Source:HGNC Symbol;Acc:HGNC:18174]
ENSG00000134917	ADAMTS8	protein_coding	ADAM metallopeptidase with thrombospondin type 1 motif 8 [Source:HGNC Symbol;Acc:HGNC:224]
ENSG00000134940	ACRV1	protein_coding	acrosomal vesicle protein 1 [Source:HGNC Symbol;Acc:HGNC:127]
ENSG00000134954	ETS1	protein_coding	ETS proto-oncogene 1, transcription factor [Source:HGNC Symbol;Acc:HGNC:3488]
ENSG00000135338	LCA5	protein_coding	lebercilin LCA5 [Source:HGNC Symbol;Acc:HGNC:31923]
ENSG00000135373	EHF	protein_coding	ETS homologous factor [Source:HGNC Symbol;Acc:HGNC:3246]
ENSG00000135480	KRT7	protein_coding	keratin 7 [Source:HGNC Symbol;Acc:HGNC:6445]
ENSG00000136014	USP44	protein_coding	ubiquitin specific peptidase 44 [Source:HGNC Symbol;Acc:HGNC:20064]
ENSG00000136936	XPA	protein_coding	XPA, DNA damage recognition and repair factor [Source:HGNC Symbol;Acc:HGNC:12814]
ENSG00000137714	FDX1	protein_coding	ferredoxin 1 [Source:HGNC Symbol;Acc:HGNC:3638]
ENSG00000137760	ALKBH8	protein_coding	alkB homolog 8, tRNA methyltransferase [Source:HGNC Symbol;Acc:HGNC:25189]
ENSG00000137767	SQOR	protein_coding	sulfide quinone oxidoreductase [Source:HGNC Symbol;Acc:HGNC:20390]
ENSG00000137877	SPTBN5	protein_coding	spectrin beta, non-erythrocytic 5 [Source:HGNC Symbol;Acc:HGNC:15680]
ENSG00000137965	IFI44	protein_coding	interferon induced protein 44 [Source:HGNC Symbol;Acc:HGNC:16938]
ENSG00000137975	CLCA2	protein_coding	chloride channel accessory 2 [Source:HGNC Symbol;Acc:HGNC:2016]
ENSG00000138119	MYOF	protein_coding	myoferlin [Source:HGNC Symbol;Acc:HGNC:3656]
ENSG00000138669	PRKG2	protein_coding	protein kinase cGMP-dependent 2 [Source:HGNC Symbol;Acc:HGNC:9416]
ENSG00000140955	ADAD2	protein_coding	adenosine deaminase domain containing 2 [Source:HGNC Symbol;Acc:HGNC:30714]
ENSG00000141682	PMAIP1	protein_coding	phorbol-12-myristate-13-acetate-induced protein 1 [Source:HGNC Symbol;Acc:HGNC:9108]
ENSG00000142178	SIK1	protein_coding	salt inducible kinase 1 [Source:HGNC Symbol;Acc:HGNC:11142]
ENSG00000142632	ARHGEF19	protein_coding	Rho guanine nucleotide exchange factor 19 [Source:HGNC Symbol;Acc:HGNC:26604]
ENSG00000142945	KIF2C	protein_coding	kinesin family member 2C [Source:HGNC Symbol;Acc:HGNC:6393]
ENSG00000143178	TBX19	protein_coding	T-box transcription factor 19 [Source:HGNC Symbol;Acc:HGNC:11596]
ENSG00000143340	FAM163A	protein_coding	family with sequence similarity 163 member A [Source:HGNC Symbol;Acc:HGNC:28274]
ENSG00000143952	VPS54	protein_coding	VPS54 subunit of GARP complex [Source:HGNC Symbol;Acc:HGNC:18652]
ENSG00000145014	TMEM44	protein_coding	transmembrane protein 44 [Source:HGNC Symbol;Acc:HGNC:25120]
ENSG00000146232	NFKBIE	protein_coding	NFKB inhibitor epsilon [Source:HGNC Symbol;Acc:HGNC:7799]
ENSG00000147119	CHST7	protein_coding	carbohydrate sulfotransferase 7 [Source:HGNC Symbol;Acc:HGNC:13817]
ENSG00000147180	ZNF711	protein_coding	zinc finger protein 711 [Source:HGNC Symbol;Acc:HGNC:13128]
ENSG00000148488	ST8SIA6	protein_coding	ST8 alpha-N-acetyl-neuraminide alpha-2,8-sialyltransferase 6 [Source:HGNC Symbol;Acc:HGNC:23317]
ENSG00000148826	NKX6-2	protein_coding	NK6 homeobox 2 [Source:HGNC Symbol;Acc:HGNC:19321]
ENSG00000150051	MKX	protein_coding	mohawk homeobox [Source:HGNC Symbol;Acc:HGNC:23729]
ENSG00000151715	TMEM45B	protein_coding	transmembrane protein 45B [Source:HGNC Symbol;Acc:HGNC:25194]
ENSG00000151725	CENPU	protein_coding	centromere protein U [Source:HGNC Symbol;Acc:HGNC:21348]
ENSG00000152670	DDX4	protein_coding	DEAD-box helicase 4 [Source:HGNC Symbol;Acc:HGNC:18700]
ENSG00000153132	CLGN	protein_coding	calmegin [Source:HGNC Symbol;Acc:HGNC:2060]
ENSG00000153246	PLA2R1	protein_coding	phospholipase A2 receptor 1 [Source:HGNC Symbol;Acc:HGNC:9042]
ENSG00000153485	TMEM251	protein_coding	transmembrane protein 251 [Source:HGNC Symbol;Acc:HGNC:20218]
ENSG00000153993	SEMA3D	protein_coding	semaphorin 3D [Source:HGNC Symbol;Acc:HGNC:10726]
ENSG00000154269	ENPP3	protein_coding	ectonucleotide pyrophosphatase/phosphodiesterase 3 [Source:HGNC Symbol;Acc:HGNC:3358]
ENSG00000154620	TMSB4Y	protein_coding	thymosin beta 4 Y-linked [Source:HGNC Symbol;Acc:HGNC:11882]
ENSG00000155026	RSPH10B	protein_coding	radial spoke head 10 homolog B [Source:HGNC Symbol;Acc:HGNC:27362]
ENSG00000156313	RPGR	protein_coding	retinitis pigmentosa GTPase regulator [Source:HGNC Symbol;Acc:HGNC:10295]
ENSG00000156414	TDRD9	protein_coding	tudor domain containing 9 [Source:HGNC Symbol;Acc:HGNC:20122]
ENSG00000156535	CD109	protein_coding	CD109 molecule [Source:HGNC Symbol;Acc:HGNC:21685]
ENSG00000156802	ATAD2	protein_coding	ATPase family AAA domain containing 2 [Source:HGNC Symbol;Acc:HGNC:30123]
ENSG00000156970	BUB1B	protein_coding	BUB1 mitotic checkpoint serine/threonine kinase B [Source:HGNC Symbol;Acc:HGNC:1149]
ENSG00000159374	M1AP	protein_coding	meiosis 1 associated protein [Source:HGNC Symbol;Acc:HGNC:25183]
ENSG00000159625	DRC7	protein_coding	dynein regulatory complex subunit 7 [Source:HGNC Symbol;Acc:HGNC:25289]
ENSG00000159904	ZNF890P	transcribed_unprocessed_pseudogene	zinc finger protein 890, pseudogene [Source:HGNC Symbol;Acc:HGNC:38691]
ENSG00000160801	PTH1R	protein_coding	parathyroid hormone 1 receptor [Source:HGNC Symbol;Acc:HGNC:9608]
ENSG00000160813	PPP1R35	protein_coding	protein phosphatase 1 regulatory subunit 35 [Source:HGNC Symbol;Acc:HGNC:28320]
ENSG00000161939	RNASEK-C17orf49	protein_coding	RNASEK-C17orf49 readthrough [Source:HGNC Symbol;Acc:HGNC:44419]
ENSG00000162461	SLC25A34	protein_coding	solute carrier family 25 member 34 [Source:HGNC Symbol;Acc:HGNC:27653]
ENSG00000162727	OR2M5	protein_coding	olfactory receptor family 2 subfamily M member 5 [Source:HGNC Symbol;Acc:HGNC:19576]
ENSG00000162753	SLC9C2	protein_coding	solute carrier family 9 member C2 (putative) [Source:HGNC Symbol;Acc:HGNC:28664]
ENSG00000162997	PRORSD1P	transcribed_unitary_pseudogene	prolyl-tRNA synthetase associated domain containing 1, pseudogene [Source:HGNC Symbol;Acc:HGNC:34379]
ENSG00000163072	NOSTRIN	protein_coding	nitric oxide synthase trafficking [Source:HGNC Symbol;Acc:HGNC:20203]
ENSG00000163083	INHBB	protein_coding	inhibin subunit beta B [Source:HGNC Symbol;Acc:HGNC:6067]
ENSG00000163378	EOGT	protein_coding	EGF domain specific O-linked N-acetylglucosamine transferase [Source:HGNC Symbol;Acc:HGNC:28526]
ENSG00000163519	TRAT1	protein_coding	T cell receptor associated transmembrane adaptor 1 [Source:HGNC Symbol;Acc:HGNC:30698]
ENSG00000163584	RPL22L1	protein_coding	ribosomal protein L22 like 1 [Source:HGNC Symbol;Acc:HGNC:27610]
ENSG00000163606	CD200R1	protein_coding	CD200 receptor 1 [Source:HGNC Symbol;Acc:HGNC:24235]
ENSG00000163803	PLB1	protein_coding	phospholipase B1 [Source:HGNC Symbol;Acc:HGNC:30041]
ENSG00000163817	SLC6A20	protein_coding	solute carrier family 6 member 20 [Source:HGNC Symbol;Acc:HGNC:30927]
ENSG00000163923	RPL39L	protein_coding	ribosomal protein L39 like [Source:HGNC Symbol;Acc:HGNC:17094]
ENSG00000163993	S100P	protein_coding	S100 calcium binding protein P [Source:HGNC Symbol;Acc:HGNC:10504]
ENSG00000164107	HAND2	protein_coding	heart and neural crest derivatives expressed 2 [Source:HGNC Symbol;Acc:HGNC:4808]
ENSG00000164109	MAD2L1	protein_coding	mitotic arrest deficient 2 like 1 [Source:HGNC Symbol;Acc:HGNC:6763]
ENSG00000164113	ADAD1	protein_coding	adenosine deaminase domain containing 1 [Source:HGNC Symbol;Acc:HGNC:30713]
ENSG00000164169	PRMT9	protein_coding	protein arginine methyltransferase 9 [Source:HGNC Symbol;Acc:HGNC:25099]
ENSG00000164438	TLX3	protein_coding	T cell leukemia homeobox 3 [Source:HGNC Symbol;Acc:HGNC:13532]
ENSG00000164651	SP8	protein_coding	Sp8 transcription factor [Source:HGNC Symbol;Acc:HGNC:19196]
ENSG00000164823	OSGIN2	protein_coding	oxidative stress induced growth inhibitor family member 2 [Source:HGNC Symbol;Acc:HGNC:1355]
ENSG00000164930	FZD6	protein_coding	frizzled class receptor 6 [Source:HGNC Symbol;Acc:HGNC:4044]
ENSG00000165309	ARMC3	protein_coding	armadillo repeat containing 3 [Source:HGNC Symbol;Acc:HGNC:30964]
ENSG00000165480	SKA3	protein_coding	spindle and kinetochore associated complex subunit 3 [Source:HGNC Symbol;Acc:HGNC:20262]
ENSG00000165501	LRR1	protein_coding	leucine rich repeat protein 1 [Source:HGNC Symbol;Acc:HGNC:19742]
ENSG00000165891	E2F7	protein_coding	E2F transcription factor 7 [Source:HGNC Symbol;Acc:HGNC:23820]
ENSG00000166002	SMCO4	protein_coding	single-pass membrane protein with coiled-coil domains 4 [Source:HGNC Symbol;Acc:HGNC:24810]
ENSG00000166024	R3HCC1L	protein_coding	R3H domain and coiled-coil containing 1 like [Source:HGNC Symbol;Acc:HGNC:23512]
ENSG00000166483	WEE1	protein_coding	WEE1 G2 checkpoint kinase [Source:HGNC Symbol;Acc:HGNC:12761]
ENSG00000166823	MESP1	protein_coding	mesoderm posterior bHLH transcription factor 1 [Source:HGNC Symbol;Acc:HGNC:29658]
ENSG00000166984	TCP10L2	protein_coding	t-complex 10 like 2, pseudogene [Source:HGNC Symbol;Acc:HGNC:21254]
ENSG00000167618	LAIR2	protein_coding	leukocyte associated immunoglobulin like receptor 2 [Source:HGNC Symbol;Acc:HGNC:6478]
ENSG00000167785	ZNF558	protein_coding	zinc finger protein 558 [Source:HGNC Symbol;Acc:HGNC:26422]
ENSG00000168148	H3-4	protein_coding	H3.4 histone [Source:HGNC Symbol;Acc:HGNC:4778]
ENSG00000168418	KCNG4	protein_coding	potassium voltage-gated channel modifier subfamily G member 4 [Source:HGNC Symbol;Acc:HGNC:19697]
ENSG00000168491	CCDC110	protein_coding	coiled-coil domain containing 110 [Source:HGNC Symbol;Acc:HGNC:28504]
ENSG00000168779	SHOX2	protein_coding	short stature homeobox 2 [Source:HGNC Symbol;Acc:HGNC:10854]
ENSG00000169031	COL4A3	protein_coding	collagen type IV alpha 3 chain [Source:HGNC Symbol;Acc:HGNC:2204]
ENSG00000169194	IL13	protein_coding	interleukin 13 [Source:HGNC Symbol;Acc:HGNC:5973]
ENSG00000169297	NR0B1	protein_coding	nuclear receptor subfamily 0 group B member 1 [Source:HGNC Symbol;Acc:HGNC:7960]
ENSG00000169402	RSPH10B2	protein_coding	radial spoke head 10 homolog B2 [Source:HGNC Symbol;Acc:HGNC:34385]
ENSG00000169860	P2RY1	protein_coding	purinergic receptor P2Y1 [Source:HGNC Symbol;Acc:HGNC:8539]
ENSG00000170312	CDK1	protein_coding	cyclin dependent kinase 1 [Source:HGNC Symbol;Acc:HGNC:1722]
ENSG00000170477	KRT4	protein_coding	keratin 4 [Source:HGNC Symbol;Acc:HGNC:6441]
ENSG00000170837	GPR27	protein_coding	G protein-coupled receptor 27 [Source:HGNC Symbol;Acc:HGNC:4482]
ENSG00000170891	CYTL1	protein_coding	cytokine like 1 [Source:HGNC Symbol;Acc:HGNC:24435]
ENSG00000171049	FPR2	protein_coding	formyl peptide receptor 2 [Source:HGNC Symbol;Acc:HGNC:3827]
ENSG00000171241	SHCBP1	protein_coding	SHC binding and spindle associated 1 [Source:HGNC Symbol;Acc:HGNC:29547]
ENSG00000171790	SLFNL1	protein_coding	schlafen like 1 [Source:HGNC Symbol;Acc:HGNC:26313]
ENSG00000171806	METTL18	protein_coding	methyltransferase like 18 [Source:HGNC Symbol;Acc:HGNC:28793]
ENSG00000172123	SLFN12	protein_coding	schlafen family member 12 [Source:HGNC Symbol;Acc:HGNC:25500]
ENSG00000172216	CEBPB	protein_coding	CCAAT enhancer binding protein beta [Source:HGNC Symbol;Acc:HGNC:1834]
ENSG00000172594	SMPDL3A	protein_coding	sphingomyelin phosphodiesterase acid like 3A [Source:HGNC Symbol;Acc:HGNC:17389]
ENSG00000172974	VDAC2P5	processed_pseudogene	VDAC2 pseudogene 5 [Source:HGNC Symbol;Acc:HGNC:54753]
ENSG00000173083	HPSE	protein_coding	heparanase [Source:HGNC Symbol;Acc:HGNC:5164]
ENSG00000173218	VANGL1	protein_coding	VANGL planar cell polarity protein 1 [Source:HGNC Symbol;Acc:HGNC:15512]
ENSG00000173253	DMRT2	protein_coding	doublesex and mab-3 related transcription factor 2 [Source:HGNC Symbol;Acc:HGNC:2935]
ENSG00000173262	SLC2A14	protein_coding	solute carrier family 2 member 14 [Source:HGNC Symbol;Acc:HGNC:18301]
ENSG00000173530	TNFRSF10D	protein_coding	TNF receptor superfamily member 10d [Source:HGNC Symbol;Acc:HGNC:11907]
ENSG00000173567	ADGRF3	protein_coding	adhesion G protein-coupled receptor F3 [Source:HGNC Symbol;Acc:HGNC:18989]
ENSG00000173610	UGT2A1	protein_coding	UDP glucuronosyltransferase family 2 member A1 complex locus [Source:HGNC Symbol;Acc:HGNC:12542]
ENSG00000173621	LRFN4	protein_coding	leucine rich repeat and fibronectin type III domain containing 4 [Source:HGNC Symbol;Acc:HGNC:28456]
ENSG00000173846	PLK3	protein_coding	polo like kinase 3 [Source:HGNC Symbol;Acc:HGNC:2154]
ENSG00000173862		lncRNA	novel transcript
ENSG00000173917	HOXB2	protein_coding	homeobox B2 [Source:HGNC Symbol;Acc:HGNC:5113]
ENSG00000174004	NRROS	protein_coding	negative regulator of reactive oxygen species [Source:HGNC Symbol;Acc:HGNC:24613]
ENSG00000174010	KLHL15	protein_coding	kelch like family member 15 [Source:HGNC Symbol;Acc:HGNC:29347]
ENSG00000174808	BTC	protein_coding	betacellulin [Source:HGNC Symbol;Acc:HGNC:1121]
ENSG00000174842	GLMN	protein_coding	glomulin, FKBP associated protein [Source:HGNC Symbol;Acc:HGNC:14373]
ENSG00000174977		processed_pseudogene	poly(A) binding protein interacting protein 1 (PAIP1) pseudogene
ENSG00000175063	UBE2C	protein_coding	ubiquitin conjugating enzyme E2 C [Source:HGNC Symbol;Acc:HGNC:15937]
ENSG00000175449	RFESD	protein_coding	Rieske Fe-S domain containing [Source:HGNC Symbol;Acc:HGNC:29587]
ENSG00000175463	TBC1D10C	protein_coding	TBC1 domain family member 10C [Source:HGNC Symbol;Acc:HGNC:24702]
ENSG00000175489	LRRC25	protein_coding	leucine rich repeat containing 25 [Source:HGNC Symbol;Acc:HGNC:29806]
ENSG00000175766	EIF4E1B	protein_coding	eukaryotic translation initiation factor 4E family member 1B [Source:HGNC Symbol;Acc:HGNC:33179]
ENSG00000175984	DENND2C	protein_coding	DENN domain containing 2C [Source:HGNC Symbol;Acc:HGNC:24748]
ENSG00000176092	CRYBG2	protein_coding	crystallin beta-gamma domain containing 2 [Source:HGNC Symbol;Acc:HGNC:17295]
ENSG00000176294	OR4N2	protein_coding	olfactory receptor family 4 subfamily N member 2 [Source:HGNC Symbol;Acc:HGNC:14742]
ENSG00000176531	PHLDB3	protein_coding	pleckstrin homology like domain family B member 3 [Source:HGNC Symbol;Acc:HGNC:30499]
ENSG00000176695	OR4F17	protein_coding	olfactory receptor family 4 subfamily F member 17 [Source:HGNC Symbol;Acc:HGNC:15381]
ENSG00000177374	HIC1	protein_coding	HIC ZBTB transcriptional repressor 1 [Source:HGNC Symbol;Acc:HGNC:4909]
ENSG00000177551	NHLH2	protein_coding	nescient helix-loop-helix 2 [Source:HGNC Symbol;Acc:HGNC:7818]
ENSG00000177776	RPS2P2	processed_pseudogene	ribosomal protein S2 pseudogene 2 [Source:HGNC Symbol;Acc:HGNC:19790]
ENSG00000178150	ZNF114	protein_coding	zinc finger protein 114 [Source:HGNC Symbol;Acc:HGNC:12894]
ENSG00000178440	TIMM23B-AGAP6	protein_coding	TIMM23B-AGAP6 readthrough (NMD candidate) [Source:HGNC Symbol;Acc:HGNC:45009]
ENSG00000178462	TUBAL3	protein_coding	tubulin alpha like 3 [Source:HGNC Symbol;Acc:HGNC:23534]
ENSG00000179071	CCDC89	protein_coding	coiled-coil domain containing 89 [Source:HGNC Symbol;Acc:HGNC:26762]
ENSG00000179431	FJX1	protein_coding	four-jointed box kinase 1 [Source:HGNC Symbol;Acc:HGNC:17166]
ENSG00000179598	PLD6	protein_coding	phospholipase D family member 6 [Source:HGNC Symbol;Acc:HGNC:30447]
ENSG00000179630	LACC1	protein_coding	laccase domain containing 1 [Source:HGNC Symbol;Acc:HGNC:26789]
ENSG00000179774	ATOH7	protein_coding	atonal bHLH transcription factor 7 [Source:HGNC Symbol;Acc:HGNC:13907]
ENSG00000179938	GOLGA8J	protein_coding	golgin A8 family member J [Source:HGNC Symbol;Acc:HGNC:38650]
ENSG00000180066	LINC02870	lncRNA	long intergenic non-protein coding RNA 2870 [Source:HGNC Symbol;Acc:HGNC:27275]
ENSG00000180233	ZNRF2	protein_coding	zinc and ring finger 2 [Source:HGNC Symbol;Acc:HGNC:22316]
ENSG00000180720	CHRM4	protein_coding	cholinergic receptor muscarinic 4 [Source:HGNC Symbol;Acc:HGNC:1953]
ENSG00000180764	PIPSL	transcribed_processed_pseudogene	PIP5K1A and PSMD4 like (pseudogene) [Source:HGNC Symbol;Acc:HGNC:23733]
ENSG00000180767	CHST13	protein_coding	carbohydrate sulfotransferase 13 [Source:HGNC Symbol;Acc:HGNC:21755]
ENSG00000180914	OXTR	protein_coding	oxytocin receptor [Source:HGNC Symbol;Acc:HGNC:8529]
ENSG00000181631	P2RY13	protein_coding	purinergic receptor P2Y13 [Source:HGNC Symbol;Acc:HGNC:4537]
ENSG00000181856	SLC2A4	protein_coding	solute carrier family 2 member 4 [Source:HGNC Symbol;Acc:HGNC:11009]
ENSG00000182257	PRR34	lncRNA	PRR34 long non-coding RNA [Source:HGNC Symbol;Acc:HGNC:25606]
ENSG00000182405	PGBD4	protein_coding	piggyBac transposable element derived 4 [Source:HGNC Symbol;Acc:HGNC:19401]
ENSG00000182632	CCNYL2	transcribed_unprocessed_pseudogene	cyclin Y like 2 (pseudogene) [Source:HGNC Symbol;Acc:HGNC:23495]
ENSG00000182853	VMO1	protein_coding	vitelline membrane outer layer 1 homolog [Source:HGNC Symbol;Acc:HGNC:30387]
ENSG00000182890	GLUD2	protein_coding	glutamate dehydrogenase 2 [Source:HGNC Symbol;Acc:HGNC:4336]
ENSG00000183098	GPC6	protein_coding	glypican 6 [Source:HGNC Symbol;Acc:HGNC:4454]
ENSG00000183161	FANCF	protein_coding	FA complementation group F [Source:HGNC Symbol;Acc:HGNC:3587]
ENSG00000183496	MEX3B	protein_coding	mex-3 RNA binding family member B [Source:HGNC Symbol;Acc:HGNC:25297]
ENSG00000183654	MARCHF11	protein_coding	membrane associated ring-CH-type finger 11 [Source:HGNC Symbol;Acc:HGNC:33609]
ENSG00000184343	SRPK3	protein_coding	SRSF protein kinase 3 [Source:HGNC Symbol;Acc:HGNC:11402]
ENSG00000184451	CCR10	protein_coding	C-C motif chemokine receptor 10 [Source:HGNC Symbol;Acc:HGNC:4474]
ENSG00000184486	POU3F2	protein_coding	POU class 3 homeobox 2 [Source:HGNC Symbol;Acc:HGNC:9215]
ENSG00000185115	NSMCE3	protein_coding	NSE3 homolog, SMC5-SMC6 complex component [Source:HGNC Symbol;Acc:HGNC:7677]
ENSG00000185220	PGBD2	protein_coding	piggyBac transposable element derived 2 [Source:HGNC Symbol;Acc:HGNC:19399]
ENSG00000185269	NOTUM	protein_coding	notum, palmitoleoyl-protein carboxylesterase [Source:HGNC Symbol;Acc:HGNC:27106]
ENSG00000186081	KRT5	protein_coding	keratin 5 [Source:HGNC Symbol;Acc:HGNC:6442]
ENSG00000186132	C2orf76	protein_coding	chromosome 2 open reading frame 76 [Source:HGNC Symbol;Acc:HGNC:27017]
ENSG00000186185	KIF18B	protein_coding	kinesin family member 18B [Source:HGNC Symbol;Acc:HGNC:27102]
ENSG00000186335	SLC36A2	protein_coding	solute carrier family 36 member 2 [Source:HGNC Symbol;Acc:HGNC:18762]
ENSG00000186364	NUDT17	protein_coding	nudix hydrolase 17 [Source:HGNC Symbol;Acc:HGNC:26618]
ENSG00000186481	ANKRD20A5P	transcribed_unprocessed_pseudogene	ankyrin repeat domain 20 family member A5, pseudogene [Source:HGNC Symbol;Acc:HGNC:33833]
ENSG00000186517	ARHGAP30	protein_coding	Rho GTPase activating protein 30 [Source:HGNC Symbol;Acc:HGNC:27414]
ENSG00000186603	HPDL	protein_coding	4-hydroxyphenylpyruvate dioxygenase like [Source:HGNC Symbol;Acc:HGNC:28242]
ENSG00000186666	BCDIN3D	protein_coding	BCDIN3 domain containing RNA methyltransferase [Source:HGNC Symbol;Acc:HGNC:27050]
ENSG00000186889	TMEM17	protein_coding	transmembrane protein 17 [Source:HGNC Symbol;Acc:HGNC:26623]
ENSG00000187066	TMEM262	protein_coding	transmembrane protein 262 [Source:HGNC Symbol;Acc:HGNC:49389]
ENSG00000187186		protein_coding	novel protein
ENSG00000187513	GJA4	protein_coding	gap junction protein alpha 4 [Source:HGNC Symbol;Acc:HGNC:4278]
ENSG00000187824	TMEM220	protein_coding	transmembrane protein 220 [Source:HGNC Symbol;Acc:HGNC:33757]
ENSG00000187922	LCN10	protein_coding	lipocalin 10 [Source:HGNC Symbol;Acc:HGNC:20892]
ENSG00000188342	GTF2F2	protein_coding	general transcription factor IIF subunit 2 [Source:HGNC Symbol;Acc:HGNC:4653]
ENSG00000188610	FAM72B	protein_coding	family with sequence similarity 72 member B [Source:HGNC Symbol;Acc:HGNC:24805]
ENSG00000188828	GLRA4	transcribed_unitary_pseudogene	glycine receptor alpha 4 (pseudogene) [Source:HGNC Symbol;Acc:HGNC:31715]
ENSG00000188848	BEND4	protein_coding	BEN domain containing 4 [Source:HGNC Symbol;Acc:HGNC:23815]
ENSG00000189343	RPS2P46	processed_pseudogene	ribosomal protein S2 pseudogene 46 [Source:HGNC Symbol;Acc:HGNC:35839]
ENSG00000189369	GSPT2	protein_coding	G1 to S phase transition 2 [Source:HGNC Symbol;Acc:HGNC:4622]
ENSG00000189419	SPATA41	lncRNA	spermatogenesis associated 41 [Source:HGNC Symbol;Acc:HGNC:48613]
ENSG00000196116	TDRD7	protein_coding	tudor domain containing 7 [Source:HGNC Symbol;Acc:HGNC:30831]
ENSG00000196166	C8orf86	lncRNA	chromosome 8 open reading frame 86 [Source:HGNC Symbol;Acc:HGNC:33774]
ENSG00000196296	ATP2A1	protein_coding	ATPase sarcoplasmic/endoplasmic reticulum Ca2+ transporting 1 [Source:HGNC Symbol;Acc:HGNC:811]
ENSG00000196381	ZNF781	protein_coding	zinc finger protein 781 [Source:HGNC Symbol;Acc:HGNC:26745]
ENSG00000196460	RFX8	protein_coding	regulatory factor X8 [Source:HGNC Symbol;Acc:HGNC:37253]
ENSG00000196553	CCDC196	protein_coding	coiled-coil domain containing 196 [Source:HGNC Symbol;Acc:HGNC:20100]
ENSG00000196636	SDHAF3	protein_coding	succinate dehydrogenase complex assembly factor 3 [Source:HGNC Symbol;Acc:HGNC:21752]
ENSG00000196933	RPS26P11	processed_pseudogene	ribosomal protein S26 pseudogene 11 [Source:HGNC Symbol;Acc:HGNC:31817]
ENSG00000197238	H4C11	protein_coding	H4 clustered histone 11 [Source:HGNC Symbol;Acc:HGNC:4785]
ENSG00000197766	CFD	protein_coding	complement factor D [Source:HGNC Symbol;Acc:HGNC:2771]
ENSG00000197857	ZNF44	protein_coding	zinc finger protein 44 [Source:HGNC Symbol;Acc:HGNC:13110]
ENSG00000197889	MEIG1	protein_coding	meiosis/spermiogenesis associated 1 [Source:HGNC Symbol;Acc:HGNC:23429]
ENSG00000198087	CD2AP	protein_coding	CD2 associated protein [Source:HGNC Symbol;Acc:HGNC:14258]
ENSG00000198554	WDHD1	protein_coding	WD repeat and HMG-box DNA binding protein 1 [Source:HGNC Symbol;Acc:HGNC:23170]
ENSG00000198692	EIF1AY	protein_coding	eukaryotic translation initiation factor 1A Y-linked [Source:HGNC Symbol;Acc:HGNC:3252]
ENSG00000198703	OR10R3P	unprocessed_pseudogene	olfactory receptor family 10 subfamily R member 3 pseudogene [Source:HGNC Symbol;Acc:HGNC:14829]
ENSG00000198920	KIAA0753	protein_coding	KIAA0753 [Source:HGNC Symbol;Acc:HGNC:29110]
ENSG00000199932	RNU1-18P	snRNA	RNA, U1 small nuclear 18, pseudogene [Source:HGNC Symbol;Acc:HGNC:41944]
ENSG00000199990	VTRNA1-1	misc_RNA	vault RNA 1-1 [Source:HGNC Symbol;Acc:HGNC:12654]
ENSG00000200795	RNU4-1	snRNA	RNA, U4 small nuclear 1 [Source:HGNC Symbol;Acc:HGNC:10192]
ENSG00000200812	SNORD115-6	snoRNA	small nucleolar RNA, C/D box 115-6 [Source:HGNC Symbol;Acc:HGNC:33025]
ENSG00000201679	SNORD115-15	snoRNA	small nucleolar RNA, C/D box 115-15 [Source:HGNC Symbol;Acc:HGNC:33034]
ENSG00000201943	SNORD115-10	snoRNA	small nucleolar RNA, C/D box 115-10 [Source:HGNC Symbol;Acc:HGNC:33029]
ENSG00000201992	SNORD115-35	snoRNA	small nucleolar RNA, C/D box 115-35 [Source:HGNC Symbol;Acc:HGNC:33054]
ENSG00000202261	SNORD115-44	snoRNA	small nucleolar RNA, C/D box 115-44 [Source:HGNC Symbol;Acc:HGNC:33063]
ENSG00000202270	SNORD114-12	snoRNA	small nucleolar RNA, C/D box 114-12 [Source:HGNC Symbol;Acc:HGNC:33000]
ENSG00000203760	CENPW	protein_coding	centromere protein W [Source:HGNC Symbol;Acc:HGNC:21488]
ENSG00000203855	HSD3BP4	unprocessed_pseudogene	hydroxy-delta-5-steroid dehydrogenase, 3 beta, pseudogene 4 [Source:HGNC Symbol;Acc:HGNC:5222]
ENSG00000203872	C6orf163	protein_coding	chromosome 6 open reading frame 163 [Source:HGNC Symbol;Acc:HGNC:21403]
ENSG00000203896	LIME1	protein_coding	Lck interacting transmembrane adaptor 1 [Source:HGNC Symbol;Acc:HGNC:26016]
ENSG00000204632	HLA-G	protein_coding	major histocompatibility complex, class I, G [Source:HGNC Symbol;Acc:HGNC:4964]
ENSG00000204706	MAMDC2-AS1	lncRNA	MAMDC2 antisense RNA 1 [Source:HGNC Symbol;Acc:HGNC:48719]
ENSG00000204709	LINC01556	lncRNA	long intergenic non-protein coding RNA 1556 [Source:HGNC Symbol;Acc:HGNC:21195]
ENSG00000204839	MROH6	protein_coding	maestro heat like repeat family member 6 [Source:HGNC Symbol;Acc:HGNC:27814]
ENSG00000204963	PCDHA7	protein_coding	protocadherin alpha 7 [Source:HGNC Symbol;Acc:HGNC:8673]
ENSG00000205307	SAP25	protein_coding	Sin3A associated protein 25 [Source:HGNC Symbol;Acc:HGNC:41908]
ENSG00000205331	OR6C72P	unprocessed_pseudogene	olfactory receptor family 6 subfamily C member 72 pseudogene [Source:HGNC Symbol;Acc:HGNC:31301]
ENSG00000205362	MT1A	protein_coding	metallothionein 1A [Source:HGNC Symbol;Acc:HGNC:7393]
ENSG00000205420	KRT6A	protein_coding	keratin 6A [Source:HGNC Symbol;Acc:HGNC:6443]
ENSG00000205456	TP53TG3D	protein_coding	TP53 target 3D [Source:HGNC Symbol;Acc:HGNC:44657]
ENSG00000205534	SMG1P2	transcribed_unprocessed_pseudogene	SMG1 pseudogene 2 [Source:HGNC Symbol;Acc:HGNC:49859]
ENSG00000205639	MFSD2B	protein_coding	major facilitator superfamily domain containing 2B [Source:HGNC Symbol;Acc:HGNC:37207]
ENSG00000205809	KLRC2	protein_coding	killer cell lectin like receptor C2 [Source:HGNC Symbol;Acc:HGNC:6375]
ENSG00000205838	TTC23L	protein_coding	tetratricopeptide repeat domain 23 like [Source:HGNC Symbol;Acc:HGNC:26355]
ENSG00000206384	COL6A6	protein_coding	collagen type VI alpha 6 chain [Source:HGNC Symbol;Acc:HGNC:27023]
ENSG00000206559	ZCWPW2	protein_coding	zinc finger CW-type and PWWP domain containing 2 [Source:HGNC Symbol;Acc:HGNC:23574]
ENSG00000206680	SNORD21	snoRNA	small nucleolar RNA, C/D box 21 [Source:HGNC Symbol;Acc:HGNC:10144]
ENSG00000206702	RNU1-11P	snRNA	RNA, U1 small nuclear 11, pseudogene [Source:HGNC Symbol;Acc:HGNC:10137]
ENSG00000207008	SNORA54	snoRNA	small nucleolar RNA, H/ACA box 54 [Source:HGNC Symbol;Acc:HGNC:32647]
ENSG00000207088	SNORA7B	snoRNA	small nucleolar RNA, H/ACA box 7B [Source:HGNC Symbol;Acc:HGNC:32593]
ENSG00000207137	SNORD116-13	snoRNA	small nucleolar RNA, C/D box 116-13 [Source:HGNC Symbol;Acc:HGNC:33079]
ENSG00000207145	SNORA18	snoRNA	small nucleolar RNA, H/ACA box 18 [Source:HGNC Symbol;Acc:HGNC:32608]
ENSG00000207175	RNU1-67P	snRNA	RNA, U1 small nuclear 67, pseudogene [Source:HGNC Symbol;Acc:HGNC:48409]
ENSG00000207181	SNORA14B	snoRNA	small nucleolar RNA, H/ACA box 14B [Source:HGNC Symbol;Acc:HGNC:32603]
ENSG00000207241	SNORD45A	snoRNA	small nucleolar RNA, C/D box 45A [Source:HGNC Symbol;Acc:HGNC:10184]
ENSG00000207263	SNORD116-16	snoRNA	small nucleolar RNA, C/D box 116-16 [Source:HGNC Symbol;Acc:HGNC:33082]
ENSG00000207375	SNORD116-23	snoRNA	small nucleolar RNA, C/D box 116-23 [Source:HGNC Symbol;Acc:HGNC:33089]
ENSG00000207445	SNORD15B	snoRNA	small nucleolar RNA, C/D box 15B [Source:HGNC Symbol;Acc:HGNC:16649]
ENSG00000207523	SNORA66	snoRNA	small nucleolar RNA, H/ACA box 66 [Source:HGNC Symbol;Acc:HGNC:10223]
ENSG00000207976	MIR607	miRNA	microRNA 607 [Source:HGNC Symbol;Acc:HGNC:32863]
ENSG00000208772	SNORD94	snoRNA	small nucleolar RNA, C/D box 94 [Source:HGNC Symbol;Acc:HGNC:32756]
ENSG00000210196	MT-TP	Mt_tRNA	mitochondrially encoded tRNA-Pro (CCN) [Source:HGNC Symbol;Acc:HGNC:7494]
ENSG00000211592	IGKC	IG_C_gene	immunoglobulin kappa constant [Source:HGNC Symbol;Acc:HGNC:5716]
ENSG00000212127	TAS2R14	protein_coding	taste 2 receptor member 14 [Source:HGNC Symbol;Acc:HGNC:14920]
ENSG00000212951		unprocessed_pseudogene	novel pseudogene
ENSG00000213028		processed_pseudogene	novel pseudogene
ENSG00000213035	RPL23AP80	processed_pseudogene	ribosomal protein L23a pseudogene 80 [Source:HGNC Symbol;Acc:HGNC:36956]
ENSG00000213057	C1orf220	lncRNA	chromosome 1 putative open reading frame 220 [Source:HGNC Symbol;Acc:HGNC:33805]
ENSG00000213149	CNN2P9	processed_pseudogene	calponin 2 pseudogene 9 [Source:HGNC Symbol;Acc:HGNC:39534]
ENSG00000213171	LINGO4	protein_coding	leucine rich repeat and Ig domain containing 4 [Source:HGNC Symbol;Acc:HGNC:31814]
ENSG00000213265	TSGA13	protein_coding	testis specific 13 [Source:HGNC Symbol;Acc:HGNC:12369]
ENSG00000213300	HNRNPA3P6	processed_pseudogene	heterogeneous nuclear ribonucleoprotein A3 pseudogene 6 [Source:HGNC Symbol;Acc:HGNC:48495]
ENSG00000213347	MXD3	protein_coding	MAX dimerization protein 3 [Source:HGNC Symbol;Acc:HGNC:14008]
ENSG00000213438	YBX2P1	processed_pseudogene	YBX2 pseudogene 1 [Source:HGNC Symbol;Acc:HGNC:49498]
ENSG00000213450	VDAC1P7	processed_pseudogene	voltage dependent anion channel 1 pseudogene 7 [Source:HGNC Symbol;Acc:HGNC:37482]
ENSG00000213488		processed_pseudogene	ribosomal protein L9 (RPL9) pseudogene
ENSG00000213513	IMPDH1P5	processed_pseudogene	inosine monophosphate dehydrogenase 1 pseudogene 5 [Source:HGNC Symbol;Acc:HGNC:33960]
ENSG00000213553	RPLP0P6	processed_pseudogene	ribosomal protein lateral stalk subunit P0 pseudogene 6 [Source:HGNC Symbol;Acc:HGNC:36404]
ENSG00000213643	VN1R37P	processed_pseudogene	vomeronasal 1 receptor 37 pseudogene [Source:HGNC Symbol;Acc:HGNC:37357]
ENSG00000213787	RPL7AP38	processed_pseudogene	ribosomal protein L7a pseudogene 38 [Source:HGNC Symbol;Acc:HGNC:36161]
ENSG00000213830	CFL1P5	processed_pseudogene	cofilin 1 pseudogene 5 [Source:HGNC Symbol;Acc:HGNC:1877]
ENSG00000213906	LTB4R2	protein_coding	leukotriene B4 receptor 2 [Source:HGNC Symbol;Acc:HGNC:19260]
ENSG00000213921	LEUTX	protein_coding	leucine twenty homeobox [Source:HGNC Symbol;Acc:HGNC:31953]
ENSG00000213963		lncRNA	novel transcript
ENSG00000213965	NUDT19	protein_coding	nudix hydrolase 19 [Source:HGNC Symbol;Acc:HGNC:32036]
ENSG00000214016	RPSAP61	processed_pseudogene	ribosomal protein SA pseudogene 61 [Source:HGNC Symbol;Acc:HGNC:36760]
ENSG00000214042	IFNA7	protein_coding	interferon alpha 7 [Source:HGNC Symbol;Acc:HGNC:5428]
ENSG00000214226	C17orf67	protein_coding	chromosome 17 open reading frame 67 [Source:HGNC Symbol;Acc:HGNC:27900]
ENSG00000214252	AZGP1P2	unprocessed_pseudogene	AZGP1 pseudogene 2 [Source:HGNC Symbol;Acc:HGNC:912]
ENSG00000214255	RPS2P6	processed_pseudogene	ribosomal protein S2 pseudogene 6 [Source:HGNC Symbol;Acc:HGNC:25485]
ENSG00000214289	RPL39P5	transcribed_processed_pseudogene	ribosomal protein L39 pseudogene 5 [Source:HGNC Symbol;Acc:HGNC:26015]
ENSG00000214324	C3orf56	protein_coding	chromosome 3 open reading frame 56 [Source:HGNC Symbol;Acc:HGNC:32481]
ENSG00000214629	RPSAP6	processed_pseudogene	ribosomal protein SA pseudogene 6 [Source:HGNC Symbol;Acc:HGNC:31458]
ENSG00000214671	RPL6P12	processed_pseudogene	ribosomal protein L6 pseudogene 12 [Source:HGNC Symbol;Acc:HGNC:35681]
ENSG00000214708		lncRNA	novel transcript, antisense to RHOT1
ENSG00000214796	TUBA5P	transcribed_unprocessed_pseudogene	tubulin alpha 5, pseudogene [Source:HGNC Symbol;Acc:HGNC:54799]
ENSG00000214832	UPF3AP2	transcribed_processed_pseudogene	UPF3A pseudogene 2 [Source:HGNC Symbol;Acc:HGNC:30567]
ENSG00000214889	RPS9P1	processed_pseudogene	ribosomal protein S9 pseudogene 1 [Source:HGNC Symbol;Acc:HGNC:10443]
ENSG00000214960	CRPPA	protein_coding	CDP-L-ribitol pyrophosphorylase A [Source:HGNC Symbol;Acc:HGNC:37276]
ENSG00000215037	VENTXP2	processed_pseudogene	VENT homeobox pseudogene 2 [Source:HGNC Symbol;Acc:HGNC:30901]
ENSG00000215418	PEX12P1	processed_pseudogene	peroxisomal biogenesis factor 12 pseudogene 1 [Source:HGNC Symbol;Acc:HGNC:39678]
ENSG00000215529	EFCAB8	protein_coding	EF-hand calcium binding domain 8 [Source:HGNC Symbol;Acc:HGNC:34532]
ENSG00000215644	GCGR	protein_coding	glucagon receptor [Source:HGNC Symbol;Acc:HGNC:4192]
ENSG00000215835		processed_pseudogene	Ewing sarcoma breakpoint region 1 (EWSR1) pseudogene
ENSG00000216915	GPR89P	processed_pseudogene	G protein-coupled receptor 89 pseudogene [Source:HGNC Symbol;Acc:HGNC:13951]
ENSG00000217041		processed_pseudogene	ribosomal protein S20 (RPS20) pseudogene
ENSG00000218426		processed_pseudogene	60S ribosomal protein L27a (RPL27A) pseudogene
ENSG00000218536		processed_pseudogene	laminin receptor 1 (67kD, ribosomal protein SA) (LAMR1) pseudogene
ENSG00000219703	RAP1BP3	processed_pseudogene	RAP1B pseudogene 3 [Source:HGNC Symbol;Acc:HGNC:49782]
ENSG00000219797	PPIAP9	processed_pseudogene	peptidylprolyl isomerase A pseudogene 9 [Source:HGNC Symbol;Acc:HGNC:9272]
ENSG00000219932	RPL12P8	processed_pseudogene	ribosomal protein L12 pseudogene 8 [Source:HGNC Symbol;Acc:HGNC:23735]
ENSG00000219941	KRT18P50	processed_pseudogene	keratin 18 pseudogene 50 [Source:HGNC Symbol;Acc:HGNC:33420]
ENSG00000220614		processed_pseudogene	ribosomal protein L34 (RPL34) pseudogene
ENSG00000220848	RPS18P9	transcribed_processed_pseudogene	ribosomal protein S18 pseudogene 9 [Source:HGNC Symbol;Acc:HGNC:36483]
ENSG00000221716	SNORA11	snoRNA	small nucleolar RNA, H/ACA box 11 [Source:HGNC Symbol;Acc:HGNC:32599]
ENSG00000221843	C2orf16	protein_coding	chromosome 2 open reading frame 16 [Source:HGNC Symbol;Acc:HGNC:25275]
ENSG00000221878	PSG7	protein_coding	pregnancy specific beta-1-glycoprotein 7 [Source:HGNC Symbol;Acc:HGNC:9524]
ENSG00000222898	RN7SKP97	misc_RNA	RN7SK pseudogene 97 [Source:HGNC Symbol;Acc:HGNC:45821]
ENSG00000222985	RNU2-14P	snRNA	RNA, U2 small nuclear 14, pseudogene [Source:HGNC Symbol;Acc:HGNC:48507]
ENSG00000223442	TH2LCRR	lncRNA	T helper type 2 locus control region associated RNA [Source:HGNC Symbol;Acc:HGNC:40495]
ENSG00000223525	RABGAP1L-IT1	lncRNA	RABGAP1L intronic transcript 1 [Source:HGNC Symbol;Acc:HGNC:41471]
ENSG00000223530		lncRNA	novel transcript
ENSG00000223550	SNRPBP1	processed_pseudogene	small nuclear ribonucleoprotein polypeptides B and B1 pseudogene 1 [Source:HGNC Symbol;Acc:HGNC:38665]
ENSG00000223697		lncRNA	novel transcript, antisense to PHF20L1
ENSG00000223834		lncRNA	novel transcript
ENSG00000223884		lncRNA	novel transcript, antisense to RNF144A
ENSG00000223931		unprocessed_pseudogene	immunoglobulin heavy variable 3-23 (IGHV3-23) pseudogene
ENSG00000224046		lncRNA	novel transcript, antisense to DMTF1
ENSG00000224153	LINC02054	lncRNA	long intergenic non-protein coding RNA 2054 [Source:HGNC Symbol;Acc:HGNC:52894]
ENSG00000224486		processed_pseudogene	HLA complex group 19 pseudogene
ENSG00000224533	TMLHE-AS1	lncRNA	TMLHE antisense RNA 1 [Source:HGNC Symbol;Acc:HGNC:44261]
ENSG00000224631	RPS27AP16	transcribed_processed_pseudogene	RPS27A pseudogene 16 [Source:HGNC Symbol;Acc:HGNC:36855]
ENSG00000224650	IGHV3-74	IG_V_gene	immunoglobulin heavy variable 3-74 [Source:HGNC Symbol;Acc:HGNC:5624]
ENSG00000224672	RPL17P10	processed_pseudogene	ribosomal protein L17 pseudogene 10 [Source:HGNC Symbol;Acc:HGNC:35838]
ENSG00000224758	LINC01167	lncRNA	long intergenic non-protein coding RNA 1167 [Source:HGNC Symbol;Acc:HGNC:49536]
ENSG00000224861	YBX1P1	processed_pseudogene	Y-box binding protein 1 pseudogene 1 [Source:HGNC Symbol;Acc:HGNC:8015]
ENSG00000224881		processed_pseudogene	novel pseudogene
ENSG00000224940	PRRT4	protein_coding	proline rich transmembrane protein 4 [Source:HGNC Symbol;Acc:HGNC:37280]
ENSG00000224975	INE1	lncRNA	inactivation escape 1 [Source:HGNC Symbol;Acc:HGNC:6060]
ENSG00000225008	TWF1P2	processed_pseudogene	twinfilin 1 pseudogene 2 [Source:HGNC Symbol;Acc:HGNC:21737]
ENSG00000225032		lncRNA	novel transcript
ENSG00000225036	CDK4P1	processed_pseudogene	cyclin dependent kinase 4 pseudogene 1 [Source:HGNC Symbol;Acc:HGNC:19040]
ENSG00000225079	FTH1P22	processed_pseudogene	ferritin heavy chain 1 pseudogene 22 [Source:HGNC Symbol;Acc:HGNC:37640]
ENSG00000225124	RPL23AP36	processed_pseudogene	ribosomal protein L23a pseudogene 36 [Source:HGNC Symbol;Acc:HGNC:35685]
ENSG00000225224	RPS27AP12	processed_pseudogene	RPS27A pseudogene 12 [Source:HGNC Symbol;Acc:HGNC:35732]
ENSG00000225255	PSLNR	lncRNA	prostate enriched lncRNA [Source:HGNC Symbol;Acc:HGNC:54405]
ENSG00000225299		lncRNA	novel transcript
ENSG00000225342	LRRK2-DT	lncRNA	LRRK2 divergent transcript [Source:HGNC Symbol;Acc:HGNC:40848]
ENSG00000225413	LINC02557	lncRNA	long intergenic non-protein coding RNA 2557 [Source:HGNC Symbol;Acc:HGNC:53596]
ENSG00000225460		processed_pseudogene	ubiquitin-conjugating enzyme E2 pseudogene
ENSG00000225505		processed_pseudogene	novel pseudogene
ENSG00000225559		lncRNA	novel transcript
ENSG00000225622	PPIAP17	processed_pseudogene	peptidylprolyl isomerase A pseudogene 17 [Source:HGNC Symbol;Acc:HGNC:16334]
ENSG00000225721		lncRNA	novel transcript
ENSG00000225727		transcribed_processed_pseudogene	filamin A interacting protein 1-like (FILIP1L) pseudogene
ENSG00000225766	DHRS4L1	transcribed_unprocessed_pseudogene	dehydrogenase/reductase 4 like 1 (pseudogene) [Source:HGNC Symbol;Acc:HGNC:19732]
ENSG00000225778	PROSER2-AS1	lncRNA	PROSER2 antisense RNA 1 [Source:HGNC Symbol;Acc:HGNC:27343]
ENSG00000225803	MRPS11P1	processed_pseudogene	mitochondrial ribosomal protein S11 pseudogene 1 [Source:HGNC Symbol;Acc:HGNC:16584]
ENSG00000225822	UBXN7-AS1	lncRNA	UBXN7 antisense RNA 1 [Source:HGNC Symbol;Acc:HGNC:41227]
ENSG00000225849	MKRN7P	transcribed_processed_pseudogene	makorin ring finger protein 7, pseudogene [Source:HGNC Symbol;Acc:HGNC:7119]
ENSG00000225880	LINC00115	lncRNA	long intergenic non-protein coding RNA 115 [Source:HGNC Symbol;Acc:HGNC:26211]
ENSG00000225934	FAM133FP	processed_pseudogene	family with sequence similarity 133 member F, pseudogene [Source:HGNC Symbol;Acc:HGNC:54730]
ENSG00000225964	NRIR	lncRNA	negative regulator of interferon response [Source:HGNC Symbol;Acc:HGNC:51269]
ENSG00000225971	RPS3AP51	processed_pseudogene	RPS3A pseudogene 51 [Source:HGNC Symbol;Acc:HGNC:35480]
ENSG00000225978	HAR1A	lncRNA	highly accelerated region 1A [Source:HGNC Symbol;Acc:HGNC:33117]
ENSG00000226080	RPL6P4	processed_pseudogene	ribosomal protein L6 pseudogene 4 [Source:HGNC Symbol;Acc:HGNC:36344]
ENSG00000226084		processed_pseudogene	ribosomal protein L17 (RPL17) pseudogene
ENSG00000226164	FGFR3P6	processed_pseudogene	fibroblast growth factor receptor 3 pseudogene 6 [Source:HGNC Symbol;Acc:HGNC:37951]
ENSG00000226186	ELOCP21	processed_pseudogene	elongin C pseudogene 21 [Source:HGNC Symbol;Acc:HGNC:38157]
ENSG00000226221	RPL26P19	processed_pseudogene	ribosomal protein L26 pseudogene 19 [Source:HGNC Symbol;Acc:HGNC:36393]
ENSG00000226318	RPS3AP38	processed_pseudogene	RPS3A pseudogene 38 [Source:HGNC Symbol;Acc:HGNC:36145]
ENSG00000226341	MTCYBP39	processed_pseudogene	MT-CYB pseudogene 39 [Source:HGNC Symbol;Acc:HGNC:52307]
ENSG00000226429		unprocessed_pseudogene	novel pseudogene
ENSG00000226471		lncRNA	novel transcript
ENSG00000226643		lncRNA	novel transcript
ENSG00000226853		lncRNA	novel transcript
ENSG00000226903	LINC00354	lncRNA	long intergenic non-protein coding RNA 354 [Source:HGNC Symbol;Acc:HGNC:42672]
ENSG00000226981	ABHD17AP6	unprocessed_pseudogene	ABHD17A pseudogene 6 [Source:HGNC Symbol;Acc:HGNC:34044]
ENSG00000227029		lncRNA	novel transcript
ENSG00000227060	LINC00629	lncRNA	long intergenic non-protein coding RNA 629 [Source:HGNC Symbol;Acc:HGNC:44262]
ENSG00000227087	RBMX2P5	processed_pseudogene	RBMX2 pseudogene 5 [Source:HGNC Symbol;Acc:HGNC:39927]
ENSG00000227123	RPL12P44	processed_pseudogene	ribosomal protein L12 pseudogene 44 [Source:HGNC Symbol;Acc:HGNC:44603]
ENSG00000227145	IL21-AS1	lncRNA	IL21 antisense RNA 1 [Source:HGNC Symbol;Acc:HGNC:40299]
ENSG00000227189		lncRNA	novel transcript
ENSG00000227248	NALF1-IT1	lncRNA	NALF1 intronic transcript 1 [Source:HGNC Symbol;Acc:HGNC:41503]
ENSG00000227355		lncRNA	novel transcript, antisense STOM
ENSG00000227507	LTB	protein_coding	lymphotoxin beta [Source:HGNC Symbol;Acc:HGNC:6711]
ENSG00000227519		lncRNA	novel transcript
ENSG00000227563	RNF11P2	processed_pseudogene	ring finger protein 11 pseudogene 2 [Source:HGNC Symbol;Acc:HGNC:16535]
ENSG00000227615		processed_pseudogene	ribosomal protein S12 (RPS12) pseudogene
ENSG00000227640	SOX21-AS1	lncRNA	SOX21 antisense divergent transcript 1 [Source:HGNC Symbol;Acc:HGNC:39807]
ENSG00000227695	DNMBP-AS1	lncRNA	DNMBP antisense RNA 1 [Source:HGNC Symbol;Acc:HGNC:20431]
ENSG00000227719		lncRNA	novel transcript
ENSG00000227722		transcribed_processed_pseudogene	dynactin 4 pseudogene
ENSG00000227730	MTND6P5	unprocessed_pseudogene	MT-ND6 pseudogene 5 [Source:HGNC Symbol;Acc:HGNC:39468]
ENSG00000227864	ARL5AP1	processed_pseudogene	ARL5A pseudogene 1 [Source:HGNC Symbol;Acc:HGNC:43933]
ENSG00000227948		processed_pseudogene	pseudogene similar to part of argininosuccinate synthetase 1 (ASS1)
ENSG00000227953	LINC01341	lncRNA	long intergenic non-protein coding RNA 1341 [Source:HGNC Symbol;Acc:HGNC:49457]
ENSG00000228063	LYPLAL1-DT	lncRNA	LYPLAL1 divergent transcript [Source:HGNC Symbol;Acc:HGNC:50560]
ENSG00000228150		lncRNA	novel transcript
ENSG00000228160		lncRNA	novel transcript
ENSG00000228204		lncRNA	novel transcript, antisense to COBL
ENSG00000228232	GAPDHP1	processed_pseudogene	glyceraldehyde-3-phosphate dehydrogenase pseudogene 1 [Source:HGNC Symbol;Acc:HGNC:4159]
ENSG00000228349	RPS26P4	processed_pseudogene	ribosomal protein S26 pseudogene 4 [Source:HGNC Symbol;Acc:HGNC:23775]
ENSG00000228414	LINC01185	lncRNA	long intergenic non-protein coding RNA 1185 [Source:HGNC Symbol;Acc:HGNC:49572]
ENSG00000228620		lncRNA	putaitve novel transcript
ENSG00000228714		lncRNA	novel transcript, antisense to DEC1
ENSG00000228742	LINC02577	lncRNA	long intergenic non-protein coding RNA 2577 [Source:HGNC Symbol;Acc:HGNC:53749]
ENSG00000228779		lncRNA	novel transcript
ENSG00000228874		processed_pseudogene	ribosomal protein S24 (RPS24) pseudogene
ENSG00000228939	AKT3-IT1	lncRNA	AKT3 intronic transcript 1 [Source:HGNC Symbol;Acc:HGNC:41304]
ENSG00000229044		lncRNA	novel transcript
ENSG00000229132	EIF4A1P10	processed_pseudogene	eukaryotic translation initiation factor 4A1 pseudogene 10 [Source:HGNC Symbol;Acc:HGNC:37930]
ENSG00000229133	RPS7P4	processed_pseudogene	ribosomal protein S7 pseudogene 4 [Source:HGNC Symbol;Acc:HGNC:36000]
ENSG00000229207	SERPINH1P1	processed_pseudogene	serpin family H member 1 pseudogene 1 [Source:HGNC Symbol;Acc:HGNC:19917]
ENSG00000229248	WBP2P1	processed_pseudogene	WW domain binding protein 2 pseudogene 1 [Source:HGNC Symbol;Acc:HGNC:31695]
ENSG00000229427	ANKRD26P4	processed_pseudogene	ankyrin repeat domain 26 pseudogene 4 [Source:HGNC Symbol;Acc:HGNC:39690]
ENSG00000229474	PATL2	protein_coding	PAT1 homolog 2 [Source:HGNC Symbol;Acc:HGNC:33630]
ENSG00000229554	RPL21P24	processed_pseudogene	ribosomal protein L21 pseudogene 24 [Source:HGNC Symbol;Acc:HGNC:35702]
ENSG00000229572	EIF4BP4	processed_pseudogene	eukaryotic translation initiation factor 4B pseudogene 4 [Source:HGNC Symbol;Acc:HGNC:37937]
ENSG00000229585	RPL21P44	processed_pseudogene	ribosomal protein L21 pseudogene 44 [Source:HGNC Symbol;Acc:HGNC:33820]
ENSG00000229721		processed_pseudogene	ribosomal protein S8 (RPS8) pseudogene
ENSG00000229731		processed_pseudogene	MAGE family pseudogene
ENSG00000229808		transcribed_processed_pseudogene	proteasome (prosome, macropain) activator subunit 3 (PA28 gamma; Ki) pseudogene
ENSG00000230064		processed_pseudogene	ribosomal protein L21 (RPL21) pseudogene
ENSG00000230082	PRRT3-AS1	lncRNA	PRRT3 antisense RNA 1 [Source:HGNC Symbol;Acc:HGNC:41151]
ENSG00000230176	LINC01433	lncRNA	long intergenic non-protein coding RNA 1433 [Source:HGNC Symbol;Acc:HGNC:50746]
ENSG00000230213	OR8V1P	unprocessed_pseudogene	olfactory receptor family 8 subfamily V member 1 pseudogene [Source:HGNC Symbol;Acc:HGNC:19613]
ENSG00000230286		lncRNA	novel transcript
ENSG00000230291		processed_pseudogene	ribosomal protein L26 (RPL26) pseudogene
ENSG00000230316	FEZF1-AS1	lncRNA	FEZF1 antisense RNA 1 [Source:HGNC Symbol;Acc:HGNC:41001]
ENSG00000230364	RPL4P3	processed_pseudogene	ribosomal protein L4 pseudogene 3 [Source:HGNC Symbol;Acc:HGNC:35773]
ENSG00000230537		lncRNA	novel transcript
ENSG00000230572		transcribed_unprocessed_pseudogene	pseudogene similar to part of myeloid/lymphoid or mixed-lineage leukemia 3 (MLL3)
ENSG00000230799	RPS2P16	processed_pseudogene	ribosomal protein S2 pseudogene 16 [Source:HGNC Symbol;Acc:HGNC:36865]
ENSG00000230897	RPS18P12	processed_pseudogene	ribosomal protein S18 pseudogene 12 [Source:HGNC Symbol;Acc:HGNC:35967]
ENSG00000231185	SPRY4-AS1	lncRNA	SPRY4 antisense RNA 1 [Source:HGNC Symbol;Acc:HGNC:53465]
ENSG00000231237	OR6K1P	unprocessed_pseudogene	olfactory receptor family 6 subfamily K member 1 pseudogene [Source:HGNC Symbol;Acc:HGNC:15028]
ENSG00000231259	ANAPC1P2	unprocessed_pseudogene	ANAPC1 pseudogene 2 [Source:HGNC Symbol;Acc:HGNC:54708]
ENSG00000231298	MANCR	lncRNA	mitotically associated long non coding RNA [Source:HGNC Symbol;Acc:HGNC:44678]
ENSG00000231426	FILNC1	lncRNA	FOXO induced long non-coding RNA 1 [Source:HGNC Symbol;Acc:HGNC:53755]
ENSG00000231443		processed_pseudogene	protein phosphatase 4, regulatory subunit 2 (PPP4R2) pseudogene
ENSG00000231447		lncRNA	novel transcript
ENSG00000231470	HMGB3P2	processed_pseudogene	high mobility group box 3 pseudogene 2 [Source:HGNC Symbol;Acc:HGNC:16574]
ENSG00000231494	RPL21P35	processed_pseudogene	ribosomal protein L21 pseudogene 35 [Source:HGNC Symbol;Acc:HGNC:36900]
ENSG00000231606		lncRNA	novel transcript
ENSG00000231609		lncRNA	novel transcript, antisense to EHBP1
ENSG00000231645	KRT17P6	transcribed_unprocessed_pseudogene	keratin 17 pseudogene 6 [Source:HGNC Symbol;Acc:HGNC:50724]
ENSG00000231680	LINC02723	lncRNA	long intergenic non-protein coding RNA 2723 [Source:HGNC Symbol;Acc:HGNC:54240]
ENSG00000231859		processed_pseudogene	novel pseudogene
ENSG00000232065	LINC01063	lncRNA	long intergenic non-protein coding RNA 1063 [Source:HGNC Symbol;Acc:HGNC:49092]
ENSG00000232139	LINC00867	lncRNA	long intergenic non-protein coding RNA 867 [Source:HGNC Symbol;Acc:HGNC:45265]
ENSG00000232303	DFFBP1	processed_pseudogene	DNA fragmentation factor subunit beta pseudogene 1 [Source:HGNC Symbol;Acc:HGNC:49815]
ENSG00000232333	RPS27AP2	processed_pseudogene	RPS27A pseudogene 2 [Source:HGNC Symbol;Acc:HGNC:16572]
ENSG00000232401	LINC00112	lncRNA	long intergenic non-protein coding RNA 112 [Source:HGNC Symbol;Acc:HGNC:1263]
ENSG00000232451		lncRNA	novel transcript
ENSG00000232573	RPL3P4	processed_pseudogene	ribosomal protein L3 pseudogene 4 [Source:HGNC Symbol;Acc:HGNC:19805]
ENSG00000232792	FTH1P25	processed_pseudogene	ferritin heavy chain 1 pseudogene 25 [Source:HGNC Symbol;Acc:HGNC:37643]
ENSG00000232939		lncRNA	novel transcript
ENSG00000232983		processed_pseudogene	novel pseudogene
ENSG00000233038	PTPRN2-AS1	lncRNA	PTPRN2 antisense RNA 1 [Source:HGNC Symbol;Acc:HGNC:40488]
ENSG00000233101	HOXB-AS3	lncRNA	HOXB cluster antisense RNA 3 [Source:HGNC Symbol;Acc:HGNC:40283]
ENSG00000233243	VKORC1P1	processed_pseudogene	VKORC1 pseudogene 1 [Source:HGNC Symbol;Acc:HGNC:33182]
ENSG00000233254	RPL21P134	processed_pseudogene	ribosomal protein L21 pseudogene 134 [Source:HGNC Symbol;Acc:HGNC:36006]
ENSG00000233446	PDK1P2	processed_pseudogene	PDK1 pseudogene 2 [Source:HGNC Symbol;Acc:HGNC:55004]
ENSG00000233554	B4GALT1-AS1	lncRNA	B4GALT1 antisense RNA 1 [Source:HGNC Symbol;Acc:HGNC:49910]
ENSG00000233559	LINC00513	lncRNA	long intergenic non-protein coding RNA 513 [Source:HGNC Symbol;Acc:HGNC:43566]
ENSG00000233560	KRT8P39	processed_pseudogene	keratin 8 pseudogene 39 [Source:HGNC Symbol;Acc:HGNC:39873]
ENSG00000233752	RPL21P36	processed_pseudogene	ribosomal protein L21 pseudogene 36 [Source:HGNC Symbol;Acc:HGNC:36128]
ENSG00000233791	LINC01136	lncRNA	long intergenic non-protein coding RNA 1136 [Source:HGNC Symbol;Acc:HGNC:49452]
ENSG00000233806	LINC01237	lncRNA	long intergenic non-protein coding RNA 1237 [Source:HGNC Symbol;Acc:HGNC:49793]
ENSG00000233862		lncRNA	novel transcript
ENSG00000233894		lncRNA	novel transcript
ENSG00000233921	RPS15AP40	processed_pseudogene	ribosomal protein S15a pseudogene 40 [Source:HGNC Symbol;Acc:HGNC:36041]
ENSG00000233929	MT1XP1	processed_pseudogene	metallothionein 1X pseudogene 1 [Source:HGNC Symbol;Acc:HGNC:7442]
ENSG00000233932	CTXN2	protein_coding	cortexin 2 [Source:HGNC Symbol;Acc:HGNC:31109]
ENSG00000233993	DTD1-AS1	lncRNA	DTD1 antisense RNA 1 [Source:HGNC Symbol;Acc:HGNC:40762]
ENSG00000234003	MTATP6P27	unprocessed_pseudogene	MT-ATP6 pseudogene 27 [Source:HGNC Symbol;Acc:HGNC:52183]
ENSG00000234093	RPS15AP11	processed_pseudogene	ribosomal protein S15a pseudogene 11 [Source:HGNC Symbol;Acc:HGNC:36707]
ENSG00000234106	SRP14P2	processed_pseudogene	signal recognition particle 14 pseudogene 2 [Source:HGNC Symbol;Acc:HGNC:53768]
ENSG00000234111	LINC02433	lncRNA	long intergenic non-protein coding RNA 2433 [Source:HGNC Symbol;Acc:HGNC:27959]
ENSG00000234213	FHP1	processed_pseudogene	fumarate hydratase pseudogene 1 [Source:HGNC Symbol;Acc:HGNC:39442]
ENSG00000234402	ELK2BP	unprocessed_pseudogene	ETS transcription factor ELK2B, pseudogene [Source:HGNC Symbol;Acc:HGNC:3324]
ENSG00000234515	PPP1R2P1	transcribed_processed_pseudogene	protein phosphatase 1 regulatory inhibitor subunit 2 pseudogene 1 [Source:HGNC Symbol;Acc:HGNC:9289]
ENSG00000234577	SYNE1-AS1	lncRNA	SYNE1 antisense RNA 1 [Source:HGNC Symbol;Acc:HGNC:40793]
ENSG00000234580		lncRNA	novel transcript
ENSG00000234593	KAZN-AS1	lncRNA	KAZN antisense RNA 1 [Source:HGNC Symbol;Acc:HGNC:53610]
ENSG00000234632	NECAP1P2	processed_pseudogene	NECAP endocytosis associated 1 pseudogene 2 [Source:HGNC Symbol;Acc:HGNC:43913]
ENSG00000234648		processed_pseudogene	pseudogene similar to part of ribosomal protein L3 (RPL3)
ENSG00000234671	MTCYBP5	unprocessed_pseudogene	MT-CYB pseudogene 5 [Source:HGNC Symbol;Acc:HGNC:51967]
ENSG00000234740		lncRNA	novel transcript
ENSG00000234769	WASH4P	unprocessed_pseudogene	WASP family homolog 4, pseudogene [Source:HGNC Symbol;Acc:HGNC:14126]
ENSG00000234896	OR7E62P	unprocessed_pseudogene	olfactory receptor family 7 subfamily E member 62 pseudogene [Source:HGNC Symbol;Acc:HGNC:8438]
ENSG00000234911	TEX21P	transcribed_unitary_pseudogene	testis expressed 21, pseudogene [Source:HGNC Symbol;Acc:HGNC:35455]
ENSG00000234917		lncRNA	novel transcript
ENSG00000234975	FTH1P2	processed_pseudogene	ferritin heavy chain 1 pseudogene 2 [Source:HGNC Symbol;Acc:HGNC:3989]
ENSG00000235005		lncRNA	novel transcript
ENSG00000235060	VDAC1P4	processed_pseudogene	voltage dependent anion channel 1 pseudogene 4 [Source:HGNC Symbol;Acc:HGNC:12675]
ENSG00000235180	LINC00601	lncRNA	long intergenic non-protein coding RNA 601 [Source:HGNC Symbol;Acc:HGNC:43916]
ENSG00000235246		lncRNA	novel transcript, antisense to TMEM184B
ENSG00000235251		processed_pseudogene	pseudogene similar to part of SUMO-1 activating enzyme subunit 2 (UBA2)
ENSG00000235285	SMIM2-IT1	lncRNA	SMIM2 intronic transcript 1 [Source:HGNC Symbol;Acc:HGNC:41492]
ENSG00000235296		lncRNA	novel transcript
ENSG00000235449		processed_pseudogene	cytochrome c oxidase subunit VIIc (COX7C) pseudogene
ENSG00000235535	TRDN-AS1	lncRNA	TRDN antisense RNA 1 [Source:HGNC Symbol;Acc:HGNC:40592]
ENSG00000235560		lncRNA	novel transcript, antisense to ZNF747
ENSG00000235703	LINC00894	lncRNA	long intergenic non-protein coding RNA 894 [Source:HGNC Symbol;Acc:HGNC:48579]
ENSG00000235779		lncRNA	novel transcript
ENSG00000235802	HCFC1-AS1	lncRNA	HCFC1 antisense RNA 1 [Source:HGNC Symbol;Acc:HGNC:40273]
ENSG00000235812	ADAM21P1	transcribed_processed_pseudogene	ADAM metallopeptidase domain 21 pseudogene 1 [Source:HGNC Symbol;Acc:HGNC:19822]
ENSG00000235920	THRAP3P3	processed_pseudogene	THRAP3 pseudogene 3 [Source:HGNC Symbol;Acc:HGNC:54834]
ENSG00000236156	CHCHD4P3	processed_pseudogene	coiled-coil-helix-coiled-coil-helix domain containing 4 pseudogene 3 [Source:HGNC Symbol;Acc:HGNC:44491]
ENSG00000236285	NPM1P8	processed_pseudogene	nucleophosmin 1 pseudogene 8 [Source:HGNC Symbol;Acc:HGNC:7928]
ENSG00000236423	LINC01134	lncRNA	long intergenic non-protein coding RNA 1134 [Source:HGNC Symbol;Acc:HGNC:49449]
ENSG00000236532	LINC01695	lncRNA	long intergenic non-protein coding RNA 1695 [Source:HGNC Symbol;Acc:HGNC:52483]
ENSG00000236552	RPL13AP5	processed_pseudogene	ribosomal protein L13a pseudogene 5 [Source:HGNC Symbol;Acc:HGNC:23736]
ENSG00000236607	EEF1DP8	processed_pseudogene	eukaryotic translation elongation factor 1 delta pseudogene 8 [Source:HGNC Symbol;Acc:HGNC:51458]
ENSG00000236636		processed_pseudogene	novel pseudogene
ENSG00000236679	RPL23AP24	processed_pseudogene	ribosomal protein L23a pseudogene 24 [Source:HGNC Symbol;Acc:HGNC:36176]
ENSG00000236829		transcribed_processed_pseudogene	ribosomal protein L23a (RPL23A) pseudogene
ENSG00000236937	PTGES3P4	processed_pseudogene	prostaglandin E synthase 3 pseudogene 4 [Source:HGNC Symbol;Acc:HGNC:43825]
ENSG00000236975	LINC02814	lncRNA	long intergenic non-protein coding RNA 2814 [Source:HGNC Symbol;Acc:HGNC:54346]
ENSG00000237007	KRT18P52	processed_pseudogene	keratin 18 pseudogene 52 [Source:HGNC Symbol;Acc:HGNC:37888]
ENSG00000237054	PRMT5-AS1	lncRNA	PRMT5 antisense RNA 1 [Source:HGNC Symbol;Acc:HGNC:40533]
ENSG00000237217		processed_pseudogene	novel pseudogene
ENSG00000237224		lncRNA	novel transcript
ENSG00000237264	FTH1P11	processed_pseudogene	ferritin heavy chain 1 pseudogene 11 [Source:HGNC Symbol;Acc:HGNC:3981]
ENSG00000237285	HNRNPA1P2	processed_pseudogene	heterogeneous nuclear ribonucleoprotein A1 pseudogene 2 [Source:HGNC Symbol;Acc:HGNC:13958]
ENSG00000237352	LINC01358	lncRNA	long intergenic non-protein coding RNA 1358 [Source:HGNC Symbol;Acc:HGNC:50589]
ENSG00000237456	ID2B	processed_pseudogene	inhibitor of DNA binding 2B, HLH protein (pseudogene) [Source:HGNC Symbol;Acc:HGNC:30656]
ENSG00000237492	OR2L9P	unprocessed_pseudogene	olfactory receptor family 2 subfamily L member 9 pseudogene [Source:HGNC Symbol;Acc:HGNC:15015]
ENSG00000237522	NONOP2	processed_pseudogene	non-POU domain containing, octamer-binding pseudogene 2 [Source:HGNC Symbol;Acc:HGNC:42032]
ENSG00000237645		processed_pseudogene	chromosome 14 open reading frame 83 (C14orf83) pseudogene
ENSG00000237731	RNGTTP1	processed_pseudogene	RNA guanylyltransferase and 5'-phosphatase pseudogene 1 [Source:HGNC Symbol;Acc:HGNC:39652]
ENSG00000237827	RPS15AP29	processed_pseudogene	ribosomal protein S15a pseudogene 29 [Source:HGNC Symbol;Acc:HGNC:35981]
ENSG00000237828	PA2G4P1	processed_pseudogene	proliferation-associated 2G4 pseudogene 1 [Source:HGNC Symbol;Acc:HGNC:8551]
ENSG00000237938		lncRNA	novel transcript, antisense to SLC25A34 and PLEKHM2
ENSG00000238198	LRIG2-DT	lncRNA	LRIG2 divergent transcript [Source:HGNC Symbol;Acc:HGNC:54312]
ENSG00000238265	LINC00317	lncRNA	long intergenic non-protein coding RNA 317 [Source:HGNC Symbol;Acc:HGNC:23126]
ENSG00000239039	SNORD13	snoRNA	small nucleolar RNA, C/D box 13 [Source:HGNC Symbol;Acc:HGNC:32711]
ENSG00000239149	SNORA59A	snoRNA	small nucleolar RNA, H/ACA box 59A [Source:HGNC Symbol;Acc:HGNC:32653]
ENSG00000239207	GAPDHP39	processed_pseudogene	glyceraldehyde 3 phosphate dehydrogenase pseudogene 39 [Source:HGNC Symbol;Acc:HGNC:37796]
ENSG00000239323		processed_pseudogene	ribosomal protein L9 (RPL9) pseudogene
ENSG00000239480		lncRNA	novel transcript
ENSG00000239511	POM121L7P	processed_pseudogene	POM121 transmembrane nucleoporin like 7 pseudogene [Source:HGNC Symbol;Acc:HGNC:35444]
ENSG00000239528	RPS14P8	processed_pseudogene	ribosomal protein S14 pseudogene 8 [Source:HGNC Symbol;Acc:HGNC:37027]
ENSG00000239615		processed_pseudogene	ribosomal protein S13 (RPS13) pseudogene
ENSG00000239650	GUSBP4	transcribed_unprocessed_pseudogene	GUSB pseudogene 4 [Source:HGNC Symbol;Acc:HGNC:18220]
ENSG00000239710	RN7SL692P	misc_RNA	RNA, 7SL, cytoplasmic 692, pseudogene [Source:HGNC Symbol;Acc:HGNC:46708]
ENSG00000239835		processed_pseudogene	presenilin associated, rhomboid-like (PARL) pseudogene
ENSG00000239856	RN7SL225P	misc_RNA	RNA, 7SL, cytoplasmic 225, pseudogene [Source:HGNC Symbol;Acc:HGNC:46241]
ENSG00000239861		processed_pseudogene	ribosomal protein L21 (RPL21) pseudogene
ENSG00000239969		transcribed_unprocessed_pseudogene	RB associated KRAB zinc finger (RBAK) pseudogene
ENSG00000240151	RN7SL826P	misc_RNA	RNA, 7SL, cytoplasmic 826, pseudogene [Source:HGNC Symbol;Acc:HGNC:46842]
ENSG00000240299	RN7SL187P	misc_RNA	RNA, 7SL, cytoplasmic 187, pseudogene [Source:HGNC Symbol;Acc:HGNC:46203]
ENSG00000240540	RPL3P9	processed_pseudogene	ribosomal protein L3 pseudogene 9 [Source:HGNC Symbol;Acc:HGNC:36839]
ENSG00000240954	RPL4P1	processed_pseudogene	ribosomal protein L4 pseudogene 1 [Source:HGNC Symbol;Acc:HGNC:23551]
ENSG00000240991	RPL23AP67	processed_pseudogene	ribosomal protein L23a pseudogene 67 [Source:HGNC Symbol;Acc:HGNC:36658]
ENSG00000241158	ADAMTS9-AS1	lncRNA	ADAMTS9 antisense RNA 1 [Source:HGNC Symbol;Acc:HGNC:40625]
ENSG00000241198	RN7SL191P	misc_RNA	RNA, 7SL, cytoplasmic 191, pseudogene [Source:HGNC Symbol;Acc:HGNC:46207]
ENSG00000241291	RN7SL791P	misc_RNA	RNA, 7SL, cytoplasmic 791, pseudogene [Source:HGNC Symbol;Acc:HGNC:46807]
ENSG00000241479	MECOM-AS1	lncRNA	MECOM antisense RNA 1 [Source:HGNC Symbol;Acc:HGNC:40368]
ENSG00000241547	ACTG1P20	processed_pseudogene	actin gamma 1 pseudogene 20 [Source:HGNC Symbol;Acc:HGNC:51500]
ENSG00000241697	TMEFF1	protein_coding	transmembrane protein with EGF like and two follistatin like domains 1 [Source:HGNC Symbol;Acc:HGNC:11866]
ENSG00000241829	RPL21P54	processed_pseudogene	ribosomal protein L21 pseudogene 54 [Source:HGNC Symbol;Acc:HGNC:35552]
ENSG00000241945	PWP2	protein_coding	PWP2 small subunit processome component [Source:HGNC Symbol;Acc:HGNC:9711]
ENSG00000242020	RN7SL68P	misc_RNA	RNA, 7SL, cytoplasmic 68, pseudogene [Source:HGNC Symbol;Acc:HGNC:46084]
ENSG00000242170	RN7SL329P	misc_RNA	RNA, 7SL, cytoplasmic 329, pseudogene [Source:HGNC Symbol;Acc:HGNC:46345]
ENSG00000242244	ATP5MC1P3	processed_pseudogene	ATP synthase membrane subunit c locus 1 pseudogene 3 [Source:HGNC Symbol;Acc:HGNC:39506]
ENSG00000242338	BMS1P4	transcribed_unprocessed_pseudogene	BMS1 pseudogene 4 [Source:HGNC Symbol;Acc:HGNC:23652]
ENSG00000242553		lncRNA	novel transcript, antisense to DSCR3
ENSG00000242715	CCDC169	protein_coding	coiled-coil domain containing 169 [Source:HGNC Symbol;Acc:HGNC:34361]
ENSG00000242781	LINC02050	lncRNA	long intergenic non-protein coding RNA 2050 [Source:HGNC Symbol;Acc:HGNC:52890]
ENSG00000242861		lncRNA	novel transcript
ENSG00000242893	RN7SL413P	misc_RNA	RNA, 7SL, cytoplasmic 413, pseudogene [Source:HGNC Symbol;Acc:HGNC:46429]
ENSG00000243024		transcribed_processed_pseudogene	ribosomal protein S11 pseudogene 6
ENSG00000243107		lncRNA	novel transcript
ENSG00000243333	RN7SL174P	misc_RNA	RNA, 7SL, cytoplasmic 174, pseudogene [Source:HGNC Symbol;Acc:HGNC:46190]
ENSG00000243338	RN7SL307P	misc_RNA	RNA, 7SL, cytoplasmic 307, pseudogene [Source:HGNC Symbol;Acc:HGNC:46323]
ENSG00000243396	RPL32P7	processed_pseudogene	ribosomal protein L32 pseudogene 7 [Source:HGNC Symbol;Acc:HGNC:35804]
ENSG00000243422	RPL23AP49	transcribed_processed_pseudogene	ribosomal protein L23a pseudogene 49 [Source:HGNC Symbol;Acc:HGNC:35689]
ENSG00000243426	RN7SL454P	misc_RNA	RNA, 7SL, cytoplasmic 454, pseudogene [Source:HGNC Symbol;Acc:HGNC:46470]
ENSG00000243455	RPS18P13	processed_pseudogene	ribosomal protein S18 pseudogene 13 [Source:HGNC Symbol;Acc:HGNC:36901]
ENSG00000243544	RN7SL172P	misc_RNA	RNA, 7SL, cytoplasmic 172, pseudogene [Source:HGNC Symbol;Acc:HGNC:46188]
ENSG00000243601	RPL12P24	processed_pseudogene	ribosomal protein L12 pseudogene 24 [Source:HGNC Symbol;Acc:HGNC:35952]
ENSG00000243744		processed_pseudogene	ribosomal protein L29 (RPL29) pseudogene
ENSG00000243824	RPL12P6	processed_pseudogene	ribosomal protein L12 pseudogene 6 [Source:HGNC Symbol;Acc:HGNC:23538]
ENSG00000243960		lncRNA	novel transcript
ENSG00000243978	RTL9	protein_coding	retrotransposon Gag like 9 [Source:HGNC Symbol;Acc:HGNC:29245]
ENSG00000244019	RPS2P24	processed_pseudogene	ribosomal protein S2 pseudogene 24 [Source:HGNC Symbol;Acc:HGNC:35887]
ENSG00000244036		lncRNA	novel transcript, antisense to ZC3HC1
ENSG00000244056	RN7SL417P	misc_RNA	RNA, 7SL, cytoplasmic 417, pseudogene [Source:HGNC Symbol;Acc:HGNC:46433]
ENSG00000244115	DNAJC25-GNG10	protein_coding	DNAJC25-GNG10 readthrough [Source:HGNC Symbol;Acc:HGNC:37501]
ENSG00000244219	TMEM225B	protein_coding	transmembrane protein 225B [Source:HGNC Symbol;Acc:HGNC:53075]
ENSG00000244371	PFN1P8	processed_pseudogene	profilin 1 pseudogene 8 [Source:HGNC Symbol;Acc:HGNC:42986]
ENSG00000244380		lncRNA	novel transcript, antisense to TMA7
ENSG00000244464		lncRNA	novel transcript
ENSG00000244514	RN7SL125P	misc_RNA	RNA, 7SL, cytoplasmic 125, pseudogene [Source:HGNC Symbol;Acc:HGNC:46141]
ENSG00000244642	RN7SL396P	misc_RNA	RNA, 7SL, cytoplasmic 396, pseudogene [Source:HGNC Symbol;Acc:HGNC:46412]
ENSG00000244733		lncRNA	novel transcript
ENSG00000244926	ALKBH3-AS1	lncRNA	ALKBH3 antisense RNA 1 [Source:HGNC Symbol;Acc:HGNC:48670]
ENSG00000244945	RUFY1-AS1	lncRNA	RUFY1 antisense RNA 1 [Source:HGNC Symbol;Acc:HGNC:40903]
ENSG00000245067	IGFBP7-AS1	lncRNA	IGFBP7 antisense RNA 1 [Source:HGNC Symbol;Acc:HGNC:40296]
ENSG00000245571	FAM111A-DT	lncRNA	FAM111A divergent transcript [Source:HGNC Symbol;Acc:HGNC:53752]
ENSG00000247810		lncRNA	novel transcript
ENSG00000247853		lncRNA	novel transcript, antisense to CHD4
ENSG00000248249		processed_pseudogene	Rac GTPase activating protein 1 (RACGAP1) pseudogene
ENSG00000248302	BNIP3P41	transcribed_processed_pseudogene	BCL2 interacting protein 3 pseudogene 41 [Source:HGNC Symbol;Acc:HGNC:49721]
ENSG00000248394	FOSL1P1	processed_pseudogene	FOSL1 pseudogene 1 [Source:HGNC Symbol;Acc:HGNC:44055]
ENSG00000248477	NAIPP3	transcribed_unprocessed_pseudogene	NAIP pseudogene 3 [Source:HGNC Symbol;Acc:HGNC:54493]
ENSG00000248565	TECRP2	processed_pseudogene	trans-2,3-enoyl-CoA reductase pseudogene 2 [Source:HGNC Symbol;Acc:HGNC:44051]
ENSG00000248640	HNRNPA1P56	processed_pseudogene	heterogeneous nuclear ribonucleoprotein A1 pseudogene 56 [Source:HGNC Symbol;Acc:HGNC:48786]
ENSG00000248668	OXCT1-AS1	lncRNA	OXCT1 antisense RNA 1 [Source:HGNC Symbol;Acc:HGNC:40423]
ENSG00000248677	LINC02102	lncRNA	long intergenic non-protein coding RNA 2102 [Source:HGNC Symbol;Acc:HGNC:52957]
ENSG00000248779		lncRNA	novel transcript
ENSG00000248840		transcribed_processed_pseudogene	X antigen family, member 5 (XAGE5) pseudogene
ENSG00000249035	CLMAT3	lncRNA	colorectal liver metastasis associated transcript 3 [Source:HGNC Symbol;Acc:HGNC:52287]
ENSG00000249049		lncRNA	novel transcript, antisense to CCSER1
ENSG00000249077		processed_pseudogene	pseudogene similar to Spi-C transcription factor
ENSG00000249105		processed_pseudogene	echinoderm microtubule associated protein like 6 (EML6) pseudogene
ENSG00000249209		protein_coding	novel protein similar to ATP synthase delta (OSCP) subunit domain
ENSG00000249593		lncRNA	novel transcript
ENSG00000249642		lncRNA	novel transcript
ENSG00000249780		processed_pseudogene	pseudogene similar to part of mitochondrially encoded cytochrome c oxidase III (MT-CO3)
ENSG00000249784	SCARNA22	scaRNA	small Cajal body-specific RNA 22 [Source:HGNC Symbol;Acc:HGNC:32580]
ENSG00000249937	LINC02223	lncRNA	long intergenic non-protein coding RNA 2223 [Source:HGNC Symbol;Acc:HGNC:53092]
ENSG00000249993	BFSP2-AS1	lncRNA	BFSP2 antisense RNA 1 [Source:HGNC Symbol;Acc:HGNC:28425]
ENSG00000250073	ESAM-AS1	lncRNA	ESAM antisense RNA 1 [Source:HGNC Symbol;Acc:HGNC:55558]
ENSG00000250075		lncRNA	novel transcript
ENSG00000250131	AGA-DT	lncRNA	AGA divergent transcript [Source:HGNC Symbol;Acc:HGNC:27730]
ENSG00000250155		lncRNA	novel transcript
ENSG00000250182	EEF1A1P13	processed_pseudogene	eukaryotic translation elongation factor 1 alpha 1 pseudogene 13 [Source:HGNC Symbol;Acc:HGNC:3196]
ENSG00000250208	FZD10-AS1	lncRNA	FZD10 antisense divergent transcript [Source:HGNC Symbol;Acc:HGNC:48632]
ENSG00000250222		lncRNA	novel transcript
ENSG00000250299	MRPS31P4	transcribed_unprocessed_pseudogene	mitochondrial ribosomal protein S31 pseudogene 4 [Source:HGNC Symbol;Acc:HGNC:42649]
ENSG00000250318		unprocessed_pseudogene	ribosomal protein L13a (RPL13A) pseudogene
ENSG00000250326	USP38-DT	lncRNA	USP38 divergent transcript [Source:HGNC Symbol;Acc:HGNC:55554]
ENSG00000250350		unprocessed_pseudogene	epidermis-specific serine protease-like protein (ESSPL) pseudogene
ENSG00000250413	SLC2A9-AS1	lncRNA	SLC2A9 antisense RNA 1 [Source:HGNC Symbol;Acc:HGNC:40636]
ENSG00000250461		processed_pseudogene	family with sequence similarity 133, member B (FAM133B) pseudogene
ENSG00000250486	FAM218A	lncRNA	family with sequence similarity 218 member A [Source:HGNC Symbol;Acc:HGNC:26466]
ENSG00000250596		transcribed_processed_pseudogene	Zinc finger protein pseudogene
ENSG00000250645		processed_pseudogene	family with sequence similarity 136, member A (FAM136A) pseudogene
ENSG00000250708	LINC02269	lncRNA	long intergenic non-protein coding RNA 2269 [Source:HGNC Symbol;Acc:HGNC:53184]
ENSG00000250746		processed_pseudogene	heat shock 70kDa protein 5 (glucose-regulated protein, 78kDa) (HSPA5) pseudogene
ENSG00000250930	LNX1-AS1	lncRNA	LNX1 antisense RNA 1 [Source:HGNC Symbol;Acc:HGNC:40345]
ENSG00000251011	TMEM108-AS1	lncRNA	TMEM108 antisense RNA 1 [Source:HGNC Symbol;Acc:HGNC:50307]
ENSG00000251033		lncRNA	novel transcript
ENSG00000251235	SNRPCP2	processed_pseudogene	small nuclear ribonucleoprotein polypeptide C pseudogene 2 [Source:HGNC Symbol;Acc:HGNC:49817]
ENSG00000251249		lncRNA	novel transcript
ENSG00000251260	WDFY3-AS1	lncRNA	WDFY3 antisense RNA 1 [Source:HGNC Symbol;Acc:HGNC:40935]
ENSG00000251340	MTCYBP35	processed_pseudogene	MT-CYB pseudogene 35 [Source:HGNC Symbol;Acc:HGNC:52303]
ENSG00000251482	AKIRIN2P1	processed_pseudogene	akirin 2 pseudogene 1 [Source:HGNC Symbol;Acc:HGNC:50796]
ENSG00000251518	LINC02110	lncRNA	long intergenic non-protein coding RNA 2110 [Source:HGNC Symbol;Acc:HGNC:52965]
ENSG00000251623	FAM153B	transcribed_processed_pseudogene	family with sequence similarity 153 member B [Source:NCBI gene (formerly Entrezgene);Acc:202134]
ENSG00000251815	SNORD116-26	snoRNA	small nucleolar RNA, C/D box 116-26 [Source:HGNC Symbol;Acc:HGNC:33092]
ENSG00000253161	LINC01605	lncRNA	long intergenic non-protein coding RNA 1605 [Source:HGNC Symbol;Acc:HGNC:51654]
ENSG00000253168		lncRNA	novel transcript
ENSG00000253178		unprocessed_pseudogene	mitochondrially encoded ATP synthase 6 (MT-ATP6) pseudogene
ENSG00000253199	LINC02153	lncRNA	long intergenic non-protein coding RNA 2153 [Source:HGNC Symbol;Acc:HGNC:27823]
ENSG00000253200		lncRNA	novel transcript, antisense to KIAA1967
ENSG00000253242	IGLVIV-64	IG_V_pseudogene	immunoglobulin lambda variable (IV)-64 (pseudogene) [Source:HGNC Symbol;Acc:HGNC:5943]
ENSG00000253251	SHLD3	protein_coding	shieldin complex subunit 3 [Source:HGNC Symbol;Acc:HGNC:53826]
ENSG00000253313	C1orf210	protein_coding	chromosome 1 open reading frame 210 [Source:HGNC Symbol;Acc:HGNC:28755]
ENSG00000253598	SLC10A5	protein_coding	solute carrier family 10 member 5 [Source:HGNC Symbol;Acc:HGNC:22981]
ENSG00000253623		processed_pseudogene	TAF9 RNA polymerase II, TATA box binding protein (TBP)-associated factor, 32kDa (TAF9) pseudogene
ENSG00000253696	KBTBD11-OT1	lncRNA	KBTBD11 overlapping transcript 1 [Source:HGNC Symbol;Acc:HGNC:49147]
ENSG00000253741	LNCOC1	lncRNA	lncRNA associated with ovarian cancer 1 [Source:HGNC Symbol;Acc:HGNC:53947]
ENSG00000253760		processed_pseudogene	OCIA domain containing 2 (OCIAD2) pseudogene
ENSG00000253766		lncRNA	novel transcript
ENSG00000253770	HMGB1P23	processed_pseudogene	high mobility group box 1 pseudogene 23 [Source:HGNC Symbol;Acc:HGNC:39114]
ENSG00000253783		lncRNA	novel transcript
ENSG00000253833	DSTNP3	processed_pseudogene	DSTN pseudogene 3 [Source:HGNC Symbol;Acc:HGNC:34547]
ENSG00000254016	ALG1L10P	unprocessed_pseudogene	ALG1 like 10, pseudogene [Source:HGNC Symbol;Acc:HGNC:44379]
ENSG00000254017	IGHEP2	IG_C_pseudogene	immunoglobulin heavy constant epsilon P2 (pseudogene) [Source:HGNC Symbol;Acc:HGNC:5524]
ENSG00000254035		lncRNA	novel transcript
ENSG00000254040		lncRNA	novel transcript
ENSG00000254051		processed_pseudogene	NADH dehydrogenase [ubiquinone] flavoprotein 2, mitochondrial (NDUFV2) pseudogene
ENSG00000254065		processed_pseudogene	ubiquitin-conjugating enzyme E2N (UBC13 homolog, yeast) (UBE2N) pseudogene
ENSG00000254111		lncRNA	novel transcript
ENSG00000254206	NPIPB11	protein_coding	nuclear pore complex interacting protein family member B11 [Source:HGNC Symbol;Acc:HGNC:37453]
ENSG00000254258		lncRNA	novel transcript
ENSG00000254392		processed_pseudogene	coagulation factor III (thromboplastin, tissue factor) (F3) pseudogene
ENSG00000254423		processed_pseudogene	ubiquitin specific peptidase 17-like 2 ( USP17L2) pseudogene
ENSG00000254445	HSPB2-C11orf52	protein_coding	HSPB2-C11orf52 readthrough (NMD candidate) [Source:HGNC Symbol;Acc:HGNC:41996]
ENSG00000254454	RCC2P6	processed_pseudogene	regulator of chromosome condensation 2 pseudogene 6 [Source:HGNC Symbol;Acc:HGNC:42382]
ENSG00000254475	OR2AT1P	unprocessed_pseudogene	olfactory receptor family 2 subfamily AT member 1 pseudogene [Source:HGNC Symbol;Acc:HGNC:15145]
ENSG00000254490	OR5M7P	unprocessed_pseudogene	olfactory receptor family 5 subfamily M member 7 pseudogene [Source:HGNC Symbol;Acc:HGNC:14818]
ENSG00000254533		lncRNA	novel transcript
ENSG00000254537		processed_pseudogene	novel pseudogene
ENSG00000254539		lncRNA	novel transcript
ENSG00000254576	OR4C1P	transcribed_unprocessed_pseudogene	olfactory receptor family 4 subfamily C member 1 pseudogene [Source:HGNC Symbol;Acc:HGNC:8292]
ENSG00000254741		lncRNA	novel transcript
ENSG00000254842	LINC02551	lncRNA	long intergenic non-protein coding RNA 2551 [Source:HGNC Symbol;Acc:HGNC:53586]
ENSG00000254928		lncRNA	novel transcript
ENSG00000254960	KIRREL3-AS2	lncRNA	KIRREL3 antisense RNA 2 [Source:HGNC Symbol;Acc:HGNC:42656]
ENSG00000255053	OR4A44P	unprocessed_pseudogene	olfactory receptor family 4 subfamily A member 44 pseudogene [Source:HGNC Symbol;Acc:HGNC:31263]
ENSG00000255181	CCDC166	protein_coding	coiled-coil domain containing 166 [Source:HGNC Symbol;Acc:HGNC:41910]
ENSG00000255197		lncRNA	novel transcript
ENSG00000255207		processed_pseudogene	S100 calcium binding protein A11 (S100A11) pseudogene
ENSG00000255268		unprocessed_pseudogene	tripartite motif-containing protein pseudogene
ENSG00000255366		lncRNA	novel transcript
ENSG00000255464	SEPTIN14P8	unprocessed_pseudogene	septin 14 pseudogene 8 [Source:HGNC Symbol;Acc:HGNC:51692]
ENSG00000255515		processed_pseudogene	N-6 adenine-specific DNA methyltransferase 1 (putative) (N6AMT1) pseudogene
ENSG00000255641		protein_coding	novel protein
ENSG00000255666	LINC02700	lncRNA	long intergenic non-protein coding RNA 2700 [Source:HGNC Symbol;Acc:HGNC:54214]
ENSG00000255693	LINC02389	lncRNA	long intergenic non-protein coding RNA 2389 [Source:HGNC Symbol;Acc:HGNC:53316]
ENSG00000255741		lncRNA	novel transcript
ENSG00000255814	LINC02439	lncRNA	long intergenic non-protein coding RNA 2439 [Source:HGNC Symbol;Acc:HGNC:53371]
ENSG00000256120	SOX5-AS1	lncRNA	SOX5 antisense RNA 1 [Source:HGNC Symbol;Acc:HGNC:53311]
ENSG00000256210		processed_pseudogene	transmembrane protein 167A (TMEM167A) pseudogene
ENSG00000256262	USP30-AS1	lncRNA	USP30 antisense RNA 1 [Source:HGNC Symbol;Acc:HGNC:40909]
ENSG00000256268	LINC02454	lncRNA	long intergenic non-protein coding RNA 2454 [Source:HGNC Symbol;Acc:HGNC:53387]
ENSG00000256340	ABCC6P1	transcribed_unprocessed_pseudogene	ATP binding cassette subfamily C member 6 pseudogene 1 [Source:HGNC Symbol;Acc:HGNC:33352]
ENSG00000256389		lncRNA	novel transcript
ENSG00000256453	DND1	protein_coding	DND microRNA-mediated repression inhibitor 1 [Source:HGNC Symbol;Acc:HGNC:23799]
ENSG00000256462		lncRNA	novel transcript
ENSG00000256589	ENPP7P5	unprocessed_pseudogene	ectonucleotide pyrophosphatase/phosphodiesterase 7 pseudogene 5 [Source:HGNC Symbol;Acc:HGNC:48688]
ENSG00000256814		lncRNA	novel transcript
ENSG00000256923		lncRNA	novel transcript
ENSG00000257083		lncRNA	novel transcript
ENSG00000257121		processed_pseudogene	peroxiredoxin 6 (PRDX6) pseudogene
ENSG00000257128		processed_pseudogene	tetratricopeptide repeat domain 5 (TTC5) pseudogene
ENSG00000257252		lncRNA	novel transcript, antisense to NUDT4
ENSG00000257345	LINC02413	lncRNA	long intergenic non-protein coding RNA 2413 [Source:HGNC Symbol;Acc:HGNC:53342]
ENSG00000257398		lncRNA	novel transcript
ENSG00000257527		lncRNA	microRNA 3179-3
ENSG00000257543		lncRNA	novel transcript
ENSG00000257612	MIR4307HG	lncRNA	MIR4307 host gene [Source:HGNC Symbol;Acc:HGNC:52004]
ENSG00000257681		lncRNA	novel transcript, antisense to STAB2
ENSG00000257756	LINC02386	lncRNA	long intergenic non-protein coding RNA 2386 [Source:HGNC Symbol;Acc:HGNC:53312]
ENSG00000257762	LINC02401	lncRNA	long intergenic non-protein coding RNA 2401 [Source:HGNC Symbol;Acc:HGNC:53328]
ENSG00000257896		transcribed_unprocessed_pseudogene	La ribonucleoprotein domain family, member 7 (LARP7)
ENSG00000257921		protein_coding	novel protein
ENSG00000257935	LHX5-AS1	lncRNA	LHX5 antisense RNA 1 [Source:HGNC Symbol;Acc:HGNC:49570]
ENSG00000257949	TEN1	protein_coding	TEN1 subunit of CST complex [Source:HGNC Symbol;Acc:HGNC:37242]
ENSG00000258033	SNX5P2	unprocessed_pseudogene	sorting nexin 5 pseudogene 2 [Source:HGNC Symbol;Acc:HGNC:41513]
ENSG00000258084		lncRNA	novel transcript
ENSG00000258117		lncRNA	novel transcript
ENSG00000258285	TESC-AS1	lncRNA	TESC antisense RNA 1 (head to head) [Source:HGNC Symbol;Acc:HGNC:51142]
ENSG00000258501	EIF3LP1	processed_pseudogene	eukaryotic translation initiation factor 3 subunit L pseudogene 1 [Source:HGNC Symbol;Acc:HGNC:20010]
ENSG00000258504		lncRNA	novel transcript
ENSG00000258544	GLRXP2	processed_pseudogene	glutaredoxin pseudogene 2 [Source:HGNC Symbol;Acc:HGNC:18376]
ENSG00000258580		lncRNA	novel transcript, antisense to AKAP6
ENSG00000258585	ZNF519P3	unprocessed_pseudogene	zinc finger protein 519 pseudogene 3 [Source:HGNC Symbol;Acc:HGNC:50787]
ENSG00000258592		lncRNA	novel transcript
ENSG00000258648	UBE2CP1	processed_pseudogene	ubiquitin conjugating enzyme E2 C pseudogene 1 [Source:HGNC Symbol;Acc:HGNC:19670]
ENSG00000258728		protein_coding	novel protein (GALT-IL11RA readthrough)
ENSG00000258767		processed_pseudogene	GRAM domain containing 4 (GRAMD4) pseudogene
ENSG00000258813	RBM25-AS1	lncRNA	RBM25 antisense RNA 1 [Source:HGNC Symbol;Acc:HGNC:55437]
ENSG00000258875		lncRNA	novel transcript, antisense to GPR68
ENSG00000258886	HIGD1AP17	processed_pseudogene	HIG1 hypoxia inducible domain family member 1A pseudogene 17 [Source:HGNC Symbol;Acc:HGNC:43012]
ENSG00000258892		lncRNA	novel transcript
ENSG00000258903		lncRNA	novel transcript
ENSG00000258919		lncRNA	novel transcript
ENSG00000258930		transcribed_processed_pseudogene	tetratricopeptide repeat domain 7B (TTC7B) pseudogene
ENSG00000258966	GTF3AP2	transcribed_processed_pseudogene	general transcription factor IIIA pseudogene 2 [Source:HGNC Symbol;Acc:HGNC:49745]
ENSG00000258976		lncRNA	novel transcript
ENSG00000259005		lncRNA	novel transcript
ENSG00000259017		lncRNA	novel transcript
ENSG00000259038		lncRNA	novel transcript, antisense to RAD51L1
ENSG00000259048		lncRNA	novel transcript, antisense to TTC6
ENSG00000259073	FOXN3-AS2	lncRNA	FOXN3 antisense RNA 2 [Source:HGNC Symbol;Acc:HGNC:30119]
ENSG00000259091	LINC00517	lncRNA	long intergenic non-protein coding RNA 517 [Source:HGNC Symbol;Acc:HGNC:19831]
ENSG00000259096	SHLD2P2	processed_pseudogene	shieldin complex subunit 2 pseudogene 2 [Source:HGNC Symbol;Acc:HGNC:31427]
ENSG00000259113		lncRNA	novel transcript
ENSG00000259169	GNRHR2P1	unprocessed_pseudogene	GNRHR2 pseudogene 1 [Source:HGNC Symbol;Acc:HGNC:39424]
ENSG00000259216		processed_pseudogene	oxidation resistance 1 (OXR1) pseudogene
ENSG00000259267	LINC02622	lncRNA	long intergenic non-protein coding RNA 2622 [Source:HGNC Symbol;Acc:HGNC:54099]
ENSG00000259336		lncRNA	novel transcript
ENSG00000259349	APPBP2-DT	lncRNA	APPBP2 divergent transcript [Source:HGNC Symbol;Acc:HGNC:55423]
ENSG00000259378	DCAF13P3	processed_pseudogene	DDB1 and CUL4 associated factor 13 pseudogene 3 [Source:HGNC Symbol;Acc:HGNC:43868]
ENSG00000259404	EFL1P1	transcribed_unprocessed_pseudogene	elongation factor like GTPase 1 pseudogene 1 [Source:HGNC Symbol;Acc:HGNC:31739]
ENSG00000259425		transcribed_unprocessed_pseudogene	Golgin subfamily A member 6 pseudogene
ENSG00000259448	LINC02352	lncRNA	long intergenic non-protein coding RNA 2352 [Source:HGNC Symbol;Acc:HGNC:53274]
ENSG00000259508		lncRNA	novel transcript
ENSG00000259511	UBE2Q2L	transcribed_unprocessed_pseudogene	ubiquitin conjugating enzyme E2 Q2 like [Source:HGNC Symbol;Acc:HGNC:44656]
ENSG00000259577	CERNA1	lncRNA	competing endogenous lncRNA 1 for miR-4707-5p and miR-4767 [Source:HGNC Symbol;Acc:HGNC:52664]
ENSG00000259617		lncRNA	novel transcript, antisense to INO80
ENSG00000259626	MTND3P12	processed_pseudogene	MT-ND3 pseudogene 12 [Source:HGNC Symbol;Acc:HGNC:52072]
ENSG00000259709		lncRNA	novel transcript, antisense to GNB5
ENSG00000259790	ANP32BP1	transcribed_processed_pseudogene	acidic nuclear phosphoprotein 32 family member B pseudogene 1 [Source:HGNC Symbol;Acc:HGNC:24267]
ENSG00000259804	CTCF-DT	lncRNA	CTCF divergent transcript [Source:HGNC Symbol;Acc:HGNC:55409]
ENSG00000259985		lncRNA	novel transcript, antisense to B4GALT6
ENSG00000259992		lncRNA	ADAT1 and TMEM231 readthrough transcript
ENSG00000260018	MBTPS1-DT	lncRNA	MBTPS1 divergent transcript [Source:HGNC Symbol;Acc:HGNC:55401]
ENSG00000260036		processed_pseudogene	thioesterase superfamily member 4 (THEM4) pseudogene
ENSG00000260070		lncRNA	novel transcript, antisense to KIAA0895
ENSG00000260095		lncRNA	novel transcript, antisense to CCNF
ENSG00000260141		lncRNA	novel transcript
ENSG00000260162		lncRNA	novel transcript
ENSG00000260244		lncRNA	novel transcript, overlapping GUCY1A3
ENSG00000260417		lncRNA	novel transcript
ENSG00000260500		lncRNA	novel transcript, antisense to CTD-3193O13.2
ENSG00000260723		lncRNA	novel transcript, sense intronic to a novel protein
ENSG00000260853		lncRNA	novel transcript, antisense to NFATC2IP
ENSG00000260865		transcribed_processed_pseudogene	chromosome 10 open reading frame 57 (C10orf57) pseudogene
ENSG00000260887	CASC22	lncRNA	cancer susceptibility 22 [Source:HGNC Symbol;Acc:HGNC:50627]
ENSG00000260923	LINC02193	lncRNA	long intergenic non-protein coding RNA 2193 [Source:HGNC Symbol;Acc:HGNC:53055]
ENSG00000260963		lncRNA	novel transcript
ENSG00000260992	DOCK9-DT	lncRNA	DOCK9 divergent transcript [Source:HGNC Symbol;Acc:HGNC:43696]
ENSG00000260999		lncRNA	novel transcript
ENSG00000261215		lncRNA	novel transcript (novel gene-CCL27 readthrough)
ENSG00000261240		lncRNA	novel transcript, antisense to PKD1
ENSG00000261261		lncRNA	novel transcript
ENSG00000261281		transcribed_processed_pseudogene	small nuclear ribonucleoprotein polypeptide F (SNRPF) pseudogene
ENSG00000261363		lncRNA	novel transcript
ENSG00000261402		lncRNA	novel transcript
ENSG00000261440	DUX4L45	processed_pseudogene	double homeobox 4 like 45 (pseudogene) [Source:HGNC Symbol;Acc:HGNC:51783]
ENSG00000261459		protein_coding	novel transcript
ENSG00000261474		lncRNA	novel transcript
ENSG00000261476		lncRNA	novel transcript
ENSG00000261520	DLGAP1-AS5	lncRNA	DLGAP1 antisense RNA 5 [Source:HGNC Symbol;Acc:HGNC:27586]
ENSG00000261596		lncRNA	novel transcript, sense intronic to METTL9
ENSG00000261637	LINC02127	lncRNA	long intergenic non-protein coding RNA 2127 [Source:HGNC Symbol;Acc:HGNC:52985]
ENSG00000261648		lncRNA	novel transcript
ENSG00000261779		lncRNA	novel protein, antisense to C15orf39
ENSG00000261792	DNM1P28	unprocessed_pseudogene	dynamin 1 pseudogene 28 [Source:HGNC Symbol;Acc:HGNC:35175]
ENSG00000262152	GREP1	protein_coding	glycine rich extracellular protein 1 [Source:HGNC Symbol;Acc:HGNC:27549]
ENSG00000262179	MYMX	protein_coding	myomixer, myoblast fusion factor [Source:HGNC Symbol;Acc:HGNC:52391]
ENSG00000262815		lncRNA	novel transcript, antisense to STX8
ENSG00000263266	RPS7P1	processed_pseudogene	ribosomal protein S7 pseudogene 1 [Source:HGNC Symbol;Acc:HGNC:17081]
ENSG00000263466		lncRNA	novel transcript, antisense to LASP1
ENSG00000263674		lncRNA	novel transcript, antisense RHBDL3
ENSG00000263698		lncRNA	novel transcript, antisense to DSC1
ENSG00000263715	LINC02210-CRHR1	protein_coding	LINC02210-CRHR1 readthrough [Source:HGNC Symbol;Acc:HGNC:51483]
ENSG00000263740	RN7SL4P	misc_RNA	RNA, 7SL, cytoplasmic 4, pseudogene [Source:HGNC Symbol;Acc:HGNC:10039]
ENSG00000263883	EEF1DP7	transcribed_processed_pseudogene	eukaryotic translation elongation factor 1 delta pseudogene 7 [Source:HGNC Symbol;Acc:HGNC:51457]
ENSG00000263961	RHEX	protein_coding	regulator of hemoglobinization and erythroid cell expansion [Source:HGNC Symbol;Acc:HGNC:25341]
ENSG00000264016		lncRNA	novel transcript
ENSG00000264023		lncRNA	novel transcript
ENSG00000264549	SNORD95	snoRNA	small nucleolar RNA, C/D box 95 [Source:HGNC Symbol;Acc:HGNC:32757]
ENSG00000264772		lncRNA	novel transcript
ENSG00000264970		transcribed_processed_pseudogene	WEE1 homolog (S. pombe) (WEE1) pseudogene
ENSG00000265008		lncRNA	novel transcript, antisense to RNF138
ENSG00000265078	RN7SL664P	misc_RNA	RNA, 7SL, cytoplasmic 664, pseudogene [Source:HGNC Symbol;Acc:HGNC:46680]
ENSG00000265254		lncRNA	novel transcript, antisense to SLC46A1
ENSG00000265298		unprocessed_pseudogene	small nuclear ribonucleoprotein 200kDa (U5) (SNRNP200) pseudogene
ENSG00000265749		lncRNA	novel transcript, antisense to KRBA2 and RPL26
ENSG00000265843	LINC01029	lncRNA	long intergenic non-protein coding RNA 1029 [Source:HGNC Symbol;Acc:HGNC:49015]
ENSG00000266145	RHOT1P1	processed_pseudogene	ras homolog family member T1 pseudogene 1 [Source:HGNC Symbol;Acc:HGNC:23777]
ENSG00000266160	RN7SL612P	misc_RNA	RNA, 7SL, cytoplasmic 612, pseudogene [Source:HGNC Symbol;Acc:HGNC:46628]
ENSG00000266248		lncRNA	novel transcript, antisense to VSTM2B
ENSG00000266313		lncRNA	novel transcript
ENSG00000266371		lncRNA	novel transcript, sense intronic NF1
ENSG00000266469		lncRNA	novel transcript, antisense to MED1 & FBXL20
ENSG00000266947		lncRNA	novel transcript, antisense SLFN5
ENSG00000267033		lncRNA	novel transcript, antisense FAM32A
ENSG00000267053		lncRNA	novel transcript
ENSG00000267062		lncRNA	novel transcript, antisense to PRDX2
ENSG00000267082		lncRNA	novel transcript, antisense to DOCK6
ENSG00000267085		processed_pseudogene	NADH dehydrogenase pseudogene
ENSG00000267091	CTBP2P7	processed_pseudogene	CTBP2 pseudogene 7 [Source:HGNC Symbol;Acc:HGNC:45199]
ENSG00000267301	RPL23AP77	processed_pseudogene	ribosomal protein L23a pseudogene 77 [Source:HGNC Symbol;Acc:HGNC:36354]
ENSG00000267317		lncRNA	novel transcript, antisense to APC2
ENSG00000267512		lncRNA	novel transcript, antisense to NACC1
ENSG00000267565		lncRNA	novel transcript, antisense to ZNF253
ENSG00000267665		lncRNA	novel transcript
ENSG00000267751	BSG-AS1	lncRNA	BSG antisense RNA 1 [Source:HGNC Symbol;Acc:HGNC:55286]
ENSG00000267871	ZNF460-AS1	lncRNA	ZNF460 antisense RNA 1 [Source:HGNC Symbol;Acc:HGNC:53774]
ENSG00000267952		protein_coding	novel transcript
ENSG00000268240		lncRNA	novel transcript
ENSG00000268521	VN1R83P	unprocessed_pseudogene	vomeronasal 1 receptor 83 pseudogene [Source:HGNC Symbol;Acc:HGNC:37403]
ENSG00000268543		TEC	novel transcript
ENSG00000268674		protein_coding	NULL
ENSG00000268896		lncRNA	novel transcript, antisense to TMEM198
ENSG00000269256		lncRNA	novel transcript, antisense to C10orf11
ENSG00000269392		lncRNA	novel transcript, antisense to NR1H2
ENSG00000269400		lncRNA	novel transcript, sense intronic to MBD3L1
ENSG00000269565	GPR32P1	unprocessed_pseudogene	GPR32 pseudogene 1 [Source:HGNC Symbol;Acc:HGNC:4488]
ENSG00000269794		processed_pseudogene	zinc finger protein family pseudogene
ENSG00000269811	SCGB2B3P	processed_pseudogene	secretoglobin family 2B member 3, pseudogene [Source:HGNC Symbol;Acc:HGNC:31895]
ENSG00000269954		lncRNA	novel transcript, antisense to BLK
ENSG00000269985		lncRNA	novel transcript, antisense to FARS2
ENSG00000269987		lncRNA	novel transcript
ENSG00000270016		lncRNA	novel transcript, antisense to AC026150.11
ENSG00000270048		lncRNA	novel transcript, sense intronic to CCDC92
ENSG00000270076		lncRNA	novel transcript
ENSG00000270091		lncRNA	novel transcript
ENSG00000270116		lncRNA	novel transcript, sense intronic to TTC3
ENSG00000270445	COPS5P2	processed_pseudogene	COP9 signalosome subunit 5 pseudogene 2 [Source:HGNC Symbol;Acc:HGNC:45266]
ENSG00000270562		lncRNA	novel transcript
ENSG00000270696		lncRNA	novel transcript, antisense to C2orf3
ENSG00000270809	CHCHD2P11	processed_pseudogene	coiled-coil-helix-coiled-coil-helix domain containing 2 pseudogene 11 [Source:HGNC Symbol;Acc:HGNC:49029]
ENSG00000270863	DDX55P1	processed_pseudogene	DEAD-box helicase 55 pseudogene 1 [Source:HGNC Symbol;Acc:HGNC:49852]
ENSG00000270876	ZNF30-AS1	lncRNA	ZNF30 antisense RNA 1 [Source:HGNC Symbol;Acc:HGNC:51179]
ENSG00000270894		lncRNA	novel transcript, sense overlapping TAF15
ENSG00000270903	HNRNPA3P9	processed_pseudogene	heterogeneous nuclear ribonucleoprotein A3 pseudogene 9 [Source:HGNC Symbol;Acc:HGNC:48755]
ENSG00000271150		processed_pseudogene	major histocompatibility complex, class I, F (HLA-F) pseudogene
ENSG00000271339		processed_pseudogene	solute carrier family 25 (mitochondrial carrier; adenine nucleotide translocator), member 6 (SLC25A6) pseudogene
ENSG00000271383	NBPF19	protein_coding	NBPF member 19 [Source:HGNC Symbol;Acc:HGNC:31999]
ENSG00000271437		processed_pseudogene	high mobility group box 1 (HMGB1) pseudogene
ENSG00000271452		lncRNA	novel transcript, sense intronic to MRPL19
ENSG00000271500		processed_pseudogene	SDA1 domain containing 1 (SDAD1) pseudogene
ENSG00000271546		processed_pseudogene	CKLF-like MARVEL transmembrane domain containing 6 (CMTM6) pseudogene
ENSG00000271568		processed_pseudogene	EIF2A eukaryotic translation initiation factor 2A, 65kDa, pseudogene
ENSG00000271576	PRKACB-DT	lncRNA	PRKACB divergent transcript [Source:HGNC Symbol;Acc:HGNC:55245]
ENSG00000271614	ATP2B1-AS1	lncRNA	ATP2B1 antisense RNA 1 [Source:HGNC Symbol;Acc:HGNC:27883]
ENSG00000271650		processed_pseudogene	tripartite motif containing 43 (TRIM43) pseudogene
ENSG00000271709		lncRNA	novel transcript
ENSG00000271734		lncRNA	novel transcript
ENSG00000271741		protein_coding	novel transcript, ZMYM6-ZMYM6NB readthrough
ENSG00000271749		unprocessed_pseudogene	mitochondrially encoded cytochrome c oxidase III (MT-CO3) pseudogene
ENSG00000271763		lncRNA	novel transcript, antisense to FAM174B
ENSG00000272010		lncRNA	novel transcript
ENSG00000272033		lncRNA	novel transcript, sense intronic to POU2F1
ENSG00000272077		lncRNA	novel transcript
ENSG00000272109		lncRNA	novel transcript, antisense to ERAP1
ENSG00000272145	NFYC-AS1	lncRNA	NFYC antisense RNA 1 [Source:HGNC Symbol;Acc:HGNC:49451]
ENSG00000272420		lncRNA	novel transcript, sense intronic to MORN1
ENSG00000272431	ZNF454-DT	lncRNA	ZNF454 divergent transcript [Source:HGNC Symbol;Acc:HGNC:55213]
ENSG00000272477		lncRNA	novel transcript, sense intronic to SATB1
ENSG00000272542		lncRNA	novel transcript
ENSG00000272554		lncRNA	novel transcript
ENSG00000272572		lncRNA	novel transcript, antisense to FAM178A
ENSG00000272576		lncRNA	novel transcript
ENSG00000272589	ZSWIM8-AS1	lncRNA	ZSWIM8 antisense RNA 1 [Source:HGNC Symbol;Acc:HGNC:45103]
ENSG00000272654		lncRNA	novel transcript
ENSG00000272755		lncRNA	novel transcript
ENSG00000272769		lncRNA	novel transcript
ENSG00000272779		transcribed_unprocessed_pseudogene	BMS1, ribosome biogenesis factor (BSM1) pseudogene
ENSG00000272787		lncRNA	novel transcript
ENSG00000272844		lncRNA	novel transcript, antisense to GTPBP8
ENSG00000272921		protein_coding	novel protein
ENSG00000272971		lncRNA	novel transcript
ENSG00000272986		lncRNA	novel transcript, antisense to RUFY3
ENSG00000272987	OR5AL1	polymorphic_pseudogene	olfactory receptor family 5 subfamily AL member 1 (gene/pseudogene) [Source:HGNC Symbol;Acc:HGNC:14844]
ENSG00000272989	LINC02012	lncRNA	long intergenic non-protein coding RNA 2012 [Source:HGNC Symbol;Acc:HGNC:52847]
ENSG00000273045	C2orf15	protein_coding	chromosome 2 open reading frame 15 [Source:HGNC Symbol;Acc:HGNC:28436]
ENSG00000273080		lncRNA	novel transcript, antisense to IMMT
ENSG00000273139		lncRNA	novel transcript
ENSG00000273183		lncRNA	novel transcript, antisense to PAXIP1
ENSG00000273210		lncRNA	novel transcript, antisense to DYRK1A
ENSG00000273238	TMEM271	protein_coding	transmembrane protein 271 [Source:HGNC Symbol;Acc:HGNC:53639]
ENSG00000273245		lncRNA	novel transcript
ENSG00000273284		lncRNA	novel transcript, sense intronic to ANKRD12
ENSG00000273289		lncRNA	novel transcript, antisense to C22orf26
ENSG00000273300		lncRNA	novel transcript, antisense to UFD1L
ENSG00000273338		lncRNA	novel transcript, antisense to DNAJB4
ENSG00000273399		lncRNA	novel transcript
ENSG00000273472		lncRNA	novel transcript
ENSG00000273481		lncRNA	novel transcript
ENSG00000273483		lncRNA	novel transcript, antisense to WNT2B
ENSG00000273710	Metazoa_SRP	misc_RNA	Metazoan signal recognition particle RNA [Source:RFAM;Acc:RF00017]
ENSG00000273759		lncRNA	novel transcript
ENSG00000273820	USP27X	protein_coding	ubiquitin specific peptidase 27 X-linked [Source:HGNC Symbol;Acc:HGNC:13486]
ENSG00000273828		lncRNA	novel transcript, antisense to ELMO2
ENSG00000273923		lncRNA	novel transcript
ENSG00000274021		lncRNA	novel transcript, antisense to DUSP6
ENSG00000274251		lncRNA	novel transcript
ENSG00000274397		unprocessed_pseudogene	ADAM metallopeptidase domain 20 (ADAM20) pseudogene
ENSG00000274666		unprocessed_pseudogene	zinc finger protein 585B (ZNF585B) pseudogene
ENSG00000274727		processed_pseudogene	IQ motif and Sec7 domain 3 (IQSEC3) pseudogene
ENSG00000274767		lncRNA	novel transcript, antisense CCL3L3
ENSG00000274943		lncRNA	novel transcript, sense intronic to PPHLN1
ENSG00000275126	H4C13	protein_coding	H4 clustered histone 13 [Source:HGNC Symbol;Acc:HGNC:4791]
ENSG00000275146		snoRNA	NULL
ENSG00000275152	CCL16	protein_coding	C-C motif chemokine ligand 16 [Source:HGNC Symbol;Acc:HGNC:10614]
ENSG00000275400		processed_pseudogene	translocase of outer mitochondrial membrane 20 homolog (yeast) (TOMM20) pseudogene
ENSG00000275527		lncRNA	novel transcript
ENSG00000275586	Metazoa_SRP	misc_RNA	Metazoan signal recognition particle RNA [Source:RFAM;Acc:RF00017]
ENSG00000275874	PICSAR	lncRNA	P38 inhibited cutaneous squamous cell carcinoma associated lincRNA [Source:HGNC Symbol;Acc:HGNC:19725]
ENSG00000275944		lncRNA	novel transcript, antisense CCL15
ENSG00000275981		misc_RNA	NULL
ENSG00000275994	SNORA24	snoRNA	small nucleolar RNA, H/ACA box 24 [Source:HGNC Symbol;Acc:HGNC:32614]
ENSG00000276486		processed_pseudogene	family with sequence similarity 76, member A (FAM76A) pseudogene
ENSG00000276633		lncRNA	novel transcript
ENSG00000276702		lncRNA	novel transcript, antisense to RYR3
ENSG00000276742		lncRNA	novel transcript, antisense to NSMCE4A
ENSG00000276993		lncRNA	novel transcript
ENSG00000277020		lncRNA	novel transcript, antisense to IFT88
ENSG00000277194	SNORD22	snoRNA	small nucleolar RNA, C/D box 22 [Source:HGNC Symbol;Acc:HGNC:10145]
ENSG00000277655		unprocessed_pseudogene	neuroblastoma breakpoint family, member 6 (NBPF6) pseudogene
ENSG00000277702		unprocessed_pseudogene	lymphocyte-specific protein 1 (LSP1) pseudogene
ENSG00000277711		processed_pseudogene	glutaredoxin 3 (GLRX3) pseudogene
ENSG00000277743		processed_pseudogene	zinc finger protein 114 (ZNF114) pseudogene
ENSG00000277938		lncRNA	novel transcript
ENSG00000278026		misc_RNA	NULL
ENSG00000278040		misc_RNA	NULL
ENSG00000278068		processed_pseudogene	calponin 2 (CNN2) pseudogene
ENSG00000278434		lncRNA	novel transcript, sense intronic to CDIP1
ENSG00000278637	H4C1	protein_coding	H4 clustered histone 1 [Source:HGNC Symbol;Acc:HGNC:4781]
ENSG00000278668		lncRNA	novel transcript
ENSG00000278700	Metazoa_SRP	misc_RNA	Metazoan signal recognition particle RNA [Source:RFAM;Acc:RF00017]
ENSG00000278715	SNORD116-20	snoRNA	small nucleolar RNA, C/D box 116-20 [Source:HGNC Symbol;Acc:HGNC:33086]
ENSG00000278765		lncRNA	novel transcript
ENSG00000278817		protein_coding	NULL
ENSG00000278922		TEC	novel transcript
ENSG00000278966		TEC	TEC
ENSG00000279088		TEC	TEC
ENSG00000279106		TEC	TEC
ENSG00000279198		TEC	TEC
ENSG00000279250		TEC	TEC
ENSG00000279284		TEC	TEC gene
ENSG00000279311		TEC	TEC
ENSG00000279483		processed_pseudogene	ribosomal protein L41 (RPL41) pseudogene
ENSG00000279499		TEC	TEC
ENSG00000279539		TEC	TEC
ENSG00000279656		TEC	TEC
ENSG00000279752		TEC	TEC
ENSG00000279852		TEC	TEC
ENSG00000279878		TEC	novel transcript
ENSG00000279989		TEC	TEC
ENSG00000280015		TEC	tec
ENSG00000280063		TEC	tec
ENSG00000280099		TEC	TEC
ENSG00000280107		TEC	TEC
ENSG00000280238		TEC	TEC
ENSG00000280360		TEC	TEC
ENSG00000280776	LINC01202	lncRNA	long intergenic non-protein coding RNA 1202 [Source:HGNC Symbol;Acc:HGNC:49633]
ENSG00000280894	SNORA50D	snoRNA	small nucleolar RNA, H/ACA box 50D [Source:HGNC Symbol;Acc:HGNC:50433]
ENSG00000281103	TRG-AS1	lncRNA	T cell receptor gamma locus antisense RNA 1 [Source:HGNC Symbol;Acc:HGNC:48974]
ENSG00000281530		lncRNA	DiGeorge syndrome critical region gene 12 (non-protein coding)
ENSG00000281593		protein_coding	novel protein, ZNRF2-LINC01176 readthrough
ENSG00000282100	HSP90AB4P	processed_pseudogene	heat shock protein 90 alpha family class B member 4, pseudogene [Source:HGNC Symbol;Acc:HGNC:32538]
ENSG00000282572		lncRNA	novel transcript similar to family member with sequence similarity 157
ENSG00000282785	MALLP1	transcribed_unprocessed_pseudogene	MALL pseudogene 1 [Source:HGNC Symbol;Acc:HGNC:55038]
ENSG00000283016	ATP5MC1P2	processed_pseudogene	ATP synthase membrane subunit c locus 1 pseudogene 2 [Source:HGNC Symbol;Acc:HGNC:19817]
ENSG00000283131	MTND2P41	unprocessed_pseudogene	MT-ND2 pseudogene 41 [Source:HGNC Symbol;Acc:HGNC:52317]
ENSG00000283175		lncRNA	novel transcript, antisense to MASP1
ENSG00000283217		lncRNA	novel transcript
ENSG00000283483		processed_pseudogene	prohibitin (PHB) pseudogene
ENSG00000283563		protein_coding	novel protein
ENSG00000283737		TEC	TEC
ENSG00000283765		protein_coding	novel protein
ENSG00000283828		lncRNA	novel transcript, antisense to F10
ENSG00000283865	MTND3P18	unprocessed_pseudogene	MT-ND3 pseudogene 18 [Source:HGNC Symbol;Acc:HGNC:52078]
ENSG00000283874	MIR3911	miRNA	microRNA 3911 [Source:HGNC Symbol;Acc:HGNC:38962]
ENSG00000284194	SCO2	protein_coding	synthesis of cytochrome C oxidase 2 [Source:HGNC Symbol;Acc:HGNC:10604]
ENSG00000284292		protein_coding	novel protein, ARPC1A and ARPC1B readthrough
ENSG00000284491	THSD8	protein_coding	thrombospondin type 1 domain containing 8 [Source:HGNC Symbol;Acc:HGNC:53785]
ENSG00000284505	LYNX1-SLURP2	protein_coding	LYNX1-SLURP2 readthrough [Source:HGNC Symbol;Acc:HGNC:52291]
ENSG00000284934		protein_coding	novel protein
ENSG00000284969		protein_coding	novel protein
ENSG00000285142		unprocessed_pseudogene	mitochondrially encoded cytochrome c oxidase I (MT-CO1) pseudogene
ENSG00000285237	PRSS52P	unprocessed_pseudogene	serine protease 52, pseudogene [Source:HGNC Symbol;Acc:HGNC:37322]
ENSG00000285338		lncRNA	novel transcript
ENSG00000285416		unitary_pseudogene	novel pseudogene, ortholog of avian secreted frizzled-related protein 5
ENSG00000285550		lncRNA	novel transcript
ENSG00000285790		lncRNA	novel transcript
ENSG00000285815	GET1-SH3BGR	protein_coding	GET1-SH3BGR readthrough [Source:HGNC Symbol;Acc:HGNC:54635]
ENSG00000285884		lncRNA	novel transcript
ENSG00000286031		lncRNA	novel transcript, antisense to PPP1R3F
ENSG00000286242		lncRNA	novel transcript, antisense to UBE2D3
ENSG00000286322		lncRNA	novel transcript
ENSG00000286390		lncRNA	novel transcript
ENSG00000286457		lncRNA	novel transcript, antisense to RORA
ENSG00000286491		lncRNA	novel transcript, antisense to TSPO
ENSG00000286571		lncRNA	novel transcript
ENSG00000286695		lncRNA	novel transcript
ENSG00000286723		lncRNA	novel transcript
ENSG00000286796		lncRNA	novel transcript
ENSG00000286919		lncRNA	novel transcript
ENSG00000286957		lncRNA	novel transcript
ENSG00000287113		lncRNA	novel transcript, antisense to MPL
ENSG00000287134		lncRNA	novel transcript, antisense to DLC1
ENSG00000287170		lncRNA	novel transcript, antisense to PPP1R12C
ENSG00000287236		lncRNA	novel transcript, antisense to ANKRD54
ENSG00000287243	THCAT155	lncRNA	thyroid cancer-associated transcript 155 [Source:NCBI gene (formerly Entrezgene);Acc:100129223]
ENSG00000287271		lncRNA	novel transcript, antisense to FBXO17and FBXO27
ENSG00000287279		lncRNA	novel transcript
ENSG00000287300		lncRNA	novel transcript
ENSG00000287301		lncRNA	novel transcript
ENSG00000287314		lncRNA	novel transcript
ENSG00000287337		lncRNA	novel transcript, antisense to MKS1
ENSG00000287338		lncRNA	novel transcript
ENSG00000287374		lncRNA	novel transcript
ENSG00000287404		lncRNA	novel transcript
ENSG00000287548		lncRNA	novel transcript
ENSG00000287630		lncRNA	novel transcript, antisense to JAKMIP2
ENSG00000287631		lncRNA	novel transcript, antisense to PILRA
ENSG00000287717		lncRNA	novel transcript
ENSG00000287838		lncRNA	novel transcript
ENSG00000287842		lncRNA	novel transcript, sense intronic to ENOX1
ENSG00000287873		lncRNA	novel transcript
ENSG00000287946		lncRNA	novel transcript, antisense to GSE1
ENSG00000287963		lncRNA	novel transcript
ENSG00000287967		lncRNA	novel transcript, antisense to UQCR10
ENSG00000288009		lncRNA	novel transcript
ENSG00000288044		lncRNA	novel transcript, antisense to RABGGTAand DHRS1
ENSG00000288049		lncRNA	novel transcript, antisense to KDM5D
ENSG00000288061		lncRNA	novel transcript, antisense to HSPA8and CLMP
ENSG00000288110		lncRNA	novel transcript, antisense to CSMD1
ENSG00000288614		protein_coding	novel protein
ENSG00000288643		protein_coding	novel transcript
