# Supplementary material for: Exploring the impact of primer length on efficient gene detection via high-throughput sequencing
Source: Nat Commun. 2024 Jul 12;15:5858. doi: 10.1038/s41467-024-49685-0 (PMC11245535; doi:10.1038/s41467-024-49685-0)
Supplement: Supplementary file 4 — Supplementary Data 1-12 [file 41467_2024_49685_MOESM4_ESM.zip › SupplementaryData/SupplementaryData9_unique_gene_list_12mer_exp2.csv]

Supplementary Data 9: Uniquely detected genes of the random 12mer. Ensembl gene identifiers, gene names, biotypes as well as functional information of the genes that were uniquely detected with the random 12mer in at least two out of three technical replicates (sequencing experiment 2, subsampled to 30 million reads per replicate).
Ensembl Gene ID	gene_name	gene_biotype	description
ENSG00000006327	TNFRSF12A	protein_coding	TNF receptor superfamily member 12A [Source:HGNC Symbol;Acc:HGNC:18152]
ENSG00000008438	PGLYRP1	protein_coding	peptidoglycan recognition protein 1 [Source:HGNC Symbol;Acc:HGNC:8904]
ENSG00000009724	MASP2	protein_coding	MBL associated serine protease 2 [Source:HGNC Symbol;Acc:HGNC:6902]
ENSG00000010030	ETV7	protein_coding	ETS variant transcription factor 7 [Source:HGNC Symbol;Acc:HGNC:18160]
ENSG00000017427	IGF1	protein_coding	insulin like growth factor 1 [Source:HGNC Symbol;Acc:HGNC:5464]
ENSG00000022556	NLRP2	protein_coding	NLR family pyrin domain containing 2 [Source:HGNC Symbol;Acc:HGNC:22948]
ENSG00000025156	HSF2	protein_coding	heat shock transcription factor 2 [Source:HGNC Symbol;Acc:HGNC:5225]
ENSG00000064201	TSPAN32	protein_coding	tetraspanin 32 [Source:HGNC Symbol;Acc:HGNC:13410]
ENSG00000065320	NTN1	protein_coding	netrin 1 [Source:HGNC Symbol;Acc:HGNC:8029]
ENSG00000066230	SLC9A3	protein_coding	solute carrier family 9 member A3 [Source:HGNC Symbol;Acc:HGNC:11073]
ENSG00000072840	EVC	protein_coding	EvC ciliary complex subunit 1 [Source:HGNC Symbol;Acc:HGNC:3497]
ENSG00000075131	TIPIN	protein_coding	TIMELESS interacting protein [Source:HGNC Symbol;Acc:HGNC:30750]
ENSG00000081014	AP4E1	protein_coding	adaptor related protein complex 4 subunit epsilon 1 [Source:HGNC Symbol;Acc:HGNC:573]
ENSG00000088002	SULT2B1	protein_coding	sulfotransferase family 2B member 1 [Source:HGNC Symbol;Acc:HGNC:11459]
ENSG00000089639	GMIP	protein_coding	GEM interacting protein [Source:HGNC Symbol;Acc:HGNC:24852]
ENSG00000096401	CDC5L	protein_coding	cell division cycle 5 like [Source:HGNC Symbol;Acc:HGNC:1743]
ENSG00000100209	HSCB	protein_coding	HscB mitochondrial iron-sulfur cluster cochaperone [Source:HGNC Symbol;Acc:HGNC:28913]
ENSG00000100218	RSPH14	protein_coding	radial spoke head 14 homolog [Source:HGNC Symbol;Acc:HGNC:13437]
ENSG00000100629	CEP128	protein_coding	centrosomal protein 128 [Source:HGNC Symbol;Acc:HGNC:20359]
ENSG00000101082	SLA2	protein_coding	Src like adaptor 2 [Source:HGNC Symbol;Acc:HGNC:17329]
ENSG00000102221	JADE3	protein_coding	jade family PHD finger 3 [Source:HGNC Symbol;Acc:HGNC:22982]
ENSG00000104147	OIP5	protein_coding	Opa interacting protein 5 [Source:HGNC Symbol;Acc:HGNC:20300]
ENSG00000104856	RELB	protein_coding	RELB proto-oncogene, NF-kB subunit [Source:HGNC Symbol;Acc:HGNC:9956]
ENSG00000104903	LYL1	protein_coding	LYL1 basic helix-loop-helix family member [Source:HGNC Symbol;Acc:HGNC:6734]
ENSG00000105261	OVOL3	protein_coding	ovo like zinc finger 3 [Source:HGNC Symbol;Acc:HGNC:14186]
ENSG00000105464	GRIN2D	protein_coding	glutamate ionotropic receptor NMDA type subunit 2D [Source:HGNC Symbol;Acc:HGNC:4588]
ENSG00000105672	ETV2	protein_coding	ETS variant transcription factor 2 [Source:HGNC Symbol;Acc:HGNC:3491]
ENSG00000106631	MYL7	protein_coding	myosin light chain 7 [Source:HGNC Symbol;Acc:HGNC:21719]
ENSG00000106714	CNTNAP3	protein_coding	contactin associated protein family member 3 [Source:HGNC Symbol;Acc:HGNC:13834]
ENSG00000108839	ALOX12	protein_coding	arachidonate 12-lipoxygenase, 12S type [Source:HGNC Symbol;Acc:HGNC:429]
ENSG00000109610	SOD3	protein_coding	superoxide dismutase 3 [Source:HGNC Symbol;Acc:HGNC:11181]
ENSG00000109762	SNX25	protein_coding	sorting nexin 25 [Source:HGNC Symbol;Acc:HGNC:21883]
ENSG00000110446	SLC15A3	protein_coding	solute carrier family 15 member 3 [Source:HGNC Symbol;Acc:HGNC:18068]
ENSG00000113212	PCDHB7	protein_coding	protocadherin beta 7 [Source:HGNC Symbol;Acc:HGNC:8692]
ENSG00000113532	ST8SIA4	protein_coding	ST8 alpha-N-acetyl-neuraminide alpha-2,8-sialyltransferase 4 [Source:HGNC Symbol;Acc:HGNC:10871]
ENSG00000115718	PROC	protein_coding	protein C, inactivator of coagulation factors Va and VIIIa [Source:HGNC Symbol;Acc:HGNC:9451]
ENSG00000116815	CD58	protein_coding	CD58 molecule [Source:HGNC Symbol;Acc:HGNC:1688]
ENSG00000117013	KCNQ4	protein_coding	potassium voltage-gated channel subfamily Q member 4 [Source:HGNC Symbol;Acc:HGNC:6298]
ENSG00000118729	CASQ2	protein_coding	calsequestrin 2 [Source:HGNC Symbol;Acc:HGNC:1513]
ENSG00000119636	BBOF1	protein_coding	basal body orientation factor 1 [Source:HGNC Symbol;Acc:HGNC:19855]
ENSG00000120149	MSX2	protein_coding	msh homeobox 2 [Source:HGNC Symbol;Acc:HGNC:7392]
ENSG00000121335	PRB2	protein_coding	proline rich protein BstNI subfamily 2 [Source:HGNC Symbol;Acc:HGNC:9338]
ENSG00000123685	BATF3	protein_coding	basic leucine zipper ATF-like transcription factor 3 [Source:HGNC Symbol;Acc:HGNC:28915]
ENSG00000123999	INHA	protein_coding	inhibin subunit alpha [Source:HGNC Symbol;Acc:HGNC:6065]
ENSG00000124102	PI3	protein_coding	peptidase inhibitor 3 [Source:HGNC Symbol;Acc:HGNC:8947]
ENSG00000124107	SLPI	protein_coding	secretory leukocyte peptidase inhibitor [Source:HGNC Symbol;Acc:HGNC:11092]
ENSG00000124593		protein_coding	novel protein
ENSG00000125898	FAM110A	protein_coding	family with sequence similarity 110 member A [Source:HGNC Symbol;Acc:HGNC:16188]
ENSG00000127528	KLF2	protein_coding	Kruppel like factor 2 [Source:HGNC Symbol;Acc:HGNC:6347]
ENSG00000128284	APOL3	protein_coding	apolipoprotein L3 [Source:HGNC Symbol;Acc:HGNC:14868]
ENSG00000128602	SMO	protein_coding	smoothened, frizzled class receptor [Source:HGNC Symbol;Acc:HGNC:11119]
ENSG00000129946	SHC2	protein_coding	SHC adaptor protein 2 [Source:HGNC Symbol;Acc:HGNC:29869]
ENSG00000130052	STARD8	protein_coding	StAR related lipid transfer domain containing 8 [Source:HGNC Symbol;Acc:HGNC:19161]
ENSG00000130222	GADD45G	protein_coding	growth arrest and DNA damage inducible gamma [Source:HGNC Symbol;Acc:HGNC:4097]
ENSG00000131080	EDA2R	protein_coding	ectodysplasin A2 receptor [Source:HGNC Symbol;Acc:HGNC:17756]
ENSG00000131153	GINS2	protein_coding	GINS complex subunit 2 [Source:HGNC Symbol;Acc:HGNC:24575]
ENSG00000132205	EMILIN2	protein_coding	elastin microfibril interfacer 2 [Source:HGNC Symbol;Acc:HGNC:19881]
ENSG00000132854	KANK4	protein_coding	KN motif and ankyrin repeat domains 4 [Source:HGNC Symbol;Acc:HGNC:27263]
ENSG00000134061	CD180	protein_coding	CD180 molecule [Source:HGNC Symbol;Acc:HGNC:6726]
ENSG00000134259	NGF	protein_coding	nerve growth factor [Source:HGNC Symbol;Acc:HGNC:7808]
ENSG00000135114	OASL	protein_coding	2'-5'-oligoadenylate synthetase like [Source:HGNC Symbol;Acc:HGNC:8090]
ENSG00000135406	PRPH	protein_coding	peripherin [Source:HGNC Symbol;Acc:HGNC:9461]
ENSG00000135925	WNT10A	protein_coding	Wnt family member 10A [Source:HGNC Symbol;Acc:HGNC:13829]
ENSG00000136698	CFC1	protein_coding	cripto, FRL-1, cryptic family 1 [Source:HGNC Symbol;Acc:HGNC:18292]
ENSG00000137561	TTPA	protein_coding	alpha tocopherol transfer protein [Source:HGNC Symbol;Acc:HGNC:12404]
ENSG00000137574	TGS1	protein_coding	trimethylguanosine synthase 1 [Source:HGNC Symbol;Acc:HGNC:17843]
ENSG00000137672	TRPC6	protein_coding	transient receptor potential cation channel subfamily C member 6 [Source:HGNC Symbol;Acc:HGNC:12338]
ENSG00000138794	CASP6	protein_coding	caspase 6 [Source:HGNC Symbol;Acc:HGNC:1507]
ENSG00000140254	DUOXA1	protein_coding	dual oxidase maturation factor 1 [Source:HGNC Symbol;Acc:HGNC:26507]
ENSG00000140368	PSTPIP1	protein_coding	proline-serine-threonine phosphatase interacting protein 1 [Source:HGNC Symbol;Acc:HGNC:9580]
ENSG00000140932	CMTM2	protein_coding	CKLF like MARVEL transmembrane domain containing 2 [Source:HGNC Symbol;Acc:HGNC:19173]
ENSG00000142173	COL6A2	protein_coding	collagen type VI alpha 2 chain [Source:HGNC Symbol;Acc:HGNC:2212]
ENSG00000142409	ZNF787	protein_coding	zinc finger protein 787 [Source:HGNC Symbol;Acc:HGNC:26998]
ENSG00000144045	DQX1	protein_coding	DEAQ-box RNA dependent ATPase 1 [Source:HGNC Symbol;Acc:HGNC:20410]
ENSG00000144119	C1QL2	protein_coding	complement C1q like 2 [Source:HGNC Symbol;Acc:HGNC:24181]
ENSG00000145386	CCNA2	protein_coding	cyclin A2 [Source:HGNC Symbol;Acc:HGNC:1578]
ENSG00000145723	GIN1	protein_coding	gypsy retrotransposon integrase 1 [Source:HGNC Symbol;Acc:HGNC:25959]
ENSG00000145936	KCNMB1	protein_coding	potassium calcium-activated channel subfamily M regulatory beta subunit 1 [Source:HGNC Symbol;Acc:HGNC:6285]
ENSG00000146618	FERD3L	protein_coding	Fer3 like bHLH transcription factor [Source:HGNC Symbol;Acc:HGNC:16660]
ENSG00000147174	GCNA	protein_coding	germ cell nuclear acidic peptidase [Source:HGNC Symbol;Acc:HGNC:15805]
ENSG00000148459	PDSS1	protein_coding	decaprenyl diphosphate synthase subunit 1 [Source:HGNC Symbol;Acc:HGNC:17759]
ENSG00000148908	RGS10	protein_coding	regulator of G protein signaling 10 [Source:HGNC Symbol;Acc:HGNC:9992]
ENSG00000149295	DRD2	protein_coding	dopamine receptor D2 [Source:HGNC Symbol;Acc:HGNC:3023]
ENSG00000149328	GLB1L2	protein_coding	galactosidase beta 1 like 2 [Source:HGNC Symbol;Acc:HGNC:25129]
ENSG00000149554	CHEK1	protein_coding	checkpoint kinase 1 [Source:HGNC Symbol;Acc:HGNC:1925]
ENSG00000149782	PLCB3	protein_coding	phospholipase C beta 3 [Source:HGNC Symbol;Acc:HGNC:9056]
ENSG00000150636	CCDC102B	protein_coding	coiled-coil domain containing 102B [Source:HGNC Symbol;Acc:HGNC:26295]
ENSG00000150893	FREM2	protein_coding	FRAS1 related extracellular matrix 2 [Source:HGNC Symbol;Acc:HGNC:25396]
ENSG00000151303		lncRNA	novel transcript
ENSG00000151657	KIN	protein_coding	Kin17 DNA and RNA binding protein [Source:HGNC Symbol;Acc:HGNC:6327]
ENSG00000152936	LMNTD1	protein_coding	lamin tail domain containing 1 [Source:HGNC Symbol;Acc:HGNC:26683]
ENSG00000152953	STK32B	protein_coding	serine/threonine kinase 32B [Source:HGNC Symbol;Acc:HGNC:14217]
ENSG00000153563	CD8A	protein_coding	CD8a molecule [Source:HGNC Symbol;Acc:HGNC:1706]
ENSG00000155254	MARVELD1	protein_coding	MARVEL domain containing 1 [Source:HGNC Symbol;Acc:HGNC:28674]
ENSG00000155465	SLC7A7	protein_coding	solute carrier family 7 member 7 [Source:HGNC Symbol;Acc:HGNC:11065]
ENSG00000156232	WHAMM	protein_coding	WASP homolog associated with actin, golgi membranes and microtubules [Source:HGNC Symbol;Acc:HGNC:30493]
ENSG00000156469	MTERF3	protein_coding	mitochondrial transcription termination factor 3 [Source:HGNC Symbol;Acc:HGNC:24258]
ENSG00000158113	LRRC43	protein_coding	leucine rich repeat containing 43 [Source:HGNC Symbol;Acc:HGNC:28562]
ENSG00000160062	ZBTB8A	protein_coding	zinc finger and BTB domain containing 8A [Source:HGNC Symbol;Acc:HGNC:24172]
ENSG00000161835	TAMALIN	protein_coding	trafficking regulator and scaffold protein tamalin [Source:HGNC Symbol;Acc:HGNC:18707]
ENSG00000161996	WDR90	protein_coding	WD repeat domain 90 [Source:HGNC Symbol;Acc:HGNC:26960]
ENSG00000162366	PDZK1IP1	protein_coding	PDZK1 interacting protein 1 [Source:HGNC Symbol;Acc:HGNC:16887]
ENSG00000162482	AKR7A3	protein_coding	aldo-keto reductase family 7 member A3 [Source:HGNC Symbol;Acc:HGNC:390]
ENSG00000162641	AKNAD1	protein_coding	AKNA domain containing 1 [Source:HGNC Symbol;Acc:HGNC:28398]
ENSG00000162699	DNAJA1P5	processed_pseudogene	DnaJ heat shock protein family (Hsp40) member A1 pseudogene 5 [Source:HGNC Symbol;Acc:HGNC:39341]
ENSG00000162779	AXDND1	protein_coding	axonemal dynein light chain domain containing 1 [Source:HGNC Symbol;Acc:HGNC:26564]
ENSG00000163145	C1QTNF7	protein_coding	C1q and TNF related 7 [Source:HGNC Symbol;Acc:HGNC:14342]
ENSG00000163221	S100A12	protein_coding	S100 calcium binding protein A12 [Source:HGNC Symbol;Acc:HGNC:10489]
ENSG00000163507	CIP2A	protein_coding	cellular inhibitor of PP2A [Source:HGNC Symbol;Acc:HGNC:29302]
ENSG00000163645	ERICH6	protein_coding	glutamate rich 6 [Source:HGNC Symbol;Acc:HGNC:28602]
ENSG00000163687	DNASE1L3	protein_coding	deoxyribonuclease 1 like 3 [Source:HGNC Symbol;Acc:HGNC:2959]
ENSG00000163694	RBM47	protein_coding	RNA binding motif protein 47 [Source:HGNC Symbol;Acc:HGNC:30358]
ENSG00000164404	GDF9	protein_coding	growth differentiation factor 9 [Source:HGNC Symbol;Acc:HGNC:4224]
ENSG00000164669	INTS4P1	transcribed_unprocessed_pseudogene	integrator complex subunit 4 pseudogene 1 [Source:HGNC Symbol;Acc:HGNC:21925]
ENSG00000164749	HNF4G	protein_coding	hepatocyte nuclear factor 4 gamma [Source:HGNC Symbol;Acc:HGNC:5026]
ENSG00000165392	WRN	protein_coding	WRN RecQ like helicase [Source:HGNC Symbol;Acc:HGNC:12791]
ENSG00000165512	ZNF22	protein_coding	zinc finger protein 22 [Source:HGNC Symbol;Acc:HGNC:13012]
ENSG00000165606	DRGX	protein_coding	dorsal root ganglia homeobox [Source:HGNC Symbol;Acc:HGNC:21536]
ENSG00000165966	PDZRN4	protein_coding	PDZ domain containing ring finger 4 [Source:HGNC Symbol;Acc:HGNC:30552]
ENSG00000166813	KIF7	protein_coding	kinesin family member 7 [Source:HGNC Symbol;Acc:HGNC:30497]
ENSG00000166856	GPR182	protein_coding	G protein-coupled receptor 182 [Source:HGNC Symbol;Acc:HGNC:13708]
ENSG00000167105	TMEM92	protein_coding	transmembrane protein 92 [Source:HGNC Symbol;Acc:HGNC:26579]
ENSG00000167136	ENDOG	protein_coding	endonuclease G [Source:HGNC Symbol;Acc:HGNC:3346]
ENSG00000167608	TMC4	protein_coding	transmembrane channel like 4 [Source:HGNC Symbol;Acc:HGNC:22998]
ENSG00000167676	PLIN4	protein_coding	perilipin 4 [Source:HGNC Symbol;Acc:HGNC:29393]
ENSG00000167749	KLK4	protein_coding	kallikrein related peptidase 4 [Source:HGNC Symbol;Acc:HGNC:6365]
ENSG00000168124	OR1F1	protein_coding	olfactory receptor family 1 subfamily F member 1 [Source:HGNC Symbol;Acc:HGNC:8194]
ENSG00000168811	IL12A	protein_coding	interleukin 12A [Source:HGNC Symbol;Acc:HGNC:5969]
ENSG00000168994	PXDC1	protein_coding	PX domain containing 1 [Source:HGNC Symbol;Acc:HGNC:21361]
ENSG00000169621	APLF	protein_coding	aprataxin and PNKP like factor [Source:HGNC Symbol;Acc:HGNC:28724]
ENSG00000169857	AVEN	protein_coding	apoptosis and caspase activation inhibitor [Source:HGNC Symbol;Acc:HGNC:13509]
ENSG00000170627	GTSF1	protein_coding	gametocyte specific factor 1 [Source:HGNC Symbol;Acc:HGNC:26565]
ENSG00000171084	FAM86JP	transcribed_unprocessed_pseudogene	family with sequence similarity 86 member J, pseudogene [Source:HGNC Symbol;Acc:HGNC:44097]
ENSG00000171612	SLC25A33	protein_coding	solute carrier family 25 member 33 [Source:HGNC Symbol;Acc:HGNC:29681]
ENSG00000171695	LKAAEAR1	protein_coding	LKAAEAR motif containing 1 [Source:HGNC Symbol;Acc:HGNC:33718]
ENSG00000171811	CFAP46	protein_coding	cilia and flagella associated protein 46 [Source:HGNC Symbol;Acc:HGNC:25247]
ENSG00000171970	ZNF57	protein_coding	zinc finger protein 57 [Source:HGNC Symbol;Acc:HGNC:13125]
ENSG00000172014	ANKRD20A4P	protein_coding	ankyrin repeat domain 20 family member A4, pseudogene [Source:HGNC Symbol;Acc:HGNC:31982]
ENSG00000173085	COQ2	protein_coding	coenzyme Q2, polyprenyltransferase [Source:HGNC Symbol;Acc:HGNC:25223]
ENSG00000173452	TMEM196	protein_coding	transmembrane protein 196 [Source:HGNC Symbol;Acc:HGNC:22431]
ENSG00000174137	FAM53A	protein_coding	family with sequence similarity 53 member A [Source:HGNC Symbol;Acc:HGNC:31860]
ENSG00000174417	TRHR	protein_coding	thyrotropin releasing hormone receptor [Source:HGNC Symbol;Acc:HGNC:12299]
ENSG00000174576	NPAS4	protein_coding	neuronal PAS domain protein 4 [Source:HGNC Symbol;Acc:HGNC:18983]
ENSG00000175658	DRD5P2	processed_pseudogene	dopamine receptor D5 pseudogene 2 [Source:HGNC Symbol;Acc:HGNC:3028]
ENSG00000176358	TAC4	protein_coding	tachykinin precursor 4 [Source:HGNC Symbol;Acc:HGNC:16641]
ENSG00000176428	VPS37D	protein_coding	VPS37D subunit of ESCRT-I [Source:HGNC Symbol;Acc:HGNC:18287]
ENSG00000177238	TRIM72	protein_coding	tripartite motif containing 72 [Source:HGNC Symbol;Acc:HGNC:32671]
ENSG00000177306	OR7E125P	unprocessed_pseudogene	olfactory receptor family 7 subfamily E member 125 pseudogene [Source:HGNC Symbol;Acc:HGNC:15098]
ENSG00000177363	LRRN4CL	protein_coding	LRRN4 C-terminal like [Source:HGNC Symbol;Acc:HGNC:33724]
ENSG00000177409	SAMD9L	protein_coding	sterile alpha motif domain containing 9 like [Source:HGNC Symbol;Acc:HGNC:1349]
ENSG00000177854	TMEM187	protein_coding	transmembrane protein 187 [Source:HGNC Symbol;Acc:HGNC:13705]
ENSG00000177946	CENPBD1	transcribed_unitary_pseudogene	CENPB DNA-binding domain containing 1 [Source:HGNC Symbol;Acc:HGNC:28272]
ENSG00000178184	PARD6G	protein_coding	par-6 family cell polarity regulator gamma [Source:HGNC Symbol;Acc:HGNC:16076]
ENSG00000178187	ZNF454	protein_coding	zinc finger protein 454 [Source:HGNC Symbol;Acc:HGNC:21200]
ENSG00000178202	POGLUT3	protein_coding	protein O-glucosyltransferase 3 [Source:HGNC Symbol;Acc:HGNC:28496]
ENSG00000178343	SHISA3	protein_coding	shisa family member 3 [Source:HGNC Symbol;Acc:HGNC:25159]
ENSG00000178860	MSC	protein_coding	musculin [Source:HGNC Symbol;Acc:HGNC:7321]
ENSG00000179477	ALOX12B	protein_coding	arachidonate 12-lipoxygenase, 12R type [Source:HGNC Symbol;Acc:HGNC:430]
ENSG00000180189	HMGB1P14	processed_pseudogene	high mobility group box 1 pseudogene 14 [Source:HGNC Symbol;Acc:HGNC:20014]
ENSG00000180347	ITPRID1	protein_coding	ITPR interacting domain containing 1 [Source:HGNC Symbol;Acc:HGNC:27363]
ENSG00000180803		processed_pseudogene	novel pseudogene
ENSG00000180828	BHLHE22	protein_coding	basic helix-loop-helix family member e22 [Source:HGNC Symbol;Acc:HGNC:11963]
ENSG00000180878	C11orf42	protein_coding	chromosome 11 open reading frame 42 [Source:HGNC Symbol;Acc:HGNC:28541]
ENSG00000181104	F2R	protein_coding	coagulation factor II thrombin receptor [Source:HGNC Symbol;Acc:HGNC:3537]
ENSG00000181649	PHLDA2	protein_coding	pleckstrin homology like domain family A member 2 [Source:HGNC Symbol;Acc:HGNC:12385]
ENSG00000181773	GPR3	protein_coding	G protein-coupled receptor 3 [Source:HGNC Symbol;Acc:HGNC:4484]
ENSG00000182325	FBXL6	protein_coding	F-box and leucine rich repeat protein 6 [Source:HGNC Symbol;Acc:HGNC:13603]
ENSG00000182329	KIAA2012	protein_coding	KIAA2012 [Source:HGNC Symbol;Acc:HGNC:51250]
ENSG00000182866	LCK	protein_coding	LCK proto-oncogene, Src family tyrosine kinase [Source:HGNC Symbol;Acc:HGNC:6524]
ENSG00000183346	CABCOCO1	protein_coding	ciliary associated calcium binding coiled-coil 1 [Source:HGNC Symbol;Acc:HGNC:28678]
ENSG00000183476	SH2D7	protein_coding	SH2 domain containing 7 [Source:HGNC Symbol;Acc:HGNC:34549]
ENSG00000183508	TENT5C	protein_coding	terminal nucleotidyltransferase 5C [Source:HGNC Symbol;Acc:HGNC:24712]
ENSG00000184227	ACOT1	protein_coding	acyl-CoA thioesterase 1 [Source:HGNC Symbol;Acc:HGNC:33128]
ENSG00000184378	ACTRT3	protein_coding	actin related protein T3 [Source:HGNC Symbol;Acc:HGNC:24022]
ENSG00000184984	CHRM5	protein_coding	cholinergic receptor muscarinic 5 [Source:HGNC Symbol;Acc:HGNC:1954]
ENSG00000185304	RGPD2	protein_coding	RANBP2 like and GRIP domain containing 2 [Source:HGNC Symbol;Acc:HGNC:32415]
ENSG00000185839		processed_pseudogene	adenylate kinase 2 (AK2) pseudogene
ENSG00000186787	SPIN2B	protein_coding	spindlin family member 2B [Source:HGNC Symbol;Acc:HGNC:33147]
ENSG00000187144	SPATA21	protein_coding	spermatogenesis associated 21 [Source:HGNC Symbol;Acc:HGNC:28026]
ENSG00000187608	ISG15	protein_coding	ISG15 ubiquitin like modifier [Source:HGNC Symbol;Acc:HGNC:4053]
ENSG00000187624	C17orf97	protein_coding	chromosome 17 open reading frame 97 [Source:HGNC Symbol;Acc:HGNC:33800]
ENSG00000187626	ZKSCAN4	protein_coding	zinc finger with KRAB and SCAN domains 4 [Source:HGNC Symbol;Acc:HGNC:13854]
ENSG00000187796	CARD9	protein_coding	caspase recruitment domain family member 9 [Source:HGNC Symbol;Acc:HGNC:16391]
ENSG00000187862	TTC24	protein_coding	tetratricopeptide repeat domain 24 [Source:HGNC Symbol;Acc:HGNC:32348]
ENSG00000188483	IER5L	protein_coding	immediate early response 5 like [Source:HGNC Symbol;Acc:HGNC:23679]
ENSG00000189089	RIMKLBP1	processed_pseudogene	ribosomal modification protein rimK like family member B pseudogene 1 [Source:HGNC Symbol;Acc:HGNC:34034]
ENSG00000196411	EPHB4	protein_coding	EPH receptor B4 [Source:HGNC Symbol;Acc:HGNC:3395]
ENSG00000196664	TLR7	protein_coding	toll like receptor 7 [Source:HGNC Symbol;Acc:HGNC:15631]
ENSG00000196684	HSH2D	protein_coding	hematopoietic SH2 domain containing [Source:HGNC Symbol;Acc:HGNC:24920]
ENSG00000197050	ZNF420	protein_coding	zinc finger protein 420 [Source:HGNC Symbol;Acc:HGNC:20649]
ENSG00000197210		lncRNA	novel transcript
ENSG00000197362	ZNF786	protein_coding	zinc finger protein 786 [Source:HGNC Symbol;Acc:HGNC:21806]
ENSG00000197566	ZNF624	protein_coding	zinc finger protein 624 [Source:HGNC Symbol;Acc:HGNC:29254]
ENSG00000197763	TXNRD3	protein_coding	thioredoxin reductase 3 [Source:HGNC Symbol;Acc:HGNC:20667]
ENSG00000197813		lncRNA	novel transcript
ENSG00000198108	CHSY3	protein_coding	chondroitin sulfate synthase 3 [Source:HGNC Symbol;Acc:HGNC:24293]
ENSG00000198483	ANKRD35	protein_coding	ankyrin repeat domain 35 [Source:HGNC Symbol;Acc:HGNC:26323]
ENSG00000198553	KCNRG	protein_coding	potassium channel regulator [Source:HGNC Symbol;Acc:HGNC:18893]
ENSG00000198680	TUSC1	protein_coding	tumor suppressor candidate 1 [Source:HGNC Symbol;Acc:HGNC:31010]
ENSG00000198881	ASB12	protein_coding	ankyrin repeat and SOCS box containing 12 [Source:HGNC Symbol;Acc:HGNC:19763]
ENSG00000200463	SNORD118	snoRNA	small nucleolar RNA, C/D box 118 [Source:HGNC Symbol;Acc:HGNC:32952]
ENSG00000200674	RN7SKP160	misc_RNA	RN7SK pseudogene 160 [Source:HGNC Symbol;Acc:HGNC:45884]
ENSG00000201129	SNORA58B	snoRNA	small nucleolar RNA, H/ACA box 58B [Source:HGNC Symbol;Acc:HGNC:52208]
ENSG00000201142	RNU1-151P	snRNA	RNA, U1 small nuclear 151, pseudogene [Source:HGNC Symbol;Acc:HGNC:53616]
ENSG00000201315	RN7SKP227	misc_RNA	RN7SK pseudogene 227 [Source:HGNC Symbol;Acc:HGNC:45951]
ENSG00000201428	RN7SKP71	misc_RNA	RN7SK pseudogene 71 [Source:HGNC Symbol;Acc:HGNC:45795]
ENSG00000201558	RNVU1-6	snRNA	RNA, variant U1 small nuclear 6 [Source:HGNC Symbol;Acc:HGNC:48314]
ENSG00000201793	RN7SKP9	misc_RNA	RN7SK pseudogene 9 [Source:HGNC Symbol;Acc:HGNC:42627]
ENSG00000202241	RN7SKP186	misc_RNA	RN7SK pseudogene 186 [Source:HGNC Symbol;Acc:HGNC:45910]
ENSG00000202357	Y_RNA	misc_RNA	Y RNA [Source:RFAM;Acc:RF00019]
ENSG00000202415	RN7SKP269	misc_RNA	RN7SK pseudogene 269 [Source:HGNC Symbol;Acc:HGNC:45993]
ENSG00000203546		protein_coding	novel protein
ENSG00000203706	SERTAD4-AS1	lncRNA	SERTAD4 antisense RNA 1 [Source:HGNC Symbol;Acc:HGNC:32019]
ENSG00000203987		lncRNA	novel transcript, antisense to CACNA1B and EHMT1
ENSG00000204397	CARD16	protein_coding	caspase recruitment domain family member 16 [Source:HGNC Symbol;Acc:HGNC:33701]
ENSG00000204622	HLA-J	transcribed_unprocessed_pseudogene	major histocompatibility complex, class I, J (pseudogene) [Source:HGNC Symbol;Acc:HGNC:4967]
ENSG00000204659	CBY3	protein_coding	chibby family member 3 [Source:HGNC Symbol;Acc:HGNC:33278]
ENSG00000204946	ZNF783	protein_coding	zinc finger family member 783 [Source:HGNC Symbol;Acc:HGNC:27222]
ENSG00000204970	PCDHA1	protein_coding	protocadherin alpha 1 [Source:HGNC Symbol;Acc:HGNC:8663]
ENSG00000205106	LINC02716	lncRNA	long intergenic non-protein coding RNA 2716 [Source:HGNC Symbol;Acc:HGNC:25454]
ENSG00000205795	CYS1	protein_coding	cystin 1 [Source:HGNC Symbol;Acc:HGNC:18525]
ENSG00000205898		processed_pseudogene	chromosome 11 open reading frame 58 (C11orf58) pseudogene
ENSG00000206262	FOXL2NB	protein_coding	FOXL2 neighbor [Source:HGNC Symbol;Acc:HGNC:34428]
ENSG00000206567		lncRNA	novel transcript
ENSG00000206634	SNORA22	snoRNA	small nucleolar RNA, H/ACA box 22 [Source:HGNC Symbol;Acc:HGNC:32612]
ENSG00000206746	RNU6-142P	snRNA	RNA, U6 small nuclear 142, pseudogene [Source:HGNC Symbol;Acc:HGNC:47105]
ENSG00000207166	SNORA68	snoRNA	small nucleolar RNA, H/ACA box 68 [Source:HGNC Symbol;Acc:HGNC:10225]
ENSG00000207955		lncRNA	novel transcript
ENSG00000210127	MT-TA	Mt_tRNA	mitochondrially encoded tRNA-Ala (GCN) [Source:HGNC Symbol;Acc:HGNC:7475]
ENSG00000210164	MT-TG	Mt_tRNA	mitochondrially encoded tRNA-Gly (GGN) [Source:HGNC Symbol;Acc:HGNC:7486]
ENSG00000211943	IGHV3-15	IG_V_gene	immunoglobulin heavy variable 3-15 [Source:HGNC Symbol;Acc:HGNC:5582]
ENSG00000212125	TAS2R15P	unprocessed_pseudogene	taste 2 receptor member 15 pseudogene [Source:HGNC Symbol;Acc:HGNC:19106]
ENSG00000213005	PTTG3P	processed_pseudogene	pituitary tumor-transforming 3, pseudogene [Source:HGNC Symbol;Acc:HGNC:13422]
ENSG00000213081	ARPC1BP1	processed_pseudogene	ARPC1B pseudogene 1 [Source:HGNC Symbol;Acc:HGNC:54638]
ENSG00000213144		processed_pseudogene	PDGFA associated protein 1 (PDAP1) pseudogene
ENSG00000213216		processed_pseudogene	ribosomal protein S25 (RPS25) pseudogene
ENSG00000213376	GAPDHP71	processed_pseudogene	glyceraldehyde-3-phosphate dehydrogenase pseudogene 71 [Source:HGNC Symbol;Acc:HGNC:4149]
ENSG00000213648	SULT1A4	protein_coding	sulfotransferase family 1A member 4 [Source:HGNC Symbol;Acc:HGNC:30004]
ENSG00000213658	LAT	protein_coding	linker for activation of T cells [Source:HGNC Symbol;Acc:HGNC:18874]
ENSG00000213707	HMGB1P10	processed_pseudogene	high mobility group box 1 pseudogene 10 [Source:HGNC Symbol;Acc:HGNC:4994]
ENSG00000213708	SLC16A14P1	unprocessed_pseudogene	solute carrier family 16 member 14 pseudogene 1 [Source:HGNC Symbol;Acc:HGNC:43809]
ENSG00000213801	ZNF321P	transcribed_processed_pseudogene	zinc finger protein 321, pseudogene [Source:HGNC Symbol;Acc:HGNC:13827]
ENSG00000213872	RPL32P11	processed_pseudogene	ribosomal protein L32 pseudogene 11 [Source:HGNC Symbol;Acc:HGNC:35723]
ENSG00000214192	UBE2V1P2	processed_pseudogene	UBE2V1 pseudogene 2 [Source:HGNC Symbol;Acc:HGNC:32648]
ENSG00000214211	CTAGE14P	processed_pseudogene	CTAGE family member 14, pseudogene [Source:HGNC Symbol;Acc:HGNC:37299]
ENSG00000214535	RPS15AP1	processed_pseudogene	ribosomal protein S15a pseudogene 1 [Source:HGNC Symbol;Acc:HGNC:16598]
ENSG00000214783	POLR2J4	lncRNA	RNA polymerase II subunit J4, pseudogene [Source:HGNC Symbol;Acc:HGNC:28195]
ENSG00000214940	NPIPA8	protein_coding	nuclear pore complex interacting protein family member A8 [Source:HGNC Symbol;Acc:HGNC:41983]
ENSG00000214967	NPIPA7	protein_coding	nuclear pore complex interacting protein family member A7 [Source:HGNC Symbol;Acc:HGNC:41982]
ENSG00000214998	CCNB2P1	processed_pseudogene	cyclin B2 pseudogene 1 [Source:HGNC Symbol;Acc:HGNC:50850]
ENSG00000214999		lncRNA	novel transcript, antisense to ALOX12B
ENSG00000215032	GNL3LP1	processed_pseudogene	G protein nucleolar 3 like pseudogene 1 [Source:HGNC Symbol;Acc:HGNC:25733]
ENSG00000215184	RPS12P16	processed_pseudogene	ribosomal protein S12 pseudogene 16 [Source:HGNC Symbol;Acc:HGNC:36595]
ENSG00000215492	HNRNPA1P7	processed_pseudogene	heterogeneous nuclear ribonucleoprotein A1 pseudogene 7 [Source:HGNC Symbol;Acc:HGNC:31015]
ENSG00000216775		transcribed_unprocessed_pseudogene	heterogeneous nuclear ribonucleoprotein A/B (HNRNPAB) pseudogene
ENSG00000216813		processed_pseudogene	40S ribosomal protein S12 (RPS12) pseudogene
ENSG00000218175		processed_pseudogene	ribosomal protein, large, P1 (RPLP1) pseudogene
ENSG00000219529		processed_pseudogene	ribosomal protein S20 (RPS20) pseudogene
ENSG00000219928		processed_pseudogene	ribosomal protein S29 (RPS29) pseudogene
ENSG00000220868	MRPL35P1	processed_pseudogene	mitochondrial ribosomal protein L35 pseudogene 1 [Source:HGNC Symbol;Acc:HGNC:29705]
ENSG00000221857		lncRNA	novel transcript
ENSG00000221963	APOL6	protein_coding	apolipoprotein L6 [Source:HGNC Symbol;Acc:HGNC:14870]
ENSG00000222044		lncRNA	novel transcript
ENSG00000222046	DCDC2B	protein_coding	doublecortin domain containing 2B [Source:HGNC Symbol;Acc:HGNC:32576]
ENSG00000222460	RN7SKP271	misc_RNA	RN7SK pseudogene 271 [Source:HGNC Symbol;Acc:HGNC:45995]
ENSG00000223343		lncRNA	novel transcript
ENSG00000223382	LINC01778	lncRNA	long intergenic non-protein coding RNA 1778 [Source:HGNC Symbol;Acc:HGNC:52568]
ENSG00000223460	GAPDHP69	processed_pseudogene	glyceraldehyde 3 phosphate dehydrogenase pseudogene 69 [Source:HGNC Symbol;Acc:HGNC:4147]
ENSG00000224076		lncRNA	novel transcript
ENSG00000224261	RPSAP18	processed_pseudogene	ribosomal protein SA pseudogene 18 [Source:HGNC Symbol;Acc:HGNC:36106]
ENSG00000224335		unprocessed_pseudogene	neuroblastoma breakpoint family, member 4 (NBPF4) pseudogene
ENSG00000224349	FAM135A-AS1	lncRNA	FAM135A antisense RNA 1 [Source:HGNC Symbol;Acc:HGNC:40955]
ENSG00000224383	PRR29	protein_coding	proline rich 29 [Source:HGNC Symbol;Acc:HGNC:25673]
ENSG00000224415		processed_pseudogene	ribosomal protein L19 (RPL19) pseudogene
ENSG00000225071	RPS26P58	processed_pseudogene	ribosomal protein S26 pseudogene 58 [Source:HGNC Symbol;Acc:HGNC:36571]
ENSG00000225123		processed_pseudogene	novel pseudogene
ENSG00000225231	LINC02470	lncRNA	long intergenic non-protein coding RNA 2470 [Source:HGNC Symbol;Acc:HGNC:53409]
ENSG00000225234	TRAPPC12-AS1	lncRNA	TRAPPC12 antisense RNA 1 [Source:HGNC Symbol;Acc:HGNC:41046]
ENSG00000225400	RAB28P5	processed_pseudogene	RAB28, member RAS oncogene family pseudogene 5 [Source:HGNC Symbol;Acc:HGNC:51547]
ENSG00000225518	LINC01703	lncRNA	long intergenic non-protein coding RNA 1703 [Source:HGNC Symbol;Acc:HGNC:52491]
ENSG00000226180		lncRNA	novel transcript
ENSG00000226249		lncRNA	novel transcript
ENSG00000226430	USP17L7	protein_coding	ubiquitin specific peptidase 17 like family member 7 [Source:HGNC Symbol;Acc:HGNC:37180]
ENSG00000226443	GAPDHP32	processed_pseudogene	glyceraldehyde 3 phosphate dehydrogenase pseudogene 32 [Source:HGNC Symbol;Acc:HGNC:37784]
ENSG00000226472		transcribed_unprocessed_pseudogene	tetraspanin family pseudogene
ENSG00000226545		unprocessed_pseudogene	ribosomal protein L27 (RPL27) pseudogene
ENSG00000226642	ACTG1P12	processed_pseudogene	actin gamma 1 pseudogene 12 [Source:HGNC Symbol;Acc:HGNC:44496]
ENSG00000227014	FKBP14-AS1	lncRNA	FKBP14 antisense RNA 1 [Source:HGNC Symbol;Acc:HGNC:40990]
ENSG00000227076		lncRNA	novel transcript
ENSG00000227365		lncRNA	novel transcript, antisense to CNPY1
ENSG00000227543	SPAG5-AS1	lncRNA	SPAG5 antisense RNA 1 [Source:HGNC Symbol;Acc:HGNC:41140]
ENSG00000227638	HNRNPA1P14	processed_pseudogene	heterogeneous nuclear ribonucleoprotein A1 pseudogene 14 [Source:HGNC Symbol;Acc:HGNC:39132]
ENSG00000227684	CROCCP4	transcribed_unprocessed_pseudogene	CROCC pseudogene 4 [Source:HGNC Symbol;Acc:HGNC:43864]
ENSG00000227782		lncRNA	novel transcript, antisense to NCOR1
ENSG00000228058	LINC01736	lncRNA	long intergenic non-protein coding RNA 1736 [Source:HGNC Symbol;Acc:HGNC:52524]
ENSG00000228084		lncRNA	novel transcript
ENSG00000228109	MELTF-AS1	lncRNA	MELTF antisense RNA 1 [Source:HGNC Symbol;Acc:HGNC:40373]
ENSG00000228137		lncRNA	novel transcript
ENSG00000228153		lncRNA	novel transcript
ENSG00000228195	RPL5P27	processed_pseudogene	ribosomal protein L5 pseudogene 27 [Source:HGNC Symbol;Acc:HGNC:36172]
ENSG00000228205		processed_pseudogene	ribosomal protein S3 (RPS3) pseudogene
ENSG00000228218	ATF4P3	processed_pseudogene	activating transcription factor 4 pseudogene 3 [Source:HGNC Symbol;Acc:HGNC:788]
ENSG00000228261	ITPRIP-AS1	lncRNA	ITPRIP antisense RNA 1 [Source:HGNC Symbol;Acc:HGNC:54100]
ENSG00000228343		lncRNA	novel transcript
ENSG00000228484		lncRNA	novel transcript
ENSG00000228570	NUTM2E	protein_coding	NUT family member 2E [Source:HGNC Symbol;Acc:HGNC:23448]
ENSG00000228634		lncRNA	novel transcript
ENSG00000228719		lncRNA	novel transcript
ENSG00000228992	RPL5P32	processed_pseudogene	ribosomal protein L5 pseudogene 32 [Source:HGNC Symbol;Acc:HGNC:36973]
ENSG00000228997		processed_pseudogene	ORM1-like (S. cerevisiae) pseudogene
ENSG00000229156		processed_pseudogene	novel pseudogene
ENSG00000229393		lncRNA	novel transcript
ENSG00000229413		processed_pseudogene	novel pseudogene
ENSG00000229601		processed_pseudogene	pseudogene similar to part of ras-related C3 botulinum toxin substrate
ENSG00000229666	MAST4-AS1	lncRNA	MAST4 antisense RNA 1 [Source:HGNC Symbol;Acc:HGNC:40865]
ENSG00000229739	PDC-AS1	lncRNA	PDC antisense RNA 1 [Source:HGNC Symbol;Acc:HGNC:40432]
ENSG00000229839		lncRNA	novel transcript
ENSG00000229931	ATXN1-AS1	lncRNA	ATXN1 antisense RNA 1 [Source:HGNC Symbol;Acc:HGNC:40515]
ENSG00000229939		processed_pseudogene	novel pseudogene (PRO1843)
ENSG00000229955		lncRNA	novel transcript, sense intronic to CSNK1E
ENSG00000229957		lncRNA	novel transcript
ENSG00000230216	HSPB1P2	processed_pseudogene	heat shock protein family B (small) member 1 pseudogene 2 [Source:HGNC Symbol;Acc:HGNC:5252]
ENSG00000230251	PHBP4	processed_pseudogene	prohibitin pseudogene 4 [Source:HGNC Symbol;Acc:HGNC:8916]
ENSG00000230432		lncRNA	novel transcript
ENSG00000230587	LINC02580	lncRNA	long intergenic non-protein coding RNA 2580 [Source:HGNC Symbol;Acc:HGNC:53751]
ENSG00000231104		lncRNA	novel transcript, antisense to RAB11FIP2
ENSG00000231113		lncRNA	novel transcript
ENSG00000231305		lncRNA	novel transcript
ENSG00000231307	RPS3P2	processed_pseudogene	ribosomal protein S3 pseudogene 2 [Source:HGNC Symbol;Acc:HGNC:16603]
ENSG00000231364	LINC01712	lncRNA	long intergenic non-protein coding RNA 1712 [Source:HGNC Symbol;Acc:HGNC:52499]
ENSG00000231535	LINC00278	lncRNA	long intergenic non-protein coding RNA 278 [Source:HGNC Symbol;Acc:HGNC:38712]
ENSG00000231563		lncRNA	novel transcript
ENSG00000231754		lncRNA	novel transcript
ENSG00000231845	HMGB3P14	processed_pseudogene	high mobility group box 3 pseudogene 14 [Source:HGNC Symbol;Acc:HGNC:39306]
ENSG00000231940	RPS7P3	processed_pseudogene	ribosomal protein S7 pseudogene 3 [Source:HGNC Symbol;Acc:HGNC:36518]
ENSG00000231948	HS1BP3-IT1	lncRNA	HS1BP3 intronic transcript 1 [Source:HGNC Symbol;Acc:HGNC:41474]
ENSG00000232006		lncRNA	novel transcript
ENSG00000232097		processed_pseudogene	novel pseudogene
ENSG00000232149	FERP1	processed_pseudogene	FER tyrosine kinase pseudogene 1 [Source:HGNC Symbol;Acc:HGNC:26443]
ENSG00000232474	NCKAP5-IT1	lncRNA	NCKAP5 intronic transcript 1 [Source:HGNC Symbol;Acc:HGNC:41497]
ENSG00000232628		lncRNA	novel transcript
ENSG00000232828		lncRNA	novel transcript
ENSG00000232903	LINC01166	lncRNA	long intergenic non-protein coding RNA 1166 [Source:HGNC Symbol;Acc:HGNC:49535]
ENSG00000232970	POLHP1	processed_pseudogene	DNA polymerase eta pseudogene 1 [Source:HGNC Symbol;Acc:HGNC:43967]
ENSG00000233163	RPS12P17	processed_pseudogene	ribosomal protein S12 pseudogene 17 [Source:HGNC Symbol;Acc:HGNC:35705]
ENSG00000233225	SSBP3P1	processed_pseudogene	SSBP3 pseudogene 1 [Source:HGNC Symbol;Acc:HGNC:54577]
ENSG00000233562	RPS3AP8	processed_pseudogene	RPS3A pseudogene 8 [Source:HGNC Symbol;Acc:HGNC:35638]
ENSG00000233602	ERI3-IT1	lncRNA	ERI3 intronic transcript 1 [Source:HGNC Symbol;Acc:HGNC:41431]
ENSG00000233603	JTBP1	processed_pseudogene	jumping translocation breakpoint pseudogene 1 [Source:HGNC Symbol;Acc:HGNC:39180]
ENSG00000233849		lncRNA	novel transcript
ENSG00000234048	CIAO2AP1	processed_pseudogene	CIAO2A pseudogene 1 [Source:HGNC Symbol;Acc:HGNC:43861]
ENSG00000234084		lncRNA	novel transcript
ENSG00000234171	RNASEH1-AS1	lncRNA	RNASEH1 antisense RNA 1 [Source:HGNC Symbol;Acc:HGNC:49289]
ENSG00000234232	PDE4DIPP7	transcribed_unprocessed_pseudogene	PDE4DIP pseudogene 7 [Source:HGNC Symbol;Acc:HGNC:55098]
ENSG00000234518	PTGES3P1	processed_pseudogene	prostaglandin E synthase 3 pseudogene 1 [Source:HGNC Symbol;Acc:HGNC:43824]
ENSG00000234607		processed_pseudogene	chromosome 16 open reading frame 52 (C16orf52) pseudogene
ENSG00000234688		lncRNA	novel transcript
ENSG00000234754	LINC02817	lncRNA	long intergenic non-protein coding RNA 2817 [Source:HGNC Symbol;Acc:HGNC:32042]
ENSG00000234929		lncRNA	novel transcript
ENSG00000235055		processed_pseudogene	sirtuin (silent mating type information regulation 2 homolog) 5 (S. cerevisiae) (SIRT5) pseudogene
ENSG00000235169	SMIM1	protein_coding	small integral membrane protein 1 (Vel blood group) [Source:HGNC Symbol;Acc:HGNC:44204]
ENSG00000235241		processed_pseudogene	cyclin-dependent kinase 5 (CDK5) pseudogene
ENSG00000235298		lncRNA	novel transcript
ENSG00000235410		lncRNA	novel transcript
ENSG00000235579	RPL38P5	processed_pseudogene	RPL38 pseudogene 5 [Source:HGNC Symbol;Acc:HGNC:54607]
ENSG00000235655	H3P6	processed_pseudogene	H3 histone pseudogene 6 [Source:HGNC Symbol;Acc:HGNC:42980]
ENSG00000235659		lncRNA	novel transcript
ENSG00000235681		processed_pseudogene	LSM6 homolog, U6 small nuclear RNA associated (S. cerevisiae) (LSM6) pseudogene
ENSG00000235717	DPP10-AS2	lncRNA	DPP10 antisense RNA 2 [Source:HGNC Symbol;Acc:HGNC:40940]
ENSG00000235736		lncRNA	novel transcript
ENSG00000235924	ZNRF2P3	processed_pseudogene	zinc and ring finger 2 pseudogene 3 [Source:HGNC Symbol;Acc:HGNC:45113]
ENSG00000236641		lncRNA	novel transcript
ENSG00000236668		lncRNA	novel transcript, antisense to LHX2
ENSG00000236760		lncRNA	novel transcript
ENSG00000236939	BAALC-AS2	lncRNA	BAALC antisense RNA 2 [Source:HGNC Symbol;Acc:HGNC:28595]
ENSG00000236942		processed_pseudogene	GABA(A) receptor-associated protein (GABARAP) pseudogene
ENSG00000237027		lncRNA	novel transcript
ENSG00000237130	MRPS6P2	processed_pseudogene	mitochondrial ribosomal protein S6 pseudogene 2 [Source:HGNC Symbol;Acc:HGNC:29781]
ENSG00000237140	HSPE1P16	processed_pseudogene	heat shock protein family E (Hsp10) member 1 pseudogene 16 [Source:HGNC Symbol;Acc:HGNC:49334]
ENSG00000237158		processed_pseudogene	pseudogene similar to part of DCN1, defective in cullin neddylation 1, domain containing 1 (S. cerevisiae) DCUN1D1
ENSG00000237179	LINC01797	lncRNA	long intergenic non-protein coding RNA 1797 [Source:HGNC Symbol;Acc:HGNC:52587]
ENSG00000237373	BRWD1-IT1	lncRNA	BRWD1 intronic transcript 1 [Source:HGNC Symbol;Acc:HGNC:41920]
ENSG00000237422		lncRNA	novel transcript
ENSG00000237594		lncRNA	novel transcript, antisense to TIAM1
ENSG00000237719		processed_pseudogene	nudix (nucleoside diphosphate linked moiety X) type 5 motif (NUDT5) pseudogene
ENSG00000237836	PHKA2-AS1	lncRNA	PHKA2 antisense RNA 1 [Source:HGNC Symbol;Acc:HGNC:44110]
ENSG00000237838	NA	NA	NA
ENSG00000237863		lncRNA	novel transcript, antisense to IRS4
ENSG00000237879	LINC00398	lncRNA	long intergenic non-protein coding RNA 398 [Source:HGNC Symbol;Acc:HGNC:42727]
ENSG00000237927		lncRNA	novel transcript
ENSG00000238164	TNFRSF14-AS1	lncRNA	TNFRSF14 antisense RNA 1 [Source:HGNC Symbol;Acc:HGNC:26966]
ENSG00000238266	LINC00707	lncRNA	long intergenic non-protein coding RNA 707 [Source:HGNC Symbol;Acc:HGNC:44691]
ENSG00000238554	RNU1-88P	snRNA	RNA, U1 small nuclear 88, pseudogene [Source:HGNC Symbol;Acc:HGNC:48430]
ENSG00000238622	SNORD97	snoRNA	small nucleolar RNA, C/D box 97 [Source:HGNC Symbol;Acc:HGNC:32760]
ENSG00000239212	RPL6P7	processed_pseudogene	ribosomal protein L6 pseudogene 7 [Source:HGNC Symbol;Acc:HGNC:35801]
ENSG00000239280		processed_pseudogene	pseudogene similar to part of dihydrolipoamide branched chain transacylase E2 DBT
ENSG00000239617	RPL32P27	processed_pseudogene	ribosomal protein L32 pseudogene 27 [Source:HGNC Symbol;Acc:HGNC:36924]
ENSG00000239705		lncRNA	novel transcript
ENSG00000240032	LNCSRLR	lncRNA	lncRNA sorafenib resistance in renal cell carcinoma associated [Source:HGNC Symbol;Acc:HGNC:52753]
ENSG00000240095		lncRNA	novel transcript
ENSG00000240160	RN7SL263P	misc_RNA	RNA, 7SL, cytoplasmic 263, pseudogene [Source:HGNC Symbol;Acc:HGNC:46279]
ENSG00000240305		processed_pseudogene	ribosomal protein L6 (RPL6) pseudogene
ENSG00000240423	LINC00636	lncRNA	long intergenic non-protein coding RNA 636 [Source:HGNC Symbol;Acc:HGNC:27702]
ENSG00000240457	RN7SL472P	misc_RNA	RNA, 7SL, cytoplasmic 472, pseudogene [Source:HGNC Symbol;Acc:HGNC:46488]
ENSG00000240793	UBA52P8	processed_pseudogene	ubiquitin A-52 residue ribosomal protein fusion product 1 pseudogene 8 [Source:HGNC Symbol;Acc:HGNC:35625]
ENSG00000240963		lncRNA	novel transcript, antisense to C1orf100
ENSG00000241061	RPL5P1	processed_pseudogene	ribosomal protein L5 pseudogene 1 [Source:HGNC Symbol;Acc:HGNC:10361]
ENSG00000241157	RPL32P32	processed_pseudogene	ribosomal protein L32 pseudogene 32 [Source:HGNC Symbol;Acc:HGNC:36024]
ENSG00000241535	CBX5P1	processed_pseudogene	chromobox 5 pseudogene 1 [Source:HGNC Symbol;Acc:HGNC:38659]
ENSG00000241544	LINC02029	lncRNA	long intergenic non-protein coding RNA 2029 [Source:HGNC Symbol;Acc:HGNC:52863]
ENSG00000242154		lncRNA	novel transcript
ENSG00000242242	NECTIN3-AS1	lncRNA	NECTIN3 antisense RNA 1 [Source:HGNC Symbol;Acc:HGNC:40813]
ENSG00000242960	FTH1P23	processed_pseudogene	ferritin heavy chain 1 pseudogene 23 [Source:HGNC Symbol;Acc:HGNC:37641]
ENSG00000243014	PTMAP8	processed_pseudogene	prothymosin alpha pseudogene 8 [Source:HGNC Symbol;Acc:HGNC:42437]
ENSG00000243116		processed_pseudogene	chromosome 9 open reading frame 78 (C9orf78) pseudogene
ENSG00000243175	RPSAP36	transcribed_processed_pseudogene	ribosomal protein SA pseudogene 36 [Source:HGNC Symbol;Acc:HGNC:35727]
ENSG00000243305		lncRNA	novel transcript
ENSG00000243339	RN7SL738P	misc_RNA	RNA, 7SL, cytoplasmic 738, pseudogene [Source:HGNC Symbol;Acc:HGNC:46754]
ENSG00000243368	MCCC1-AS1	lncRNA	MCCC1 antisense RNA 1 [Source:HGNC Symbol;Acc:HGNC:40366]
ENSG00000243403		processed_pseudogene	ribosomal protein S26 (RPS26) pseudogene
ENSG00000243675	RPL35AP9	processed_pseudogene	ribosomal protein L35a pseudogene 9 [Source:HGNC Symbol;Acc:HGNC:35643]
ENSG00000243708	PLA2G4B	protein_coding	phospholipase A2 group IVB [Source:HGNC Symbol;Acc:HGNC:9036]
ENSG00000244044	RN7SL735P	misc_RNA	RNA, 7SL, cytoplasmic 735, pseudogene [Source:HGNC Symbol;Acc:HGNC:46751]
ENSG00000244398		processed_pseudogene	ribosomal protein L36a (RPL36A) pseudogene
ENSG00000244411	KRTAP5-7	protein_coding	keratin associated protein 5-7 [Source:HGNC Symbol;Acc:HGNC:23602]
ENSG00000244451	RPL34P21	processed_pseudogene	ribosomal protein L34 pseudogene 21 [Source:HGNC Symbol;Acc:HGNC:35677]
ENSG00000244491		lncRNA	novel transcript, antisense to SUN2
ENSG00000244515	KRT18P34	processed_pseudogene	keratin 18 pseudogene 34 [Source:HGNC Symbol;Acc:HGNC:33403]
ENSG00000244604		processed_pseudogene	ribosomal protein S26 (RPS26) pseudogene
ENSG00000245685	FRG1-DT	lncRNA	FRG1 divergent transcript [Source:HGNC Symbol;Acc:HGNC:51590]
ENSG00000245812	LINC02202	lncRNA	long intergenic non-protein coding RNA 2202 [Source:HGNC Symbol;Acc:HGNC:53068]
ENSG00000247735	KCTD13-DT	lncRNA	KCTD13 divergent transcript [Source:HGNC Symbol;Acc:HGNC:55585]
ENSG00000247934		lncRNA	novel transcript, antisense to CCDC91
ENSG00000248126		unprocessed_pseudogene	coiled-coil domain containing 127 (CCDC127) pseudogene
ENSG00000248208	WDR45P1	processed_pseudogene	WD repeat domain 45 pseudogene 1 [Source:HGNC Symbol;Acc:HGNC:52406]
ENSG00000248295	DDX43P1	processed_pseudogene	DEAD-box helicase 43 pseudogene 1 [Source:HGNC Symbol;Acc:HGNC:50780]
ENSG00000248332	TUB-AS1	lncRNA	TUB antisense RNA 1 [Source:HGNC Symbol;Acc:HGNC:51120]
ENSG00000248458		lncRNA	novel transcript, antisense to SGIP1
ENSG00000248564		processed_pseudogene	novel pseudogene
ENSG00000248627		lncRNA	novel transcript
ENSG00000248969		lncRNA	novel transcript, antisense to SPEF2
ENSG00000248995	LINC02231	lncRNA	long intergenic non-protein coding RNA 2231 [Source:HGNC Symbol;Acc:HGNC:53100]
ENSG00000249072		processed_pseudogene	novel pseudogene
ENSG00000249140	PRDX2P3	processed_pseudogene	peroxiredoxin 2 pseudogene 3 [Source:HGNC Symbol;Acc:HGNC:44968]
ENSG00000249159		lncRNA	novel transcript
ENSG00000249234		lncRNA	novel transcript
ENSG00000249572	TARS1-DT	lncRNA	TARS1 divergent transcript [Source:HGNC Symbol;Acc:HGNC:55565]
ENSG00000249684		lncRNA	novel transcript, antisense to PROP1
ENSG00000249752		lncRNA	novel transcript
ENSG00000250151	ARPC4-TTLL3	protein_coding	ARPC4-TTLL3 readthrough [Source:HGNC Symbol;Acc:HGNC:38830]
ENSG00000250616	YPEL3-DT	lncRNA	YPEL3 divergent transcript [Source:HGNC Symbol;Acc:HGNC:55547]
ENSG00000251079	BMS1P2	transcribed_unprocessed_pseudogene	BMS1 pseudogene 2 [Source:HGNC Symbol;Acc:HGNC:23650]
ENSG00000251161		lncRNA	novel transcript
ENSG00000251246		protein_coding	novel ephrin-A4 (EFNA4) and ephrin-A3 (EFNA3) protein
ENSG00000251254	GTF2F2P1	processed_pseudogene	general transcription factor IIF subunit 2 pseudogene 1 [Source:HGNC Symbol;Acc:HGNC:4654]
ENSG00000251348	HSPD1P11	processed_pseudogene	heat shock protein family D (Hsp60) member 1 pseudogene 11 [Source:HGNC Symbol;Acc:HGNC:35142]
ENSG00000251520		unprocessed_pseudogene	pseudogene similar to part of major histocompatibility complex, class I-related MR1
ENSG00000251615		lncRNA	novel transcript
ENSG00000251680		lncRNA	novel transcript
ENSG00000252084	RN7SKP12	misc_RNA	RN7SK pseudogene 12 [Source:HGNC Symbol;Acc:HGNC:45736]
ENSG00000253190		lncRNA	novel transcript
ENSG00000253250	C8orf88	protein_coding	chromosome 8 open reading frame 88 [Source:HGNC Symbol;Acc:HGNC:44672]
ENSG00000253516	HMGB1P41	processed_pseudogene	high mobility group box 1 pseudogene 41 [Source:HGNC Symbol;Acc:HGNC:39188]
ENSG00000253547	TUBAP7	processed_pseudogene	tubulin alpha pseudogene 7 [Source:HGNC Symbol;Acc:HGNC:54874]
ENSG00000253676	TAGLN2P1	processed_pseudogene	transgelin 2 pseudogene 1 [Source:HGNC Symbol;Acc:HGNC:21739]
ENSG00000253831	ETV3L	protein_coding	ETS variant transcription factor 3 like [Source:HGNC Symbol;Acc:HGNC:33834]
ENSG00000253965		lncRNA	novel transcript
ENSG00000253974	NRG1-IT1	lncRNA	NRG1 intronic transcript 1 [Source:HGNC Symbol;Acc:HGNC:43633]
ENSG00000254042	SLIT3-AS2	lncRNA	SLIT3 antisense RNA 2 [Source:HGNC Symbol;Acc:HGNC:40551]
ENSG00000254231	WWP1-AS1	lncRNA	WWP1 antisense RNA 1 [Source:HGNC Symbol;Acc:HGNC:55520]
ENSG00000254236		lncRNA	novel transcript
ENSG00000254274	TDGF1P5	processed_pseudogene	teratocarcinoma-derived growth factor 1 pseudogene 5 [Source:HGNC Symbol;Acc:HGNC:11705]
ENSG00000254507	DEFB131E	transcribed_processed_pseudogene	defensin beta 131E (pseudogene) [Source:HGNC Symbol;Acc:HGNC:39765]
ENSG00000254536		protein_coding	novel protein
ENSG00000254630		lncRNA	novel transcript
ENSG00000254756		lncRNA	novel transcript
ENSG00000254777		lncRNA	novel transcript
ENSG00000254938		lncRNA	novel transcript, sense intronic to KIRREL3
ENSG00000255054		protein_coding	novel protein
ENSG00000255200	PGAM1P8	transcribed_processed_pseudogene	phosphoglycerate mutase 1 pseudogene 8 [Source:HGNC Symbol;Acc:HGNC:42455]
ENSG00000255245	FXYD6-FXYD2	protein_coding	FXYD6-FXYD2 readthrough [Source:HGNC Symbol;Acc:HGNC:39978]
ENSG00000255326		lncRNA	novel transcript
ENSG00000255371	OPCML-IT2	lncRNA	OPCML intronic transcript 2 [Source:HGNC Symbol;Acc:HGNC:41365]
ENSG00000255379	CYCSP29	processed_pseudogene	CYCS pseudogene 29 [Source:HGNC Symbol;Acc:HGNC:24403]
ENSG00000255389		lncRNA	chromosome 6 open reading frame 3
ENSG00000255443	CD44-AS1	lncRNA	CD44 antisense RNA 1 [Source:HGNC Symbol;Acc:HGNC:40133]
ENSG00000255471		lncRNA	novel transcript
ENSG00000255663		protein_coding	novel transcript, RBM7-REXO2 readthrough
ENSG00000255670		lncRNA	novel transcript
ENSG00000255710		processed_pseudogene	interferon stimulated exonuclease gene 20kDa-like 2 (ISG20L2) pseudogene
ENSG00000255875	PABPN1P2	processed_pseudogene	PABPN1 pseudogene 2 [Source:HGNC Symbol;Acc:HGNC:54989]
ENSG00000255959		lncRNA	novel transcript, antisense to CCDC86
ENSG00000256162	SMLR1	protein_coding	small leucine rich protein 1 [Source:HGNC Symbol;Acc:HGNC:44670]
ENSG00000256196		lncRNA	novel transcript
ENSG00000256628	ZBTB11-AS1	lncRNA	ZBTB11 antisense RNA 1 [Source:HGNC Symbol;Acc:HGNC:48573]
ENSG00000256651		unprocessed_pseudogene	taste receptor, type 2 pseudogene
ENSG00000256678		processed_pseudogene	chromosome 1 open reading frame 144 (C1orf144) pseudogene
ENSG00000256721	CACNA1C-IT3	lncRNA	CACNA1C intronic transcript 3 [Source:HGNC Symbol;Acc:HGNC:41314]
ENSG00000256824		lncRNA	novel transcript, antisense to MACROD1
ENSG00000257043	SRSF3P1	processed_pseudogene	SRSF3 pseudogene 1 [Source:HGNC Symbol;Acc:HGNC:54691]
ENSG00000257052	PRPF19-DT	lncRNA	PRPF19 divergent transcript [Source:HGNC Symbol;Acc:HGNC:55484]
ENSG00000257181		lncRNA	novel transcript
ENSG00000257246	PHBP19	transcribed_processed_pseudogene	prohibitin pseudogene 19 [Source:HGNC Symbol;Acc:HGNC:51552]
ENSG00000257302	FAHD2P1	processed_pseudogene	fumarylacetoacetate hydrolase domain containing 2 pseudogene 1 [Source:HGNC Symbol;Acc:HGNC:32441]
ENSG00000257359		lncRNA	novel transcript
ENSG00000257842	NOVA1-DT	lncRNA	NOVA1 divergent transcript [Source:HGNC Symbol;Acc:HGNC:19827]
ENSG00000257880		lncRNA	novel transcript, sense intronic to FAM19A2
ENSG00000258199		lncRNA	novel transcript, sense overlapping to SMARCC2
ENSG00000258365		lncRNA	novel transcript, antisense to PLXNC1
ENSG00000258419		lncRNA	novel transcript, sense intronic to NRXN3
ENSG00000258552	FAM204DP	processed_pseudogene	family with sequence similarity 204 member D, pseudogene [Source:HGNC Symbol;Acc:HGNC:42013]
ENSG00000258662		lncRNA	novel transcript, antisense to NRXN3
ENSG00000258860		lncRNA	novel transcript
ENSG00000258891		lncRNA	novel transcript, antisense to ZNF410
ENSG00000258956	COX4I1P1	processed_pseudogene	cytochrome c oxidase subunit 4I1 pseudogene 1 [Source:HGNC Symbol;Acc:HGNC:2266]
ENSG00000258957	GALNT16-AS1	lncRNA	GALNT16 and EXD2 antisense RNA 1 [Source:HGNC Symbol;Acc:HGNC:55435]
ENSG00000259072		lncRNA	novel transcript
ENSG00000259075	POC1B-GALNT4	protein_coding	POC1B-GALNT4 readthrough [Source:HGNC Symbol;Acc:HGNC:42957]
ENSG00000259125	LRP1-AS	lncRNA	LRP1 antisense RNA [Source:HGNC Symbol;Acc:HGNC:51694]
ENSG00000259161	NPM1P20	processed_pseudogene	nucleophosmin 1 pseudogene 20 [Source:HGNC Symbol;Acc:HGNC:20140]
ENSG00000259603		lncRNA	novel transcript, antisense to IRX1
ENSG00000259642	ST20-AS1	lncRNA	ST20 antisense RNA 1 [Source:HGNC Symbol;Acc:HGNC:27521]
ENSG00000259649		lncRNA	novel transcript, antisense to CEMIP
ENSG00000259658		transcribed_unprocessed_pseudogene	ubiquitin-conjugating enzyme E2Q family member 2 (UBE2Q2) pseudogene
ENSG00000259866		processed_pseudogene	Rho GTPase activating protein 20 (ARHGAP20) pseudogene
ENSG00000260033		processed_pseudogene	ribosomal L24 domain containing 1 (RSL24D1) pseudogene
ENSG00000260075	NSFP1	unprocessed_pseudogene	N-ethylmaleimide-sensitive factor pseudogene 1 [Source:HGNC Symbol;Acc:HGNC:31405]
ENSG00000260121		lncRNA	novel transcript, antisense to FAM38A
ENSG00000260128	ULK4P2	transcribed_unprocessed_pseudogene	ULK4 pseudogene 2 [Source:HGNC Symbol;Acc:HGNC:15776]
ENSG00000260145		lncRNA	novel transcript, antisense to NLRC5
ENSG00000260156		lncRNA	novel transcript, antisense to VAC14
ENSG00000260170		protein_coding	novel protein
ENSG00000260186	LINC02137	lncRNA	long intergenic non-protein coding RNA 2137 [Source:HGNC Symbol;Acc:HGNC:52997]
ENSG00000260378		lncRNA	novel transcript, antisense to CPPED1
ENSG00000260398		lncRNA	novel transcript, overlapping to PKIA
ENSG00000260494		unprocessed_pseudogene	ribosomal protein L7 (RPL7) pseudogene
ENSG00000260555		lncRNA	novel transcript
ENSG00000260657		lncRNA	novel transcript
ENSG00000260727	SLC7A5P1	transcribed_unprocessed_pseudogene	solute carrier family 7 member 5 pseudogene 1 [Source:HGNC Symbol;Acc:HGNC:29458]
ENSG00000260922		lncRNA	novel transcript, antisense to ADAMTS18
ENSG00000260930	LINC01416	lncRNA	long intergenic non-protein coding RNA 1416 [Source:HGNC Symbol;Acc:HGNC:51645]
ENSG00000260953		lncRNA	novel transcript
ENSG00000261002	VPS39-DT	lncRNA	VPS39 divergent transcript [Source:HGNC Symbol;Acc:HGNC:55378]
ENSG00000261096		lncRNA	novel transcript
ENSG00000261123		lncRNA	novel transcript, intronic to PKD1
ENSG00000261130		protein_coding	novel protein
ENSG00000261168		lncRNA	novel transcript, sense overlapping SEMA6C
ENSG00000261220	ST3GAL1-DT	lncRNA	ST3GAL1 divergent transcript [Source:HGNC Symbol;Acc:HGNC:55372]
ENSG00000261291		lncRNA	novel transcript
ENSG00000261318	DIS3L-AS1	lncRNA	DIS3L antisense RNA 1 [Source:HGNC Symbol;Acc:HGNC:55369]
ENSG00000261332		lncRNA	novel transcript, antisense to ITGAL
ENSG00000261570	AGK-DT	lncRNA	AGK divergent transcript [Source:HGNC Symbol;Acc:HGNC:55356]
ENSG00000261594	TPBGL	protein_coding	trophoblast glycoprotein like [Source:HGNC Symbol;Acc:HGNC:44159]
ENSG00000261625		lncRNA	novel transcript, overlapping to MRGPRF
ENSG00000261630		lncRNA	novel transcript, antisense to FTO
ENSG00000261647	IMPDH1P11	processed_pseudogene	inosine monophosphate dehydrogenase 1 pseudogene 11 [Source:HGNC Symbol;Acc:HGNC:6054]
ENSG00000261669		lncRNA	novel transcript, antisense to TNRC6A
ENSG00000262096	PCDHB19P	transcribed_unprocessed_pseudogene	protocadherin beta 19 pseudogene [Source:HGNC Symbol;Acc:HGNC:14549]
ENSG00000262097	LINC02185	lncRNA	long intergenic non-protein coding RNA 2185 [Source:HGNC Symbol;Acc:HGNC:53047]
ENSG00000262188	LINC01978	lncRNA	long intergenic non-protein coding RNA 1978 [Source:HGNC Symbol;Acc:HGNC:52806]
ENSG00000262227		lncRNA	novel transcript, antisense to INCA1
ENSG00000262316		processed_pseudogene	ribosomal protein L7-like 1 (RPL7L1) pseudogene
ENSG00000262402	MCUR1P1	processed_pseudogene	MCUR1 pseudogene 1 [Source:HGNC Symbol;Acc:HGNC:1217]
ENSG00000262766		lncRNA	novel transcript
ENSG00000262848		lncRNA	novel transcript, antisense to NOMO3
ENSG00000262873		lncRNA	novel transcript
ENSG00000263301		lncRNA	novel transcript, antisense to FGF11
ENSG00000263400	TMEM220-AS1	lncRNA	TMEM220 antisense RNA 1 [Source:HGNC Symbol;Acc:HGNC:44357]
ENSG00000263499		lncRNA	novel transcript, antisense to MSI2
ENSG00000264167		lncRNA	novel transcript
ENSG00000264176	MAGOH2P	transcribed_processed_pseudogene	mago homolog 2, pseudogene [Source:HGNC Symbol;Acc:HGNC:30148]
ENSG00000264301	LINC01444	lncRNA	long intergenic non-protein coding RNA 1444 [Source:HGNC Symbol;Acc:HGNC:50769]
ENSG00000264435		transcribed_processed_pseudogene	non-metastatic cells 4, protein expressed in (NME4) pseudogene
ENSG00000264456		lncRNA	novel transcript, sense intronic RNF135
ENSG00000264630	PRKCA-AS1	lncRNA	PRKCA antisense RNA 1 [Source:HGNC Symbol;Acc:HGNC:51347]
ENSG00000264668		protein_coding	novel protein
ENSG00000264860		lncRNA	novel transcript
ENSG00000265018	AGAP12P	transcribed_unprocessed_pseudogene	ArfGAP with GTPase domain, ankyrin repeat and PH domain 12, pseudogene [Source:HGNC Symbol;Acc:HGNC:23661]
ENSG00000265282		lncRNA	novel transcript
ENSG00000265733	SNORA74C-1	snoRNA	small nucleolar RNA, H/ACA box 74C-1 [Source:HGNC Symbol;Acc:HGNC:52217]
ENSG00000265778	ZNF516-AS1	lncRNA	ZNF516 antisense RNA 1 [Source:HGNC Symbol;Acc:HGNC:55324]
ENSG00000265867	MIR4516	miRNA	microRNA 4516 [Source:HGNC Symbol;Acc:HGNC:41617]
ENSG00000265967		lncRNA	novel transcript, antisense to ornithine decarboxylase antizyme 2 OAZ2
ENSG00000266289		lncRNA	novel transcript
ENSG00000266953		protein_coding	novel protein, readthrough between GPI and PDCD2
ENSG00000266973		lncRNA	novel transcript, antisense to ZFP14
ENSG00000266998		lncRNA	novel transcript, antisense to SEPT9
ENSG00000267296	CEBPA-DT	lncRNA	CEBPA divergent transcript [Source:HGNC Symbol;Acc:HGNC:25710]
ENSG00000267321	SNHG30	lncRNA	small nucleolar RNA host gene 30 [Source:HGNC Symbol;Acc:HGNC:52836]
ENSG00000267364		lncRNA	novel transcript
ENSG00000267385		protein_coding	novel protein
ENSG00000267481		lncRNA	novel transcript, sense intronic to ZNF506
ENSG00000267672		lncRNA	novel transcript
ENSG00000267710	EDDM13	protein_coding	epididymal protein 13 [Source:HGNC Symbol;Acc:HGNC:53168]
ENSG00000267757	EML2-AS1	lncRNA	EML2 antisense RNA 1 [Source:HGNC Symbol;Acc:HGNC:48331]
ENSG00000267795	SMIM22	protein_coding	small integral membrane protein 22 [Source:HGNC Symbol;Acc:HGNC:48329]
ENSG00000267890		lncRNA	novel transcript, similar to SYT3
ENSG00000268053		processed_pseudogene	solute carrier family 30 (zinc transporter), member 5 (SLC30A5) pseudogene
ENSG00000268056		lncRNA	novel transcript, antisense MYO9B
ENSG00000268107		protein_coding	novel transcript
ENSG00000268460		lncRNA	novel transcript
ENSG00000269026		protein_coding	novel protein
ENSG00000269069		processed_pseudogene	protein associated with topoisomerase II homolog 1 (yeast) (PATL1) pseudogene
ENSG00000269110		lncRNA	novel transcript
ENSG00000269148		lncRNA	novel transcript, antisense to SYMPK
ENSG00000269378	ITGB1P1	processed_pseudogene	integrin subunit beta 1 pseudogene 1 [Source:HGNC Symbol;Acc:HGNC:3781]
ENSG00000269427		lncRNA	novel transcript, antisense C19orf42
ENSG00000269737		transcribed_processed_pseudogene	ribosomal protein S7 (RPS7) pseudogene
ENSG00000270060		lncRNA	novel transcript
ENSG00000270332	SMC2-DT	lncRNA	SMC2 divergent transcript [Source:HGNC Symbol;Acc:HGNC:50827]
ENSG00000270480		processed_pseudogene	PQ loop repeat containing 1 (PQLC1) pseudogene
ENSG00000270504		lncRNA	novel transcript, antisense to PXDC1
ENSG00000270615	SGO1P1	processed_pseudogene	shugoshin 1 pseudogene 1 [Source:HGNC Symbol;Acc:HGNC:50776]
ENSG00000270680		processed_pseudogene	carbonic anhydrase VB pseudogene 1 (CA5BP1) pseudogene
ENSG00000270911		processed_pseudogene	CTAGE family, member 5 (CTAGE5) pseudogene
ENSG00000270965	NTAN1P1	processed_pseudogene	N-terminal asparagine amidase pseudogene 1 [Source:HGNC Symbol;Acc:HGNC:45261]
ENSG00000271409		lncRNA	novel transcript
ENSG00000271725		lncRNA	novel transcript
ENSG00000271778		lncRNA	novel transcript, sense intronic to MFSD1
ENSG00000271803		lncRNA	novel transcript, antisense to NECAB3
ENSG00000271824	SMIM32	protein_coding	small integral membrane protein 32 [Source:HGNC Symbol;Acc:HGNC:53640]
ENSG00000271869	DCTN6-DT	lncRNA	DCTN6 divergent transcript [Source:HGNC Symbol;Acc:HGNC:55241]
ENSG00000271989		lncRNA	novel transcript, antisense to APITD1-CORT
ENSG00000272023	AFF4-DT	lncRNA	AFF4 divergent transcript [Source:HGNC Symbol;Acc:HGNC:55235]
ENSG00000272172		lncRNA	novel transcript, antisense to ZNF696
ENSG00000272183		lncRNA	novel transcript, antisense to LBX2
ENSG00000272192	PDE7A-DT	lncRNA	PDE7A divergent transcript [Source:HGNC Symbol;Acc:HGNC:55223]
ENSG00000272345		lncRNA	novel transcript, antisense to ACOT13
ENSG00000272356		lncRNA	novel transcript, antisense to REV3L
ENSG00000272510		lncRNA	novel transcript, antisense to DNAJC16
ENSG00000272638		lncRNA	novel transcript, antisense to NOD1
ENSG00000272661		lncRNA	novel transcript, antisense to SMARCD3
ENSG00000272666	KLHDC7B-DT	lncRNA	KLHDC7B divergent transcript [Source:HGNC Symbol;Acc:HGNC:53791]
ENSG00000272692		lncRNA	novel transcript
ENSG00000272735		lncRNA	novel transcript
ENSG00000272741		protein_coding	novel protein
ENSG00000272795	GAR1-DT	lncRNA	GAR1 divergent transcript [Source:HGNC Symbol;Acc:HGNC:55191]
ENSG00000272914		lncRNA	novel transcript, sense intronic to ZNF438
ENSG00000272916		protein_coding	novel transcript
ENSG00000272927		lncRNA	novel transcript, antisense to PDE6B
ENSG00000272942		lncRNA	novel transcript
ENSG00000272991		lncRNA	novel transcript, antisense to BRWD1
ENSG00000273107		lncRNA	novel transcript
ENSG00000273308		lncRNA	novel transcript
ENSG00000273369		lncRNA	novel transcript, antisense to GUF1
ENSG00000273444		unprocessed_pseudogene	methionyl aminopeptidase 2 (METAP2) pseudogene
ENSG00000273450		lncRNA	novel transcript, antisense to PLCE1
ENSG00000273541		misc_RNA	NULL
ENSG00000273599		lncRNA	novel transcript, antisense to CTBP2
ENSG00000273796		lncRNA	novel transcript
ENSG00000274105		lncRNA	novel transcript, sense intronic to YARS2
ENSG00000274177		lncRNA	novel transcript, antisense to TMEM259
ENSG00000274242		unprocessed_pseudogene	PR domain containing 9 (PRDM9) pseudogene
ENSG00000274259	SYNGAP1-AS1	lncRNA	SYNGAP1 antisense RNA 1 [Source:HGNC Symbol;Acc:HGNC:53831]
ENSG00000274383		lncRNA	novel transcript, antisense to ANKDD1A
ENSG00000274492		lncRNA	novel transcript
ENSG00000274605	PCCA-DT	lncRNA	PCCA divergent transcript [Source:HGNC Symbol;Acc:HGNC:53266]
ENSG00000274641	H2BC17	protein_coding	H2B clustered histone 17 [Source:HGNC Symbol;Acc:HGNC:4758]
ENSG00000274677		lncRNA	novel transcript, sense intronic to MBTPS1
ENSG00000274776		lncRNA	novel transcript
ENSG00000274902		lncRNA	novel transcript
ENSG00000275120		lncRNA	novel transcript, antisense to ZSCAN2
ENSG00000275180		lncRNA	novel transcript
ENSG00000275379	H3C11	protein_coding	H3 clustered histone 11 [Source:HGNC Symbol;Acc:HGNC:4771]
ENSG00000275381		processed_pseudogene	Zinc finger protein 607 (ZNF607) pseudogene
ENSG00000275450	PTGER4P2-CDK2AP2P2	lncRNA	PTGER4P2-CDK2AP2P2 readthrough, transcribed pseudogene [Source:NCBI gene (formerly Entrezgene);Acc:442421]
ENSG00000275454		lncRNA	novel transcript, antisense to IMP3
ENSG00000275882	IKBKGP1	unprocessed_pseudogene	inhibitor of nuclear factor kappa B kinase subunit gamma pseudogene 1 [Source:HGNC Symbol;Acc:HGNC:24455]
ENSG00000276436		lncRNA	novel transcript, antisense to KPNA3
ENSG00000276533		lncRNA	novel transcript, sense intronic to RAB27A
ENSG00000276545	PCDHGB9P	unprocessed_pseudogene	protocadherin gamma subfamily B, 9 pseudogene [Source:HGNC Symbol;Acc:HGNC:15688]
ENSG00000276757	RN7SL192P	misc_RNA	RNA, 7SL, cytoplasmic 192, pseudogene [Source:HGNC Symbol;Acc:HGNC:46208]
ENSG00000276809		lncRNA	novel transcript, sense intronic to DNAJC3
ENSG00000276851		lncRNA	novel transcript
ENSG00000276863		lncRNA	novel transcript, antisense to RNF213
ENSG00000277200	CCDC92B	protein_coding	coiled-coil domain containing 92B [Source:HGNC Symbol;Acc:HGNC:52279]
ENSG00000277232	GTSE1-DT	lncRNA	GTSE1 divergent transcript [Source:HGNC Symbol;Acc:HGNC:27163]
ENSG00000277462	ZNF670	protein_coding	zinc finger protein 670 [Source:HGNC Symbol;Acc:HGNC:28167]
ENSG00000277476		lncRNA	novel transcript
ENSG00000277578	Metazoa_SRP	misc_RNA	Metazoan signal recognition particle RNA [Source:RFAM;Acc:RF00017]
ENSG00000277692		lncRNA	novel transcript
ENSG00000277851	LINC02391	lncRNA	long intergenic non-protein coding RNA 2391 [Source:HGNC Symbol;Acc:HGNC:53318]
ENSG00000278193		unprocessed_pseudogene	CTAGE family, member 5 (CTAGE5) pseudogene
ENSG00000278396		lncRNA	novel transcript, sense intronic UNC79
ENSG00000278416	PMS2P2	translated_unprocessed_pseudogene	PMS1 homolog 2, mismatch repair system component pseudogene 2 [Source:HGNC Symbol;Acc:HGNC:9127]
ENSG00000278431		lncRNA	novel transcript, antisense to ANKRD34A
ENSG00000278558	TMEM191B	protein_coding	transmembrane protein 191B [Source:HGNC Symbol;Acc:HGNC:33600]
ENSG00000278733		lncRNA	novel transcript, antisense to CCDC91
ENSG00000278766		lncRNA	novel transcript
ENSG00000278769		lncRNA	novel transcript, antisense to CDAN1
ENSG00000278972		TEC	TEC
ENSG00000278985		TEC	novel transcript
ENSG00000278993		TEC	novel transcript
ENSG00000278995		TEC	TEC
ENSG00000279048		TEC	tec
ENSG00000279095		TEC	TEC
ENSG00000279254		TEC	TEC
ENSG00000279431		TEC	TEC
ENSG00000279500		TEC	novel transcript
ENSG00000279750		lncRNA	novel transcript
ENSG00000279771		TEC	novel transcript
ENSG00000279799		TEC	TEC
ENSG00000279837		TEC	novel transcript
ENSG00000279865		TEC	TEC
ENSG00000279904		TEC	TEC
ENSG00000279980	GABARAPL3	TEC	GABA type A receptor associated protein like 3 pseudogene [Source:NCBI gene (formerly Entrezgene);Acc:23766]
ENSG00000279983		protein_coding	novel protein
ENSG00000280128		TEC	TEC
ENSG00000280129		TEC	TEC
ENSG00000280164		lncRNA	novel transcript
ENSG00000280229		TEC	TEC
ENSG00000280365		TEC	TEC
ENSG00000280486		lncRNA	novel transcript, antisense to NDUFS7
ENSG00000280828		unprocessed_pseudogene	pseudogene similar to part of tousled-like kinase 2 (TLK2)
ENSG00000280852		transcribed_processed_pseudogene	adaptor-related protein complex 1, sigma 2 subunit (AP1S2) pseudogene
ENSG00000281016		lncRNA	novel transcript, antisense to ZNF721
ENSG00000281732		lncRNA	novel transcript
ENSG00000282358		processed_pseudogene	chromodomain protein, Y chromosome-like (CDYL) pseudogene
ENSG00000283010		lncRNA	novel transcript
ENSG00000283189		protein_coding	novel protein
ENSG00000283268	TEX54	protein_coding	testis expressed 54 [Source:HGNC Symbol;Acc:HGNC:53729]
ENSG00000283303		lncRNA	novel transcript
ENSG00000283375		lncRNA	novel transcript, antisense HSD17B12
ENSG00000283923	MIR6132	miRNA	microRNA 6132 [Source:HGNC Symbol;Acc:HGNC:50272]
ENSG00000284512		protein_coding	novel protein
ENSG00000284634		lncRNA	novel transcript
ENSG00000284733	OR4F29	protein_coding	olfactory receptor family 4 subfamily F member 29 [Source:HGNC Symbol;Acc:HGNC:31275]
ENSG00000284820		protein_coding	novel protein
ENSG00000284846		lncRNA	novel transcript
ENSG00000284931		protein_coding	novel protein
ENSG00000284981	UPK3BL2	protein_coding	uroplakin 3B like 2 [Source:HGNC Symbol;Acc:HGNC:53444]
ENSG00000285080		lncRNA	novel transcript, antisense to TMEM62
ENSG00000285218		protein_coding	novel protein
ENSG00000285412		lncRNA	novel transcript, antisense to CPVL
ENSG00000285467		lncRNA	novel transcript
ENSG00000285518		lncRNA	novel transcript, antisense to SIPA1L1
ENSG00000285632		lncRNA	novel transcript
ENSG00000285693		lncRNA	Novel transcript
ENSG00000285702		lncRNA	novel transcript
ENSG00000285948		lncRNA	novel transcript, antisense to ARHGAP11A
ENSG00000286024		lncRNA	novel transcript, antisense to BCAT2
ENSG00000286161		lncRNA	novel transcript
ENSG00000286217	LINC00279	lncRNA	long intergenic non-protein coding RNA 279 [Source:HGNC Symbol;Acc:HGNC:38724]
ENSG00000286221		protein_coding	novel protein
ENSG00000286245		lncRNA	novel transcript, antisense to ATP9B
ENSG00000286268		protein_coding	novel protein
ENSG00000286459		lncRNA	novel transcript, antisense to GAL3ST3
ENSG00000286483		lncRNA	novel transcript
ENSG00000286485		lncRNA	novel transcript, antisense to ANKRD54and IFT27
ENSG00000286555		lncRNA	novel transcript, antisense to ARAP1
ENSG00000286689		lncRNA	novel transcript
ENSG00000286691		lncRNA	novel transcript
ENSG00000286756		lncRNA	novel transcript
ENSG00000286759		lncRNA	novel transcript
ENSG00000286817		lncRNA	novel transcript
ENSG00000286849		lncRNA	novel transcript, antisense to XYLT1
ENSG00000286878		lncRNA	novel transcript
ENSG00000286948		lncRNA	novel transcript, antisense to KRTAP5-10
ENSG00000286962		lncRNA	novel transcript, antisense to SLC6A11
ENSG00000287009		lncRNA	novel transcript, antisense to ZNF518A
ENSG00000287091		lncRNA	novel transcript, sense intronic to CD302and LY75-CD302
ENSG00000287115		lncRNA	novel transcript
ENSG00000287132		lncRNA	novel transcript
ENSG00000287180		lncRNA	novel transcript, antisense to FAM172A
ENSG00000287195		lncRNA	novel transcript, antisense to FAM49B
ENSG00000287232		lncRNA	novel transcript
ENSG00000287250		lncRNA	novel transcript
ENSG00000287347		lncRNA	novel transcript
ENSG00000287537		lncRNA	novel transcript
ENSG00000287608		lncRNA	novel transcript, antisense to ZNF761and ZNF813
ENSG00000287623		lncRNA	novel transcript, antisense to SRGAP3
ENSG00000287663		lncRNA	novel transcript, antisense to TTC7B
ENSG00000287751		processed_pseudogene	novel family with sequence similarity 106 pseudogene
ENSG00000287757		lncRNA	novel transcript, antisense to ZNF630
ENSG00000287815		lncRNA	novel transcript
ENSG00000287866		lncRNA	novel transcript, antisense to GNAO1
ENSG00000287900		lncRNA	novel transcript
ENSG00000287934		lncRNA	novel transcript, antisense to KDM2A
ENSG00000287970		lncRNA	novel transcript, antisense to MYOM2
ENSG00000287990		lncRNA	novel transcript, antisense to TRIM9
ENSG00000288002		lncRNA	novel transcript
ENSG00000288090		lncRNA	novel transcript
ENSG00000288542		lncRNA	novel transcript
ENSG00000288698		protein_coding	novel protein
ENSG00000288712		protein_coding	novel protein
