# Supplementary material for: Exploring the impact of primer length on efficient gene detection via high-throughput sequencing
Source: Nat Commun. 2024 Jul 12;15:5858. doi: 10.1038/s41467-024-49685-0 (PMC11245535; doi:10.1038/s41467-024-49685-0)
Supplement: Supplementary file 6 — Source Data [file 41467_2024_49685_MOESM6_ESM.xlsx]

## Sheet: Overview
Figure	Data	Raw sequencing data vailable at	Available data at jumicheel/random_priming (github.com)	Statistical analysis	Additional information
Figure 1a	Text mining	-	-	-	Text mining was performed as described in the Methods section, extracted data is shown here and in Supplementary Table 7
Figure 2	RNA-seq data generated from Human brain total RNA, experiment 1	https://www.ncbi.nlm.nih.gov/bioproject/PRJNA983129	experiment1_input.Rdata (input data) random_primer_comparison_exp1.Rmd (custom code)	Supplementary Data 1 (results), Supplementary Data 2 (details)
Figure 3
Supplementary Figure 2	RNA-seq data generated from Human brain total RNA, experiment 1 and 2		tissue_enrichment_input.Rdata (input data), tissue_enrichment_analysis.Rmd (custom code)	-
Supplementary Figure 3	RNA-seq data generated from Human brain total RNA, experiment 2		experiment2_input1.Rdata - experiment2_input5.Rdata (input data), random_primer_comparison_exp2.Rmd (custom code)	Supplementary Data 1 (results), Supplementary Data 2 (details)
Supplementary Figure 4
Supplementary Figure 5	RNA-seq data generated from Vero cell total RNA	https://www.ncbi.nlm.nih.gov/bioproject/PRJNA1041084	vero_sars_7000000.Rdata (input data), vero_sars_random_priming.Rmd (custom code)
Supplementary Figure 6
Supplementary Figure 7	Fragment analyzer data generated from artificial RNA	-	bioanalyzer_data.Rdata (input data), artificial_RNA_fragment_analysis.Rmd (custom code)	Supplementary Table 4 (results), Supplementary Data 2 (details)
Table	Content	Raw sequencing data vailable at	Available data at jumicheel/random_priming (github.com)	Additional information
Supplementary Table 1	Brain specific gene expression of the protein coding genes detected in Human brain total RNA experiment 1 and 2	see above	see above	source data is shown in this table
Supplementary Table 2	Brain specific gene expression of the uniquely detected protein coding genes detected in Human brain total RNA experiment 1 and 2	see above	see above	source data is shown in this table
Supplementary Table 3	Functional annotation of the uniquely detected genes of Human brain total RNA experiment 1 and 2	see above	see above + functional_annotation.Rmd (custom code)	Uniquely detected genes are enriched in Supplementary Data 3-6 and 8-11 and the enriched pathways are listed in Supplementary Data 7
Supplementary Table 4	Statistical analyses of the fragment analyzer experiment	-	see above	Details in Supplementary Data 2
Supplementary Table 5	Relationship between the amount of pre-amplified cDNA generated (measured with Qubit) and the number of detected genes per sample of the Vero cell experiment	see above	see above	Numbers of genes detected are shown in Supplementary Figure 5a, concentrations of the generated pre-amplified cDNAs were measured by Qubit and source data is shown in the table
Supplementary Table 6	Text mining data	-		source data is shown in this table

## Sheet: Figure 1a
1a) The data depicted in the pie chart was generated by Text mining as described in detail within the Methods section.
The numbers of publications found per primer lengh are shown in Supplementary Table 6.
Search terms	# publications
((("reverse transcription") AND "random tetramer") OR "random 4-mer") OR "random 4mer"	4
((("reverse transcription") AND "random pentamer") OR "random 5-mer") OR "random 5mer"	6
((("reverse transcription") AND "random hexamer") OR "random 6-mer") OR "random 6mer"	11519
((("reverse transcription") AND "random heptamer") OR "random 7-mer") OR "random 7mer"	9
((("reverse transcription") AND "random octamer") OR "random 8-mer") OR "random 8mer"	26
((("reverse transcription") AND "random nonamer") OR "random 9-mer") OR "random 9mer"	53
((("reverse transcription") AND "random decamer") OR "random 10-mer") OR "random 10mer"	102
((("reverse transcription") AND "random undecamer") OR "random 11-mer") OR "random 11mer"	0
((("reverse transcription") AND "random dodecamer") OR "random 12-mer") OR "random 12mer"	25
((("reverse transcription") AND "random tridecamer") OR "random 13-mer") OR "random 13mer"	3
("reverse transcription") AND "random tetradecamer") OR "random 14-mer") OR "random 14mer"	4
((("reverse transcription") AND "random pentadecamer") OR "random 15-mer") OR "random 15mer"	17
((("reverse transcription") AND "random hexadecamer") OR "random 16-mer") OR "random 16mer"	3
((("reverse transcription") AND "random heptadecamer") OR "random 17-mer") OR "random 17mer"	0
((("reverse transcription") AND "random octadecamer") OR "random 18-mer") OR "random 18mer"	4
((("reverse transcription") AND "random nonadecamer") OR "random 19-mer") OR "random 19mer"	3
((("reverse transcription") AND "random icosamer") OR "random 20-mer") OR "random 20mer"	18
((("reverse transcription") AND "random henicosamer") OR "random 21-mer") OR "random 21mer"	4
((("reverse transcription") AND "random docosamer") OR "random 22-mer") OR "random 22mer"	3
((("reverse transcription") AND "random tricosamer") OR "random 23-mer") OR "random 23mer"	1
("reverse transcription") AND "random tetracosamer") OR "random 24-mer") OR "random 24mer"	1

## Sheet: Figure 2a-e
2a) Numbers of genes (TPM >= 1) detected per primer length (3 technical replicates), Human brain RNA input, experiment 1, subsampled to 5 million reads per replicate
		primer	replicate	number of genes detected
		6mer	replicate 1	8675
			replicate 2	9418
			replicate 3	9009
		12mer	replicate 1	10406		statistical analysis 6mer vs. 18mer
			replicate 2	9185		two-sided Student's t-test
			replicate 3	9485		p-value	0.00972
		18mer	replicate 1	11908		significance	**
			replicate 2	10450
			replicate 3	11577
		24mer	replicate 1	8398
			replicate 2	10159
			replicate 3	9759
2b) Numbers of isoforms (TPM >= 1) detected per primer length (3 technical replicates), Human brain RNA input, experiment 1, subsampled to 5 million reads per replicate
		primer	replicate	number of isoforms detected
		6mer	replicate 1	16711
			replicate 2	18344
			replicate 3	17369
		12mer	replicate 1	20815		statistical analysis 6mer vs. 18mer
			replicate 2	17709		two-sided Student's t-test
			replicate 3	18472		p-value	0.02040
		18mer	replicate 1	23391		significance	*
			replicate 2	20241
			replicate 3	24830
		24mer	replicate 1	16021
			replicate 2	20042
			replicate 3	19089
2c) Numbers of genes (FPKM >= 1) detected per primer length (3 technical replicates) and per FPKM bin, Human brain RNA input, experiment 1, subsampled to 5 million reads per replicate
				number of genes detected
		primer	replicate	FPKM 1 - 20	FPKM 20 - 50	FPKM > 50		statistical analysis 6mer vs. 18mer
		6mer	replicate 1	4708	1838	2114		condition (FPKM bin)	statistical test	p-value	significance
			replicate 2	5172	2157	2092		FPKM_1_20	two-sided Student's t-test	0.01090	*
			replicate 3	5008	1978	2008		FPKM_20_50	Mann–Whitney U test	0.10000	ns
		12mer	replicate 1	6739	2144	1487		FPKM_50	two-sided Student's t-test	0.39600	ns
			replicate 2	5330	2028	1801
			replicate 3	5614	2075	1763
		18mer	replicate 1	8137	2202	1752
			replicate 2	6490	2197	1884
			replicate 3	7034	2395	2194
		24mer	replicate 1	4886	1762	1738
			replicate 2	6503	2087	1548
			replicate 3	6092	2094	1511
2d) Numbers of genes (TPM >= 1) detected per primer length (3 technical replicates) and per number of reads analyzed by random subsampling, Human brain RNA input, experiment 1
				number of genes detected
		primer	number of reads (subsampled)	replicate 1	replicate 2	replicate 3	mean	standard deviation
		6mer	156250	3688	3556	3771	3671.67	108.427
			312500	5011	5024	5024	5019.67	7.50555
			625000	6203	6465	6501	6389.67	162.657		statistical analysis 6mer vs. 18mer
			1250000	7287	7814	7528	7543	263.82		condition (reads)	statistical test	p-value	significance
			2500000	8148	8779	8408	8445	317.123		156250	two-sided Student's t-test	0.37400	ns
			5000000	8682	9425	9018	9041.67	372.065		312500	Mann–Whitney U test	0.07652	ns
			10000000	9148	9873	9450	9490.33	364.179		625000	two-sided Student's t-test	0.05240	ns
		12mer	156250	3909	3890	3901	3900	9.53939		1250000	two-sided Student's t-test	0.01700	*
			312500	5505	5287	5311	5367.67	119.538		2500000	two-sided Student's t-test	0.01270	*
			625000	7184	6652	6759	6865	281.395		5mil	two-sided Student's t-test	0.00972	**
			1250000	8694	7807	7925	8142	481.673		10mil	two-sided Student's t-test	0.01060	*
			2500000	9753	8568	8917	9079.33	608.95
			5000000	10413	9194	9493	9700	635.316
			10000000	11016	9580	9952	10182.7	745.271
		18mer	156250	3634	3721	4814	4056.33	657.599
			312500	5372	5292	6700	5788	790.827
			625000	7375	7015	8485	7625	766.225
			1250000	9302	8552	9985	9279.67	716.761
			2500000	10925	9633	11035	10531	779.633
			5000000	11915	10458	11587	11320	764.316
			10000000	12667	10986	12087	11913.3	853.85
		24mer	156250	3632	3926	3980	3846	187.286
			312500	4879	5461	5292	5210.67	299.403
			625000	6033	7106	6931	6690	575.667
			1250000	7063	8516	8241	7940	771.85
			2500000	7884	9552	9106	8847.33	863.561
			5000000	8404	10167	9765	9445.33	923.949
			10000000	8766	10601	10160	9842.33	957.857
2e) Percentage of gene detection reproducibility across the three technical replicates in dependence of gene expression levels (TPM), Human brain RNA input, experiment 1, subsampled to 5 million reads per replicate
		primer	TPM bin	average percent	standard error of the mean
		12mer	[0,0.5]	6505732	0.4024392
			(0.5,1]	7204816	0.3079001
			(1,1.5]	8044055	0.2722821
			(1.5,2]	9047860	0.2530855
			(2,2.5]	9667473	0.3152459
			(2.5,3]	9609097	0.6695206
			(3,3.5]	9788732	0.7607788
			(3.5,4]	9927536	0.7246377
			(4,4.5]	10000000	0.0000000
			(4.5,5]	10000000	0.0000000
			(5,5.5]	10000000	0.0000000
		18mer	[0,0.5]	6810884	0.3581412
			(0.5,1]	7531934	0.2694837
			(1,1.5]	8570516	0.2293754
			(1.5,2]	9379125	0.2161280
			(2,2.5]	9685185	0.2951863
			(2.5,3]	9543726	0.6717307
			(3,3.5]	9786822	0.7846280
			(3.5,4]	10000000	0.0000000
			(4,4.5]	10000000	0.0000000
			(4.5,5]	10000000	0.0000000
		24mer	[0,0.5]	6495344	0.3929370
			(0.5,1]	7158182	0.3084301
			(1,1.5]	8026411	0.2746405
			(1.5,2]	8940171	0.2735975
			(2,2.5]	9683239	0.3102894
			(2.5,3]	9614512	0.6644557
			(3,3.5]	9761905	0.9934614
			(3.5,4]	9855072	14492754
			(4,4.5]	10000000	0.0000000
			(4.5,5]	10000000	0.0000000
			(5,5.5]	10000000	0.0000000
		6mer	[0,0.5]	6585409	0.4435944
			(0.5,1]	7062430	0.3381495
			(1,1.5]	7768062	0.3021958
			(1.5,2]	8619833	0.2835948
			(2,2.5]	9525666	0.3194133
			(2.5,3]	9586207	0.6061894
			(3,3.5]	9846743	0.5962707
			(3.5,4]	10000000	0.0000000
			(4,4.5]	10000000	0.0000000
			(4.5,5]	10000000	0.0000000
			(5,5.5]	10000000	0.0000000

## Sheet: Figure 2f
Figure 2f: Intersections of the genes detected using the random primers of different lengths after computational subsampling to 5 million reads (TPM >= 1) are shown as an upset plot. We defined to consider all genes to be detected per primer if they were found in at least two of the three replicates (=1). Genes that were expressed in no or only one of the three replicates are considered as 0 in t…
Gene	18mer	24mer	6mer	12mer
ENSG00000000003	0	0	0	0
ENSG00000000419	1	1	0	1
ENSG00000000457	1	1	0	0
ENSG00000000460	0	0	0	0
ENSG00000000938	0	0	0	0
ENSG00000000971	0	0	0	0
ENSG00000001036	1	1	0	1
ENSG00000001084	0	1	0	0
ENSG00000001167	0	0	1	1
ENSG00000001460	1	1	1	1
ENSG00000001461	1	1	1	1
ENSG00000001497	1	1	1	1
ENSG00000001561	1	1	1	1
ENSG00000001617	1	1	0	1
ENSG00000001626	0	0	0	0
ENSG00000001629	1	1	0	1
ENSG00000001630	1	1	1	1
ENSG00000001631	1	1	1	1
ENSG00000002016	0	0	0	0
ENSG00000002330	1	1	1	1
ENSG00000002549	1	0	1	1
ENSG00000002586	1	1	1	1
ENSG00000002587	1	1	1	1
ENSG00000002746	1	1	1	1
ENSG00000002822	1	0	1	1
ENSG00000002834	1	1	1	1
ENSG00000002919	1	0	0	1
ENSG00000002933	1	1	1	1
ENSG00000003056	1	1	1	1
ENSG00000003096	0	0	0	0
ENSG00000003137	1	1	0	1
ENSG00000003147	1	1	0	0
ENSG00000003249	1	1	1	1
ENSG00000003393	1	1	1	1
ENSG00000003400	0	1	0	0
ENSG00000003402	1	1	1	1
ENSG00000003436	1	0	1	1
ENSG00000003509	1	1	1	1
ENSG00000003756	1	1	1	1
ENSG00000003987	1	1	1	1
ENSG00000003989	0	0	0	0
ENSG00000004059	1	1	1	0
ENSG00000004139	1	1	1	0
ENSG00000004142	1	1	1	1
ENSG00000004399	1	1	1	1
ENSG00000004455	1	1	1	0
ENSG00000004468	1	0	1	1
ENSG00000004478	1	1	1	1
ENSG00000004487	1	0	0	1
ENSG00000004534	1	0	1	1
ENSG00000004660	1	0	0	0
ENSG00000004700	1	0	0	0
ENSG00000004766	1	0	0	1
ENSG00000004776	1	1	1	1
ENSG00000004777	1	1	1	1
ENSG00000004779	1	1	1	1
ENSG00000004799	1	1	1	1
ENSG00000004838	0	0	0	0
ENSG00000004848	0	1	0	0
ENSG00000004864	1	0	1	1
ENSG00000004866	1	1	1	1
ENSG00000004897	1	1	1	1
ENSG00000004939	0	0	0	0
ENSG00000004961	1	1	1	1
ENSG00000004975	1	1	1	1
ENSG00000005007	1	1	1	1
ENSG00000005020	1	1	1	1
ENSG00000005022	1	1	1	1
ENSG00000005059	0	0	0	0
ENSG00000005075	1	1	1	1
ENSG00000005100	0	1	0	0
ENSG00000005108	0	0	0	0
ENSG00000005156	1	1	0	1
ENSG00000005175	1	1	1	1
ENSG00000005189	0	0	0	0
ENSG00000005194	1	1	1	1
ENSG00000005206	1	1	0	0
ENSG00000005238	1	0	0	0
ENSG00000005249	1	1	1	1
ENSG00000005302	0	0	1	1
ENSG00000005339	1	1	1	1
ENSG00000005379	1	1	0	1
ENSG00000005381	0	0	0	0
ENSG00000005421	0	0	0	0
ENSG00000005436	0	0	0	0
ENSG00000005448	0	0	0	0
ENSG00000005469	0	0	0	0
ENSG00000005471	0	0	0	0
ENSG00000005483	1	1	1	1
ENSG00000005486	1	1	1	1
ENSG00000005513	1	1	0	0
ENSG00000005700	0	1	1	0
ENSG00000005801	0	0	0	0
ENSG00000005810	1	1	1	1
ENSG00000005812	0	1	1	0
ENSG00000005844	0	0	0	0
ENSG00000005882	1	1	1	1
ENSG00000005884	1	0	0	0
ENSG00000005889	0	0	1	0
ENSG00000005893	1	1	1	1
ENSG00000006007	1	1	1	1
ENSG00000006015	1	0	0	1
ENSG00000006016	1	1	0	1
ENSG00000006025	1	0	0	0
ENSG00000006042	1	1	1	1
ENSG00000006047	0	0	0	0
ENSG00000006062	1	1	0	0
ENSG00000006071	1	1	1	1
ENSG00000006116	1	1	1	1
ENSG00000006118	1	0	0	0
ENSG00000006125	1	1	1	1
ENSG00000006128	0	0	0	0
ENSG00000006194	1	1	0	1
ENSG00000006210	1	1	0	1
ENSG00000006282	1	1	1	1
ENSG00000006283	1	1	1	0
ENSG00000006327	0	0	0	0
ENSG00000006377	0	0	0	0
ENSG00000006432	1	1	1	1
ENSG00000006451	1	0	0	1
ENSG00000006453	0	0	0	0
ENSG00000006459	0	0	0	0
ENSG00000006468	1	1	1	1
ENSG00000006530	1	1	0	1
ENSG00000006534	1	0	0	1
ENSG00000006576	1	1	1	0
ENSG00000006607	1	1	1	1
ENSG00000006611	0	0	1	0
ENSG00000006625	0	1	0	0
ENSG00000006634	0	0	0	0
ENSG00000006652	1	0	1	1
ENSG00000006695	1	1	1	1
ENSG00000006704	0	0	0	0
ENSG00000006712	1	1	1	1
ENSG00000006715	1	1	1	1
ENSG00000006740	1	1	1	1
ENSG00000006744	1	1	1	1
ENSG00000006747	0	0	1	1
ENSG00000006756	0	0	0	0
ENSG00000006757	0	0	0	0
ENSG00000006831	1	1	1	1
ENSG00000006837	0	0	0	0
ENSG00000007001	0	0	0	0
ENSG00000007047	1	1	0	0
ENSG00000007062	0	0	0	0
ENSG00000007080	1	1	1	1
ENSG00000007168	1	1	1	1
ENSG00000007171	0	0	0	1
ENSG00000007174	0	0	0	1
ENSG00000007202	1	1	1	1
ENSG00000007237	1	1	1	1
ENSG00000007255	0	0	0	0
ENSG00000007264	1	0	0	0
ENSG00000007341	1	1	0	0
ENSG00000007372	1	1	1	1
ENSG00000007376	1	1	0	1
ENSG00000007384	0	0	0	0
ENSG00000007392	1	1	1	1
ENSG00000007402	1	1	1	0
ENSG00000007516	1	1	0	1
ENSG00000007520	1	0	0	1
ENSG00000007541	1	0	0	1
ENSG00000007545	1	0	0	0
ENSG00000007923	1	1	1	0
ENSG00000007933	0	0	0	0
ENSG00000007944	0	0	0	0
ENSG00000008018	1	1	1	1
ENSG00000008056	1	1	1	1
ENSG00000008083	0	0	1	1
ENSG00000008086	1	1	1	1
ENSG00000008118	1	0	0	0
ENSG00000008128	0	0	1	0
ENSG00000008130	1	1	0	0
ENSG00000008196	0	0	0	1
ENSG00000008226	0	0	0	0
ENSG00000008256	1	1	1	1
ENSG00000008277	1	1	1	1
ENSG00000008282	1	0	1	1
ENSG00000008283	1	1	1	1
ENSG00000008294	1	1	1	1
ENSG00000008300	1	1	1	1
ENSG00000008311	1	1	1	0
ENSG00000008324	0	1	0	0
ENSG00000008382	0	0	0	0
ENSG00000008394	1	1	1	1
ENSG00000008405	1	0	1	1
ENSG00000008438	0	0	0	0
ENSG00000008441	1	1	1	1
ENSG00000008513	1	1	1	1
ENSG00000008517	0	0	0	0
ENSG00000008710	1	1	1	1
ENSG00000008735	1	1	1	1
ENSG00000008838	1	1	0	0
ENSG00000008853	1	1	1	1
ENSG00000008869	1	1	1	1
ENSG00000008952	1	1	1	1
ENSG00000008988	1	1	1	1
ENSG00000009307	1	1	1	1
ENSG00000009335	1	1	0	1
ENSG00000009413	0	1	1	1
ENSG00000009694	1	1	1	0
ENSG00000009724	0	1	0	0
ENSG00000009780	0	0	0	0
ENSG00000009790	0	0	0	0
ENSG00000009830	1	1	0	1
ENSG00000009844	1	1	1	1
ENSG00000009950	1	1	1	1
ENSG00000009954	1	1	1	1
ENSG00000010017	0	1	0	1
ENSG00000010072	0	0	0	0
ENSG00000010165	1	1	0	1
ENSG00000010219	1	1	1	0
ENSG00000010244	1	1	1	1
ENSG00000010256	1	1	1	1
ENSG00000010270	1	1	1	1
ENSG00000010278	1	1	1	1
ENSG00000010282	1	1	1	1
ENSG00000010292	1	0	0	1
ENSG00000010295	1	0	0	1
ENSG00000010310	0	0	0	0
ENSG00000010318	0	0	0	0
ENSG00000010319	0	0	1	0
ENSG00000010322	1	1	1	1
ENSG00000010327	1	1	1	1
ENSG00000010361	0	0	0	0
ENSG00000010379	1	0	0	0
ENSG00000010404	1	1	1	1
ENSG00000010438	1	1	0	0
ENSG00000010539	1	0	0	0
ENSG00000010610	1	1	1	1
ENSG00000010626	0	0	1	0
ENSG00000010704	0	0	0	0
ENSG00000010803	1	1	1	0
ENSG00000010810	1	1	1	1
ENSG00000010818	1	1	1	1
ENSG00000011007	1	0	1	0
ENSG00000011009	1	1	1	1
ENSG00000011021	1	1	1	1
ENSG00000011028	1	0	0	1
ENSG00000011052	0	0	0	0
ENSG00000011083	1	1	1	1
ENSG00000011105	1	0	0	0
ENSG00000011114	1	1	1	1
ENSG00000011132	1	0	0	0
ENSG00000011143	1	1	1	0
ENSG00000011198	0	1	1	0
ENSG00000011201	0	0	0	0
ENSG00000011243	1	1	1	1
ENSG00000011258	0	0	0	0
ENSG00000011260	1	1	0	0
ENSG00000011275	1	1	1	1
ENSG00000011295	0	0	0	0
ENSG00000011304	0	0	1	1
ENSG00000011332	1	1	0	0
ENSG00000011347	1	1	1	1
ENSG00000011376	0	1	1	1
ENSG00000011405	1	1	1	1
ENSG00000011422	1	1	0	1
ENSG00000011426	1	1	1	1
ENSG00000011451	1	1	0	1
ENSG00000011454	1	1	1	1
ENSG00000011465	0	1	0	1
ENSG00000011478	1	0	0	0
ENSG00000011485	1	1	1	1
ENSG00000011523	1	1	1	1
ENSG00000011566	0	1	0	0
ENSG00000011590	0	0	0	0
ENSG00000011600	1	1	1	1
ENSG00000011638	1	1	1	1
ENSG00000011677	1	1	1	1
ENSG00000012048	0	1	0	0
ENSG00000012061	1	1	0	1
ENSG00000012124	1	1	1	1
ENSG00000012171	1	1	1	1
ENSG00000012174	1	1	1	1
ENSG00000012211	0	1	0	0
ENSG00000012223	0	0	0	0
ENSG00000012232	1	1	1	1
ENSG00000012660	1	1	1	1
ENSG00000012779	1	1	1	1
ENSG00000012817	1	1	1	1
ENSG00000012822	1	1	1	1
ENSG00000012963	1	1	1	1
ENSG00000012983	1	1	1	1
ENSG00000013016	1	1	1	1
ENSG00000013275	1	1	1	1
ENSG00000013288	1	1	1	1
ENSG00000013293	1	1	1	1
ENSG00000013297	1	1	1	1
ENSG00000013306	1	1	0	1
ENSG00000013364	1	1	1	0
ENSG00000013374	1	1	1	1
ENSG00000013375	1	1	1	1
ENSG00000013392	0	1	1	0
ENSG00000013441	1	1	1	1
ENSG00000013503	0	1	1	0
ENSG00000013523	1	1	1	1
ENSG00000013561	1	1	1	1
ENSG00000013563	1	0	1	0
ENSG00000013573	0	0	0	0
ENSG00000013583	1	1	1	1
ENSG00000013588	1	0	1	1
ENSG00000013619	1	1	1	1
ENSG00000013725	0	0	0	0
ENSG00000013810	0	0	0	0
ENSG00000014123	0	0	0	1
ENSG00000014138	1	0	0	0
ENSG00000014164	1	1	0	0
ENSG00000014216	1	1	0	1
ENSG00000014641	1	1	1	1
ENSG00000014824	1	1	1	1
ENSG00000014914	0	0	0	0
ENSG00000014919	1	0	0	1
ENSG00000015133	0	0	0	0
ENSG00000015153	1	1	1	0
ENSG00000015171	1	1	0	1
ENSG00000015285	1	1	0	1
ENSG00000015475	1	1	0	1
ENSG00000015479	1	1	1	1
ENSG00000015520	0	0	0	0
ENSG00000015532	0	0	0	0
ENSG00000015568	1	1	1	1
ENSG00000015592	1	1	1	1
ENSG00000015676	1	1	1	1
ENSG00000016391	0	1	1	0
ENSG00000016490	0	0	0	0
ENSG00000016864	0	0	1	0
ENSG00000017260	0	1	1	1
ENSG00000017483	0	1	0	1
ENSG00000017797	1	1	1	0
ENSG00000018189	1	1	1	1
ENSG00000018236	1	1	1	1
ENSG00000018280	1	0	0	0
ENSG00000018408	1	1	1	1
ENSG00000018510	1	0	1	1
ENSG00000018607	0	0	0	0
ENSG00000018610	0	0	1	1
ENSG00000018625	1	1	1	1
ENSG00000018699	0	0	1	0
ENSG00000018869	0	1	0	1
ENSG00000019144	1	1	1	1
ENSG00000019186	1	0	1	1
ENSG00000019485	1	1	0	0
ENSG00000019505	1	1	1	1
ENSG00000019549	0	1	0	0
ENSG00000019582	1	1	1	1
ENSG00000019991	0	0	0	1
ENSG00000019995	0	0	1	0
ENSG00000020129	1	1	1	1
ENSG00000020181	1	0	0	0
ENSG00000020256	1	1	0	0
ENSG00000020426	1	1	0	0
ENSG00000020577	1	1	1	1
ENSG00000020922	0	0	1	1
ENSG00000021300	1	1	1	1
ENSG00000021355	1	0	0	0
ENSG00000021574	1	1	0	1
ENSG00000021645	1	1	1	1
ENSG00000021762	0	0	0	0
ENSG00000021776	1	1	1	1
ENSG00000021826	0	0	0	0
ENSG00000022267	1	1	1	1
ENSG00000022277	1	1	1	1
ENSG00000022355	1	1	1	1
ENSG00000022556	0	0	0	0
ENSG00000022567	1	1	0	1
ENSG00000022840	1	1	1	1
ENSG00000022976	0	0	0	0
ENSG00000023041	1	0	1	0
ENSG00000023171	1	1	1	1
ENSG00000023191	1	1	1	1
ENSG00000023228	1	1	1	1
ENSG00000023287	1	1	1	1
ENSG00000023318	1	0	1	1
ENSG00000023330	1	1	1	1
ENSG00000023516	1	1	1	1
ENSG00000023572	1	1	1	0
ENSG00000023608	1	1	0	0
ENSG00000023697	0	0	0	0
ENSG00000023734	1	1	1	1
ENSG00000023839	1	0	1	1
ENSG00000023902	0	0	1	1
ENSG00000023909	0	0	0	0
ENSG00000024048	1	1	1	1
ENSG00000024422	1	1	0	1
ENSG00000024526	0	0	0	0
ENSG00000024862	1	1	1	1
ENSG00000025039	1	1	1	1
ENSG00000025156	0	0	0	0
ENSG00000025293	1	1	1	0
ENSG00000025434	1	1	1	1
ENSG00000025708	0	0	0	0
ENSG00000025770	1	0	0	1
ENSG00000025772	1	1	1	1
ENSG00000025796	1	1	1	1
ENSG00000025800	1	1	1	1
ENSG00000026025	1	0	1	1
ENSG00000026036	0	0	1	0
ENSG00000026103	1	1	1	0
ENSG00000026297	1	1	0	1
ENSG00000026508	1	1	1	1
ENSG00000026559	0	0	0	0
ENSG00000026652	1	1	1	1
ENSG00000026950	0	0	0	0
ENSG00000027001	0	0	0	1
ENSG00000027075	0	0	0	0
ENSG00000027697	1	1	1	1
ENSG00000027847	1	1	0	1
ENSG00000028116	1	0	0	0
ENSG00000028137	0	0	0	0
ENSG00000028203	1	1	1	1
ENSG00000028277	1	0	1	0
ENSG00000028310	1	1	1	1
ENSG00000028528	1	1	1	1
ENSG00000028839	1	0	0	1
ENSG00000029153	0	0	0	0
ENSG00000029363	1	1	1	1
ENSG00000029364	1	1	1	1
ENSG00000029534	1	1	1	1
ENSG00000029639	0	0	0	1
ENSG00000029725	1	1	1	1
ENSG00000029993	1	0	0	0
ENSG00000030066	0	0	1	1
ENSG00000030110	1	0	1	0
ENSG00000030419	0	0	0	1
ENSG00000030582	1	1	1	1
ENSG00000031003	1	1	1	1
ENSG00000031081	1	1	1	1
ENSG00000031698	1	1	1	1
ENSG00000031823	1	1	1	1
ENSG00000032219	1	1	0	1
ENSG00000032389	1	1	0	0
ENSG00000032444	1	1	1	1
ENSG00000032742	0	0	0	0
ENSG00000033011	1	1	1	1
ENSG00000033030	1	1	1	0
ENSG00000033050	1	1	1	1
ENSG00000033100	1	1	1	0
ENSG00000033122	1	1	1	1
ENSG00000033170	1	1	1	1
ENSG00000033178	0	1	1	1
ENSG00000033327	1	1	1	1
ENSG00000033627	1	1	1	1
ENSG00000033800	1	1	1	1
ENSG00000033867	1	1	0	1
ENSG00000034053	1	1	1	1
ENSG00000034152	1	0	0	0
ENSG00000034239	0	0	0	0
ENSG00000034510	1	1	1	1
ENSG00000034533	0	0	0	1
ENSG00000034677	1	1	1	1
ENSG00000034693	1	0	1	0
ENSG00000034713	1	1	1	1
ENSG00000035115	1	1	0	1
ENSG00000035141	1	1	1	1
ENSG00000035403	1	0	1	1
ENSG00000035499	0	0	0	0
ENSG00000035681	1	1	1	1
ENSG00000035687	0	0	1	0
ENSG00000035862	1	1	1	1
ENSG00000035928	1	1	1	1
ENSG00000036054	1	0	1	1
ENSG00000036257	1	1	0	0
ENSG00000036448	1	0	1	0
ENSG00000036530	1	1	0	1
ENSG00000036549	1	1	1	1
ENSG00000036672	1	1	1	1
ENSG00000036828	0	0	0	0
ENSG00000037042	1	1	1	1
ENSG00000037241	1	0	1	0
ENSG00000037280	0	0	0	0
ENSG00000037474	1	0	0	0
ENSG00000037637	1	1	1	1
ENSG00000037749	1	1	1	1
ENSG00000037757	0	1	0	0
ENSG00000037897	0	0	0	0
ENSG00000037965	0	0	0	0
ENSG00000038002	0	0	0	0
ENSG00000038219	0	1	0	1
ENSG00000038274	1	1	1	1
ENSG00000038295	0	1	1	1
ENSG00000038358	1	0	1	1
ENSG00000038382	1	1	1	1
ENSG00000038427	1	1	1	1
ENSG00000038532	1	1	1	1
ENSG00000038945	0	0	0	0
ENSG00000039068	1	0	0	0
ENSG00000039123	1	1	1	1
ENSG00000039139	0	0	0	0
ENSG00000039319	0	0	0	1
ENSG00000039523	1	1	1	1
ENSG00000039560	0	0	1	1
ENSG00000039650	1	1	1	1
ENSG00000040199	1	1	1	1
ENSG00000040275	1	0	0	0
ENSG00000040341	1	1	1	1
ENSG00000040487	1	0	0	0
ENSG00000040531	1	0	0	0
ENSG00000040608	1	1	0	0
ENSG00000040633	1	1	0	1
ENSG00000040731	1	1	1	1
ENSG00000040933	1	1	1	1
ENSG00000041353	1	1	0	0
ENSG00000041357	1	0	0	1
ENSG00000041515	1	1	0	0
ENSG00000041802	1	1	0	0
ENSG00000041880	1	1	1	1
ENSG00000041982	0	0	0	0
ENSG00000041988	1	0	0	1
ENSG00000042062	0	0	0	0
ENSG00000042088	0	0	0	0
ENSG00000042286	1	0	0	0
ENSG00000042317	0	1	0	1
ENSG00000042429	0	1	0	1
ENSG00000042445	1	1	1	1
ENSG00000042493	1	0	0	1
ENSG00000042753	1	1	0	1
ENSG00000042980	0	0	1	0
ENSG00000043093	1	1	1	1
ENSG00000043143	1	1	1	1
ENSG00000043355	1	0	1	1
ENSG00000043462	0	1	1	1
ENSG00000043514	1	0	0	0
ENSG00000043591	0	0	0	1
ENSG00000044090	1	1	1	1
ENSG00000044115	1	1	1	1
ENSG00000044446	0	1	0	0
ENSG00000044459	0	0	0	0
ENSG00000044524	1	0	1	1
ENSG00000044574	1	1	1	1
ENSG00000046604	0	1	0	1
ENSG00000046647	0	0	0	0
ENSG00000046651	0	0	1	1
ENSG00000046653	1	1	1	1
ENSG00000046889	1	1	1	0
ENSG00000047056	1	1	1	1
ENSG00000047188	0	0	1	0
ENSG00000047230	1	1	0	1
ENSG00000047249	1	1	1	1
ENSG00000047315	1	1	1	1
ENSG00000047346	0	1	0	0
ENSG00000047365	1	1	1	1
ENSG00000047410	1	1	1	1
ENSG00000047457	1	0	0	0
ENSG00000047578	1	1	0	1
ENSG00000047579	1	1	1	0
ENSG00000047597	0	0	0	0
ENSG00000047617	0	0	0	0
ENSG00000047621	1	0	0	0
ENSG00000047634	0	0	0	0
ENSG00000047644	1	0	1	1
ENSG00000047648	0	1	0	0
ENSG00000047662	0	0	0	0
ENSG00000047849	1	1	1	1
ENSG00000047932	0	0	0	0
ENSG00000047936	0	0	0	0
ENSG00000048028	1	0	0	0
ENSG00000048052	1	1	1	1
ENSG00000048140	1	0	1	0
ENSG00000048162	1	0	1	1
ENSG00000048342	0	0	1	0
ENSG00000048392	0	1	0	1
ENSG00000048405	1	1	0	1
ENSG00000048471	0	1	0	1
ENSG00000048540	1	1	1	1
ENSG00000048544	1	1	1	1
ENSG00000048649	1	1	1	1
ENSG00000048707	1	1	1	1
ENSG00000048740	1	1	1	1
ENSG00000048828	1	1	1	1
ENSG00000048991	1	1	1	1
ENSG00000049089	0	0	0	0
ENSG00000049130	0	1	0	0
ENSG00000049167	1	1	0	1
ENSG00000049192	0	0	0	0
ENSG00000049239	0	0	0	0
ENSG00000049245	1	0	1	1
ENSG00000049246	1	1	0	1
ENSG00000049283	1	0	0	1
ENSG00000049323	1	0	1	1
ENSG00000049449	1	0	1	0
ENSG00000049540	1	1	1	1
ENSG00000049541	0	1	1	0
ENSG00000049618	1	1	1	1
ENSG00000049656	1	0	0	1
ENSG00000049759	1	1	1	1
ENSG00000049768	0	0	0	0
ENSG00000049769	1	1	1	1
ENSG00000049860	1	1	1	1
ENSG00000049883	0	0	0	1
ENSG00000050030	0	1	1	0
ENSG00000050130	1	1	0	1
ENSG00000050165	1	1	1	1
ENSG00000050393	0	0	0	1
ENSG00000050405	1	0	1	1
ENSG00000050426	1	1	1	1
ENSG00000050438	1	1	1	1
ENSG00000050748	1	1	1	1
ENSG00000050767	0	0	0	0
ENSG00000050820	1	1	0	0
ENSG00000051009	1	1	0	1
ENSG00000051108	1	1	1	1
ENSG00000051128	1	1	1	1
ENSG00000051180	0	0	0	0
ENSG00000051341	0	0	0	0
ENSG00000051382	1	1	1	1
ENSG00000051523	1	0	0	0
ENSG00000051596	1	1	1	1
ENSG00000051620	0	0	0	0
ENSG00000051825	1	0	0	1
ENSG00000052126	1	1	1	1
ENSG00000052723	0	1	0	1
ENSG00000052749	1	1	1	1
ENSG00000052795	0	1	1	1
ENSG00000052802	1	1	1	1
ENSG00000052841	1	1	1	0
ENSG00000053108	1	1	1	0
ENSG00000053254	1	1	1	1
ENSG00000053328	0	0	0	0
ENSG00000053371	1	1	1	0
ENSG00000053372	1	0	1	0
ENSG00000053438	1	1	1	1
ENSG00000053501	1	1	0	1
ENSG00000053524	1	1	1	1
ENSG00000053702	1	1	0	1
ENSG00000053747	0	0	0	0
ENSG00000053770	1	1	1	1
ENSG00000053900	1	0	0	1
ENSG00000054116	1	1	1	1
ENSG00000054118	1	1	1	1
ENSG00000054148	1	0	1	1
ENSG00000054179	1	1	1	0
ENSG00000054219	0	0	0	0
ENSG00000054267	1	1	1	0
ENSG00000054277	0	0	0	0
ENSG00000054282	1	1	1	1
ENSG00000054356	1	1	1	1
ENSG00000054392	0	0	0	1
ENSG00000054523	1	1	1	1
ENSG00000054611	1	0	1	0
ENSG00000054654	0	1	1	0
ENSG00000054690	1	1	1	1
ENSG00000054793	1	1	1	1
ENSG00000054803	0	1	0	0
ENSG00000054965	1	1	1	1
ENSG00000054967	0	1	0	0
ENSG00000054983	1	1	1	1
ENSG00000055044	1	1	1	1
ENSG00000055070	1	1	1	1
ENSG00000055118	1	1	0	0
ENSG00000055130	1	1	1	1
ENSG00000055147	1	0	0	0
ENSG00000055163	1	1	1	1
ENSG00000055208	1	1	1	1
ENSG00000055211	0	0	0	1
ENSG00000055332	1	1	1	1
ENSG00000055483	1	1	1	1
ENSG00000055609	1	1	1	1
ENSG00000055813	0	0	0	0
ENSG00000055917	1	1	1	1
ENSG00000055950	1	1	1	1
ENSG00000056050	1	0	0	0
ENSG00000056097	1	1	1	1
ENSG00000056277	0	0	0	0
ENSG00000056487	1	0	0	0
ENSG00000056586	1	1	1	1
ENSG00000056736	1	0	1	1
ENSG00000056972	1	1	0	0
ENSG00000056998	1	0	0	0
ENSG00000057019	0	0	1	1
ENSG00000057252	1	1	0	1
ENSG00000057294	0	0	1	1
ENSG00000057608	1	1	1	1
ENSG00000057657	0	0	0	0
ENSG00000057663	0	1	1	0
ENSG00000057704	1	0	0	0
ENSG00000057757	1	1	1	0
ENSG00000057935	1	1	1	1
ENSG00000058056	0	0	0	0
ENSG00000058063	1	1	1	1
ENSG00000058085	0	0	0	0
ENSG00000058091	1	1	1	1
ENSG00000058262	1	1	1	1
ENSG00000058272	1	1	1	1
ENSG00000058335	1	1	1	1
ENSG00000058404	1	1	1	1
ENSG00000058453	0	1	1	1
ENSG00000058600	1	0	1	0
ENSG00000058668	1	1	1	1
ENSG00000058673	1	1	1	1
ENSG00000058729	0	0	0	0
ENSG00000058799	1	1	0	0
ENSG00000058804	1	0	0	1
ENSG00000058866	1	1	1	1
ENSG00000059122	1	1	0	0
ENSG00000059145	1	0	1	1
ENSG00000059377	1	0	0	1
ENSG00000059378	0	0	0	0
ENSG00000059573	1	1	0	0
ENSG00000059588	0	0	0	0
ENSG00000059691	1	1	1	1
ENSG00000059728	1	1	1	1
ENSG00000059758	1	1	1	1
ENSG00000059769	0	0	0	0
ENSG00000059804	1	1	1	1
ENSG00000059915	1	1	1	1
ENSG00000060069	0	0	0	0
ENSG00000060138	0	0	0	0
ENSG00000060140	0	0	0	0
ENSG00000060237	1	1	1	1
ENSG00000060339	1	1	1	1
ENSG00000060491	0	0	0	0
ENSG00000060642	1	0	0	0
ENSG00000060656	1	0	0	1
ENSG00000060688	1	1	0	1
ENSG00000060709	0	1	1	0
ENSG00000060749	0	0	1	1
ENSG00000060762	1	1	0	0
ENSG00000060971	0	0	0	0
ENSG00000060982	1	1	1	1
ENSG00000061273	1	1	0	0
ENSG00000061337	1	1	1	1
ENSG00000061656	0	1	0	0
ENSG00000061676	1	1	1	1
ENSG00000061794	1	1	0	0
ENSG00000061918	1	1	1	1
ENSG00000061936	1	1	1	1
ENSG00000061938	1	1	1	1
ENSG00000061987	1	1	1	1
ENSG00000062038	0	1	0	0
ENSG00000062096	0	0	0	0
ENSG00000062194	1	1	1	1
ENSG00000062282	0	0	1	1
ENSG00000062370	1	0	1	0
ENSG00000062485	1	1	1	1
ENSG00000062582	1	1	1	1
ENSG00000062598	1	1	1	1
ENSG00000062650	0	1	1	1
ENSG00000062716	1	1	1	1
ENSG00000062725	1	0	1	1
ENSG00000062822	0	0	1	0
ENSG00000063015	1	1	1	1
ENSG00000063046	1	1	1	1
ENSG00000063169	1	1	0	0
ENSG00000063176	1	1	1	1
ENSG00000063177	1	1	1	1
ENSG00000063180	1	1	1	1
ENSG00000063241	0	1	0	0
ENSG00000063244	1	1	1	1
ENSG00000063245	1	1	1	1
ENSG00000063322	1	1	1	1
ENSG00000063587	1	1	1	0
ENSG00000063601	1	1	1	1
ENSG00000063660	1	0	1	1
ENSG00000063761	0	0	0	0
ENSG00000063854	1	1	0	1
ENSG00000063978	1	1	1	1
ENSG00000064012	0	1	1	0
ENSG00000064042	1	1	1	1
ENSG00000064102	1	0	0	0
ENSG00000064115	1	0	0	1
ENSG00000064199	0	0	0	1
ENSG00000064205	1	0	0	0
ENSG00000064218	0	0	0	0
ENSG00000064225	0	1	0	1
ENSG00000064270	1	0	0	0
ENSG00000064300	1	1	0	0
ENSG00000064309	0	0	1	1
ENSG00000064313	1	1	1	1
ENSG00000064393	1	1	1	1
ENSG00000064419	1	1	1	1
ENSG00000064489	1	1	0	0
ENSG00000064490	1	0	0	1
ENSG00000064545	0	0	0	1
ENSG00000064547	0	0	0	0
ENSG00000064601	1	1	1	1
ENSG00000064607	1	1	1	1
ENSG00000064651	0	1	1	1
ENSG00000064652	0	1	0	0
ENSG00000064655	1	1	0	1
ENSG00000064666	1	1	1	1
ENSG00000064687	1	0	0	1
ENSG00000064692	1	1	0	0
ENSG00000064703	1	0	0	0
ENSG00000064726	1	1	0	1
ENSG00000064763	1	1	1	1
ENSG00000064787	1	1	1	1
ENSG00000064886	0	0	1	0
ENSG00000064932	0	0	0	0
ENSG00000064933	1	1	1	1
ENSG00000064961	1	0	1	0
ENSG00000064989	1	1	1	1
ENSG00000064995	0	0	1	0
ENSG00000064999	1	1	1	1
ENSG00000065000	1	1	1	1
ENSG00000065029	0	0	0	1
ENSG00000065054	0	0	1	0
ENSG00000065057	0	0	0	0
ENSG00000065060	1	0	1	1
ENSG00000065135	1	1	0	0
ENSG00000065150	1	1	1	1
ENSG00000065154	1	1	1	1
ENSG00000065183	0	0	1	0
ENSG00000065243	1	1	1	1
ENSG00000065268	0	1	0	1
ENSG00000065308	0	1	0	0
ENSG00000065325	1	0	1	1
ENSG00000065357	1	1	1	1
ENSG00000065361	1	1	1	1
ENSG00000065413	1	1	1	1
ENSG00000065427	1	1	1	0
ENSG00000065457	1	0	1	1
ENSG00000065485	0	0	0	0
ENSG00000065491	1	1	1	1
ENSG00000065518	1	1	1	1
ENSG00000065526	1	1	1	1
ENSG00000065534	1	1	1	1
ENSG00000065548	1	1	1	1
ENSG00000065559	1	1	1	1
ENSG00000065600	1	0	0	1
ENSG00000065609	1	1	1	1
ENSG00000065613	0	0	0	0
ENSG00000065615	1	0	1	1
ENSG00000065618	0	0	0	0
ENSG00000065621	1	0	0	0
ENSG00000065665	1	1	1	1
ENSG00000065675	0	0	0	0
ENSG00000065717	0	0	0	1
ENSG00000065802	1	1	1	1
ENSG00000065809	1	1	0	1
ENSG00000065833	1	1	1	1
ENSG00000065882	1	1	0	1
ENSG00000065883	1	1	1	1
ENSG00000065911	1	0	1	1
ENSG00000065923	1	1	0	0
ENSG00000065970	1	1	0	1
ENSG00000065978	1	1	1	1
ENSG00000065989	1	1	1	1
ENSG00000066027	0	1	0	0
ENSG00000066032	1	1	1	1
ENSG00000066044	1	1	1	1
ENSG00000066056	0	0	0	0
ENSG00000066084	1	1	1	1
ENSG00000066117	1	1	1	1
ENSG00000066135	0	0	1	1
ENSG00000066136	1	1	1	1
ENSG00000066185	0	1	0	0
ENSG00000066230	1	0	0	0
ENSG00000066248	1	1	1	1
ENSG00000066279	0	0	0	0
ENSG00000066294	0	0	0	0
ENSG00000066322	1	1	1	1
ENSG00000066336	1	1	0	1
ENSG00000066379	0	0	0	0
ENSG00000066382	0	0	0	1
ENSG00000066405	0	0	0	0
ENSG00000066422	1	1	1	0
ENSG00000066427	1	1	1	1
ENSG00000066455	1	0	0	0
ENSG00000066468	1	1	1	1
ENSG00000066557	1	0	0	0
ENSG00000066583	1	0	0	1
ENSG00000066629	1	0	0	0
ENSG00000066651	0	1	1	1
ENSG00000066654	1	1	1	1
ENSG00000066697	1	1	0	0
ENSG00000066739	1	1	1	1
ENSG00000066777	1	0	0	1
ENSG00000066827	1	0	0	1
ENSG00000066855	1	0	0	0
ENSG00000066923	1	1	1	1
ENSG00000066926	1	1	1	1
ENSG00000066933	1	1	1	1
ENSG00000067048	1	1	1	0
ENSG00000067057	1	1	1	1
ENSG00000067064	1	0	1	0
ENSG00000067066	1	0	1	0
ENSG00000067082	1	1	1	1
ENSG00000067113	1	1	1	1
ENSG00000067141	1	1	1	1
ENSG00000067167	1	1	0	1
ENSG00000067182	1	1	1	1
ENSG00000067191	1	1	1	1
ENSG00000067208	0	0	1	1
ENSG00000067221	1	0	0	0
ENSG00000067225	1	1	1	1
ENSG00000067248	1	0	0	0
ENSG00000067334	1	1	1	1
ENSG00000067365	1	0	1	1
ENSG00000067369	1	1	1	1
ENSG00000067445	1	1	1	1
ENSG00000067533	0	0	1	0
ENSG00000067560	1	1	1	1
ENSG00000067596	1	0	1	1
ENSG00000067601	1	0	0	0
ENSG00000067606	1	1	1	1
ENSG00000067646	1	1	0	0
ENSG00000067704	0	0	1	0
ENSG00000067715	1	1	1	1
ENSG00000067798	1	1	1	1
ENSG00000067829	1	1	0	1
ENSG00000067836	1	1	1	1
ENSG00000067840	1	1	1	1
ENSG00000067842	1	1	1	1
ENSG00000067900	1	1	0	1
ENSG00000067955	1	0	0	1
ENSG00000067992	1	1	1	1
ENSG00000068001	0	0	0	0
ENSG00000068024	1	1	1	1
ENSG00000068028	1	0	0	0
ENSG00000068078	0	1	0	0
ENSG00000068079	0	0	0	0
ENSG00000068097	1	1	1	1
ENSG00000068120	1	1	1	1
ENSG00000068137	1	0	0	1
ENSG00000068305	1	1	1	1
ENSG00000068308	1	1	1	1
ENSG00000068323	1	1	1	1
ENSG00000068354	1	0	1	0
ENSG00000068366	1	1	1	1
ENSG00000068383	1	1	0	1
ENSG00000068394	1	0	0	1
ENSG00000068400	1	1	1	1
ENSG00000068438	1	0	0	1
ENSG00000068489	1	0	0	0
ENSG00000068615	1	1	1	1
ENSG00000068650	1	1	1	1
ENSG00000068654	1	1	1	1
ENSG00000068697	1	1	1	1
ENSG00000068724	1	0	1	0
ENSG00000068745	1	1	1	1
ENSG00000068781	1	1	1	1
ENSG00000068796	1	1	1	1
ENSG00000068831	0	1	0	0
ENSG00000068878	1	1	0	1
ENSG00000068885	1	1	1	1
ENSG00000068903	1	1	1	1
ENSG00000068912	1	1	1	1
ENSG00000068971	1	1	0	1
ENSG00000068976	1	0	1	0
ENSG00000069020	1	1	1	1
ENSG00000069122	0	0	0	0
ENSG00000069188	1	1	1	0
ENSG00000069248	0	0	1	0
ENSG00000069275	1	1	1	1
ENSG00000069329	1	1	1	1
ENSG00000069345	1	0	1	1
ENSG00000069399	1	1	1	1
ENSG00000069424	1	1	1	1
ENSG00000069431	1	0	1	0
ENSG00000069509	0	0	0	1
ENSG00000069535	1	1	1	1
ENSG00000069667	1	1	1	1
ENSG00000069702	1	1	1	0
ENSG00000069849	1	0	1	1
ENSG00000069869	0	0	0	0
ENSG00000069943	1	0	0	0
ENSG00000069956	1	1	1	0
ENSG00000069966	1	1	1	1
ENSG00000069974	0	0	0	0
ENSG00000069998	1	1	0	1
ENSG00000070010	1	0	1	1
ENSG00000070018	1	1	1	1
ENSG00000070047	1	1	1	1
ENSG00000070061	1	1	1	1
ENSG00000070081	1	1	1	0
ENSG00000070087	1	1	1	1
ENSG00000070159	1	1	1	1
ENSG00000070182	1	1	1	1
ENSG00000070190	0	0	0	0
ENSG00000070193	0	0	0	0
ENSG00000070214	1	1	1	1
ENSG00000070269	0	0	0	0
ENSG00000070366	1	0	0	0
ENSG00000070367	1	1	0	1
ENSG00000070371	0	0	0	0
ENSG00000070404	1	0	0	1
ENSG00000070413	1	1	1	1
ENSG00000070423	0	0	0	0
ENSG00000070444	1	1	1	1
ENSG00000070476	0	0	0	0
ENSG00000070495	1	1	1	1
ENSG00000070501	1	1	1	1
ENSG00000070540	0	0	0	0
ENSG00000070601	0	0	0	0
ENSG00000070610	1	1	1	1
ENSG00000070614	1	1	1	1
ENSG00000070669	1	1	1	1
ENSG00000070718	1	1	1	1
ENSG00000070729	0	0	0	0
ENSG00000070731	0	0	0	0
ENSG00000070748	0	0	0	0
ENSG00000070756	1	1	1	1
ENSG00000070759	0	0	1	0
ENSG00000070761	1	1	1	1
ENSG00000070770	1	1	0	0
ENSG00000070778	1	1	0	0
ENSG00000070785	1	1	0	1
ENSG00000070808	1	1	1	1
ENSG00000070814	1	1	0	0
ENSG00000070831	1	1	1	1
ENSG00000070882	1	0	1	1
ENSG00000070950	0	0	0	0
ENSG00000070961	1	1	1	1
ENSG00000071051	0	1	0	0
ENSG00000071054	1	1	1	1
ENSG00000071073	1	1	1	1
ENSG00000071082	1	1	1	1
ENSG00000071127	1	1	1	1
ENSG00000071189	1	1	0	1
ENSG00000071205	0	1	1	1
ENSG00000071242	1	1	1	1
ENSG00000071243	0	0	0	0
ENSG00000071246	0	0	1	1
ENSG00000071282	1	0	0	0
ENSG00000071462	1	1	1	1
ENSG00000071537	1	1	1	1
ENSG00000071539	1	0	0	0
ENSG00000071553	1	1	1	1
ENSG00000071564	1	1	1	1
ENSG00000071575	1	1	1	1
ENSG00000071626	1	1	0	0
ENSG00000071655	1	1	1	0
ENSG00000071794	1	1	1	1
ENSG00000071859	1	0	0	1
ENSG00000071889	0	0	0	0
ENSG00000071894	1	1	1	1
ENSG00000071967	1	1	1	1
ENSG00000071991	0	0	0	0
ENSG00000071994	0	0	0	0
ENSG00000072041	1	1	1	1
ENSG00000072042	1	1	1	1
ENSG00000072062	1	1	1	1
ENSG00000072071	1	1	1	1
ENSG00000072110	1	1	1	1
ENSG00000072121	1	1	1	0
ENSG00000072133	0	1	0	1
ENSG00000072134	1	1	1	1
ENSG00000072135	1	1	1	1
ENSG00000072163	1	1	1	1
ENSG00000072182	0	0	0	0
ENSG00000072195	1	1	0	0
ENSG00000072201	0	0	1	0
ENSG00000072210	1	1	1	0
ENSG00000072274	1	0	1	0
ENSG00000072310	1	1	0	1
ENSG00000072315	0	0	0	0
ENSG00000072364	1	1	1	1
ENSG00000072401	1	0	1	1
ENSG00000072415	1	1	1	0
ENSG00000072422	0	0	0	1
ENSG00000072501	1	1	1	1
ENSG00000072506	1	0	0	0
ENSG00000072518	1	1	0	1
ENSG00000072571	0	0	0	0
ENSG00000072609	1	1	1	1
ENSG00000072657	1	1	1	1
ENSG00000072682	1	1	0	1
ENSG00000072736	1	1	1	1
ENSG00000072756	0	0	0	1
ENSG00000072778	1	1	1	1
ENSG00000072786	1	1	1	0
ENSG00000072803	1	1	1	1
ENSG00000072818	0	0	0	0
ENSG00000072832	1	1	0	1
ENSG00000072840	1	0	0	0
ENSG00000072849	1	0	1	1
ENSG00000072858	1	1	0	1
ENSG00000072864	1	1	1	1
ENSG00000072952	1	1	1	0
ENSG00000072954	1	1	0	0
ENSG00000072958	1	1	1	1
ENSG00000073008	0	0	0	0
ENSG00000073050	1	0	0	1
ENSG00000073060	1	1	1	1
ENSG00000073111	0	0	0	0
ENSG00000073146	0	0	0	0
ENSG00000073150	1	1	0	0
ENSG00000073169	0	0	0	0
ENSG00000073282	0	0	0	0
ENSG00000073331	1	0	1	0
ENSG00000073350	1	0	1	0
ENSG00000073417	1	1	1	1
ENSG00000073464	1	1	1	1
ENSG00000073536	1	1	1	1
ENSG00000073578	1	1	1	1
ENSG00000073584	1	1	1	1
ENSG00000073605	0	1	0	0
ENSG00000073614	1	0	1	0
ENSG00000073670	1	1	0	1
ENSG00000073711	0	0	0	0
ENSG00000073712	0	0	0	0
ENSG00000073737	0	0	0	0
ENSG00000073756	0	0	0	0
ENSG00000073803	1	1	1	1
ENSG00000073849	1	1	1	1
ENSG00000073910	1	1	1	1
ENSG00000073921	1	1	1	1
ENSG00000073969	1	1	1	1
ENSG00000074047	0	0	0	1
ENSG00000074054	1	1	1	1
ENSG00000074071	1	1	1	1
ENSG00000074181	1	1	0	0
ENSG00000074201	1	1	1	1
ENSG00000074211	1	1	1	1
ENSG00000074266	1	0	1	0
ENSG00000074276	0	0	0	0
ENSG00000074317	1	1	1	1
ENSG00000074319	1	1	1	1
ENSG00000074356	1	1	1	1
ENSG00000074370	1	0	0	0
ENSG00000074410	1	1	0	1
ENSG00000074416	1	1	1	1
ENSG00000074527	0	0	0	0
ENSG00000074582	1	1	0	0
ENSG00000074590	1	1	1	1
ENSG00000074603	1	1	1	1
ENSG00000074621	0	0	0	0
ENSG00000074657	1	1	1	1
ENSG00000074660	0	0	0	0
ENSG00000074695	1	1	1	0
ENSG00000074696	1	1	1	1
ENSG00000074706	1	1	1	1
ENSG00000074755	0	1	1	1
ENSG00000074800	1	1	1	1
ENSG00000074803	0	0	0	0
ENSG00000074842	1	0	0	0
ENSG00000074855	0	1	0	0
ENSG00000074935	1	1	1	1
ENSG00000074964	1	1	0	1
ENSG00000075035	1	1	1	1
ENSG00000075043	1	1	1	1
ENSG00000075089	0	0	0	0
ENSG00000075131	0	0	0	0
ENSG00000075142	1	1	1	1
ENSG00000075151	1	1	1	1
ENSG00000075213	0	0	0	0
ENSG00000075223	1	1	1	1
ENSG00000075234	1	1	1	0
ENSG00000075239	1	1	1	1
ENSG00000075240	0	0	0	0
ENSG00000075275	0	0	0	0
ENSG00000075292	1	1	1	1
ENSG00000075303	1	1	1	1
ENSG00000075336	0	0	1	1
ENSG00000075340	1	1	1	1
ENSG00000075391	1	1	1	0
ENSG00000075399	1	0	0	0
ENSG00000075407	1	0	1	1
ENSG00000075413	1	1	1	1
ENSG00000075415	1	1	1	1
ENSG00000075420	1	1	1	0
ENSG00000075426	1	1	1	1
ENSG00000075429	0	0	0	0
ENSG00000075461	0	0	0	0
ENSG00000075539	1	1	1	1
ENSG00000075568	0	0	1	1
ENSG00000075618	1	1	1	1
ENSG00000075624	1	1	1	1
ENSG00000075651	1	1	1	1
ENSG00000075702	1	1	0	0
ENSG00000075711	1	1	1	1
ENSG00000075785	1	1	1	1
ENSG00000075790	1	0	1	0
ENSG00000075826	1	1	0	1
ENSG00000075856	1	1	1	1
ENSG00000075886	0	0	0	0
ENSG00000075891	0	0	0	0
ENSG00000075914	0	0	0	1
ENSG00000075945	1	1	1	1
ENSG00000075975	1	1	1	1
ENSG00000076003	0	0	1	0
ENSG00000076043	0	0	0	0
ENSG00000076053	1	0	1	0
ENSG00000076067	1	0	0	1
ENSG00000076108	1	1	1	1
ENSG00000076201	1	1	1	1
ENSG00000076242	1	1	0	0
ENSG00000076248	1	1	1	1
ENSG00000076258	0	0	1	0
ENSG00000076321	1	0	0	0
ENSG00000076344	1	0	0	0
ENSG00000076351	1	1	1	1
ENSG00000076356	1	1	1	0
ENSG00000076382	1	0	0	0
ENSG00000076513	0	0	0	0
ENSG00000076554	1	1	1	1
ENSG00000076555	0	1	0	1
ENSG00000076604	1	0	0	0
ENSG00000076641	1	1	1	1
ENSG00000076650	1	0	1	1
ENSG00000076662	0	0	0	0
ENSG00000076685	1	1	1	1
ENSG00000076706	1	0	0	0
ENSG00000076716	0	0	0	1
ENSG00000076770	1	0	0	1
ENSG00000076826	0	1	0	0
ENSG00000076864	1	1	1	1
ENSG00000076924	1	1	1	1
ENSG00000076928	1	0	0	0
ENSG00000076944	1	0	0	0
ENSG00000076984	1	0	1	0
ENSG00000077044	1	0	1	0
ENSG00000077063	1	1	1	1
ENSG00000077080	1	1	1	1
ENSG00000077092	1	0	0	0
ENSG00000077097	1	1	1	1
ENSG00000077147	0	1	1	1
ENSG00000077150	0	0	0	0
ENSG00000077152	1	0	1	1
ENSG00000077157	1	1	1	1
ENSG00000077232	1	0	0	0
ENSG00000077235	1	1	1	1
ENSG00000077238	0	0	0	0
ENSG00000077254	1	1	1	1
ENSG00000077264	1	1	1	1
ENSG00000077279	1	1	0	0
ENSG00000077312	1	1	1	1
ENSG00000077348	1	0	0	0
ENSG00000077380	1	1	1	1
ENSG00000077420	0	0	1	1
ENSG00000077454	1	0	0	0
ENSG00000077458	0	0	1	1
ENSG00000077463	0	0	0	0
ENSG00000077514	0	0	0	0
ENSG00000077522	1	0	1	0
ENSG00000077549	1	1	1	1
ENSG00000077585	0	0	0	1
ENSG00000077616	0	1	1	0
ENSG00000077684	1	1	1	1
ENSG00000077713	1	0	0	0
ENSG00000077721	1	1	1	1
ENSG00000077782	1	1	1	1
ENSG00000077942	1	0	0	0
ENSG00000077943	0	0	0	0
ENSG00000078018	1	1	1	1
ENSG00000078043	1	1	0	1
ENSG00000078053	1	1	1	1
ENSG00000078061	1	1	1	1
ENSG00000078070	1	1	1	1
ENSG00000078081	0	0	0	0
ENSG00000078114	1	1	1	1
ENSG00000078124	1	1	1	1
ENSG00000078140	1	1	1	1
ENSG00000078142	1	1	1	1
ENSG00000078177	0	0	0	0
ENSG00000078237	1	0	0	1
ENSG00000078246	1	1	1	1
ENSG00000078269	0	1	1	1
ENSG00000078295	1	1	1	1
ENSG00000078304	1	1	1	1
ENSG00000078319	1	1	1	1
ENSG00000078328	1	1	1	1
ENSG00000078369	1	1	1	1
ENSG00000078401	1	0	0	0
ENSG00000078403	1	0	0	1
ENSG00000078487	0	0	1	1
ENSG00000078549	1	1	1	1
ENSG00000078596	1	1	1	1
ENSG00000078618	1	1	1	1
ENSG00000078668	1	1	1	1
ENSG00000078674	1	1	1	1
ENSG00000078687	1	1	1	1
ENSG00000078699	1	1	1	1
ENSG00000078725	1	1	1	1
ENSG00000078747	1	1	1	1
ENSG00000078795	0	0	0	0
ENSG00000078804	1	1	1	1
ENSG00000078808	1	1	1	1
ENSG00000078814	0	0	0	0
ENSG00000078900	0	0	1	1
ENSG00000078902	1	1	1	1
ENSG00000078967	1	1	1	1
ENSG00000079101	0	0	0	0
ENSG00000079102	1	1	1	1
ENSG00000079112	0	0	0	0
ENSG00000079134	1	0	0	1
ENSG00000079150	0	0	0	0
ENSG00000079156	1	0	1	1
ENSG00000079215	1	1	1	1
ENSG00000079246	1	1	1	1
ENSG00000079257	1	0	0	0
ENSG00000079263	0	0	0	0
ENSG00000079277	1	0	1	1
ENSG00000079308	1	1	1	1
ENSG00000079313	1	1	1	1
ENSG00000079332	1	1	1	1
ENSG00000079335	1	0	1	0
ENSG00000079337	1	0	0	1
ENSG00000079385	0	0	0	0
ENSG00000079387	0	0	0	1
ENSG00000079432	1	1	1	1
ENSG00000079435	1	1	1	1
ENSG00000079459	1	1	1	1
ENSG00000079462	1	0	1	1
ENSG00000079482	1	1	1	1
ENSG00000079616	1	1	1	0
ENSG00000079689	0	1	0	1
ENSG00000079691	1	1	0	1
ENSG00000079739	1	1	0	1
ENSG00000079785	1	1	1	1
ENSG00000079805	1	1	1	1
ENSG00000079819	1	1	1	1
ENSG00000079841	1	1	1	1
ENSG00000079931	0	0	0	0
ENSG00000079950	1	1	1	1
ENSG00000079974	1	1	1	1
ENSG00000079999	1	1	1	1
ENSG00000080166	0	0	0	0
ENSG00000080189	1	0	0	1
ENSG00000080200	1	0	1	1
ENSG00000080224	1	0	1	1
ENSG00000080298	1	1	1	1
ENSG00000080345	1	1	1	1
ENSG00000080371	1	0	0	0
ENSG00000080493	1	1	1	1
ENSG00000080503	1	1	1	1
ENSG00000080546	1	1	1	1
ENSG00000080561	1	1	1	0
ENSG00000080573	1	1	0	0
ENSG00000080603	1	1	1	1
ENSG00000080608	1	0	0	0
ENSG00000080644	0	0	0	0
ENSG00000080709	1	1	1	1
ENSG00000080802	1	1	1	1
ENSG00000080815	1	1	1	1
ENSG00000080819	0	0	0	0
ENSG00000080822	1	1	1	1
ENSG00000080823	1	1	1	1
ENSG00000080824	1	1	1	1
ENSG00000080839	0	0	0	0
ENSG00000080845	1	1	1	1
ENSG00000080854	1	1	1	1
ENSG00000080947	0	0	0	1
ENSG00000080986	0	0	0	0
ENSG00000081014	0	0	1	1
ENSG00000081019	1	1	1	1
ENSG00000081026	0	1	0	1
ENSG00000081041	1	0	0	0
ENSG00000081051	0	0	0	0
ENSG00000081052	0	0	0	0
ENSG00000081059	1	0	0	0
ENSG00000081087	1	0	1	0
ENSG00000081138	0	0	0	0
ENSG00000081148	0	0	0	0
ENSG00000081154	1	1	1	1
ENSG00000081177	1	0	1	1
ENSG00000081181	0	1	0	0
ENSG00000081189	1	1	1	1
ENSG00000081237	1	1	0	0
ENSG00000081307	1	1	0	1
ENSG00000081320	1	1	1	1
ENSG00000081377	1	0	0	1
ENSG00000081386	1	1	1	1
ENSG00000081479	1	1	1	1
ENSG00000081665	1	1	1	1
ENSG00000081692	1	1	0	1
ENSG00000081721	1	1	1	0
ENSG00000081760	1	0	0	1
ENSG00000081791	1	1	1	1
ENSG00000081803	1	0	1	1
ENSG00000081818	1	0	0	0
ENSG00000081842	1	0	1	0
ENSG00000081853	1	0	1	0
ENSG00000081870	1	1	1	1
ENSG00000081913	1	0	0	1
ENSG00000081923	0	0	0	0
ENSG00000081985	1	1	1	1
ENSG00000082014	1	1	1	1
ENSG00000082068	1	1	0	1
ENSG00000082074	1	1	0	1
ENSG00000082146	1	0	1	1
ENSG00000082153	1	1	1	1
ENSG00000082196	1	0	0	0
ENSG00000082212	1	0	0	0
ENSG00000082213	1	1	1	1
ENSG00000082258	1	1	1	1
ENSG00000082269	1	1	1	1
ENSG00000082293	0	0	0	0
ENSG00000082397	1	1	1	1
ENSG00000082438	0	0	0	0
ENSG00000082458	1	1	1	1
ENSG00000082482	1	0	0	0
ENSG00000082497	1	1	0	0
ENSG00000082512	1	1	1	1
ENSG00000082515	1	1	0	0
ENSG00000082516	1	0	0	0
ENSG00000082556	0	0	0	0
ENSG00000082641	1	1	1	1
ENSG00000082684	0	1	0	0
ENSG00000082701	1	1	1	1
ENSG00000082781	0	0	0	0
ENSG00000082805	1	1	1	1
ENSG00000082898	1	1	1	1
ENSG00000082996	1	1	1	1
ENSG00000083067	1	1	1	1
ENSG00000083093	1	1	0	1
ENSG00000083097	1	1	0	1
ENSG00000083099	1	1	0	1
ENSG00000083123	0	1	0	1
ENSG00000083168	1	1	1	1
ENSG00000083223	1	0	0	1
ENSG00000083290	1	1	1	1
ENSG00000083312	1	1	1	1
ENSG00000083444	1	1	0	1
ENSG00000083457	1	0	0	1
ENSG00000083520	0	0	1	0
ENSG00000083535	0	0	1	0
ENSG00000083544	0	1	0	0
ENSG00000083635	1	0	0	0
ENSG00000083642	1	1	1	1
ENSG00000083720	1	1	1	1
ENSG00000083750	1	1	1	0
ENSG00000083799	1	1	1	1
ENSG00000083807	0	0	0	0
ENSG00000083812	1	0	0	0
ENSG00000083814	1	0	0	0
ENSG00000083817	0	0	0	0
ENSG00000083828	0	1	1	0
ENSG00000083838	0	0	1	0
ENSG00000083844	1	1	1	1
ENSG00000083845	1	1	1	1
ENSG00000083857	1	1	1	1
ENSG00000083896	1	1	0	1
ENSG00000083937	1	0	1	1
ENSG00000084070	1	1	1	1
ENSG00000084072	1	1	1	1
ENSG00000084073	1	1	1	0
ENSG00000084090	1	1	1	1
ENSG00000084092	0	0	0	0
ENSG00000084093	0	0	0	0
ENSG00000084112	1	1	1	1
ENSG00000084207	1	1	1	1
ENSG00000084234	1	1	1	1
ENSG00000084444	1	1	1	1
ENSG00000084453	0	0	1	1
ENSG00000084463	1	1	1	1
ENSG00000084623	1	1	1	1
ENSG00000084628	1	0	0	0
ENSG00000084636	1	0	0	0
ENSG00000084652	1	1	1	1
ENSG00000084676	1	1	1	1
ENSG00000084693	1	1	1	1
ENSG00000084710	1	1	1	1
ENSG00000084731	1	1	1	1
ENSG00000084733	1	1	1	1
ENSG00000084754	1	1	1	1
ENSG00000084764	1	1	1	1
ENSG00000084774	1	0	0	0
ENSG00000085063	1	1	1	1
ENSG00000085117	1	1	1	1
ENSG00000085185	1	1	1	1
ENSG00000085224	1	1	1	1
ENSG00000085231	0	0	0	0
ENSG00000085265	0	0	0	0
ENSG00000085274	0	0	1	1
ENSG00000085276	0	0	0	0
ENSG00000085365	1	1	1	1
ENSG00000085377	1	0	1	0
ENSG00000085382	0	0	1	1
ENSG00000085415	1	1	1	1
ENSG00000085433	1	1	1	1
ENSG00000085449	1	1	0	1
ENSG00000085465	0	0	0	0
ENSG00000085491	0	0	0	0
ENSG00000085511	1	1	1	1
ENSG00000085514	1	1	1	1
ENSG00000085563	0	0	0	0
ENSG00000085644	1	1	0	1
ENSG00000085662	1	1	1	1
ENSG00000085719	1	1	1	1
ENSG00000085721	1	1	1	1
ENSG00000085733	1	1	1	1
ENSG00000085760	0	0	0	1
ENSG00000085788	1	1	1	0
ENSG00000085831	0	0	0	0
ENSG00000085832	1	1	1	1
ENSG00000085871	1	1	0	1
ENSG00000085872	1	1	1	1
ENSG00000085978	1	0	0	0
ENSG00000085982	1	0	1	0
ENSG00000085998	0	1	0	1
ENSG00000085999	0	0	0	0
ENSG00000086015	1	1	1	1
ENSG00000086061	1	1	1	1
ENSG00000086062	1	0	0	1
ENSG00000086065	1	1	1	1
ENSG00000086102	1	1	1	0
ENSG00000086159	1	0	0	0
ENSG00000086189	1	1	1	1
ENSG00000086200	1	0	0	0
ENSG00000086205	1	0	0	1
ENSG00000086232	1	1	1	1
ENSG00000086289	1	1	1	1
ENSG00000086300	1	1	1	1
ENSG00000086475	0	1	0	0
ENSG00000086504	1	1	1	0
ENSG00000086506	0	0	0	0
ENSG00000086544	0	0	0	0
ENSG00000086548	1	0	1	1
ENSG00000086570	1	1	1	1
ENSG00000086589	1	1	1	1
ENSG00000086598	1	1	1	1
ENSG00000086619	1	1	1	1
ENSG00000086666	1	1	1	1
ENSG00000086712	0	1	0	0
ENSG00000086717	0	0	0	0
ENSG00000086730	0	1	1	0
ENSG00000086758	1	1	1	1
ENSG00000086827	1	1	0	0
ENSG00000086848	1	0	1	1
ENSG00000086991	1	0	0	0
ENSG00000087008	0	1	0	0
ENSG00000087053	1	1	1	1
ENSG00000087074	0	1	0	1
ENSG00000087076	1	1	0	1
ENSG00000087077	0	0	0	0
ENSG00000087085	1	1	1	1
ENSG00000087086	1	1	1	1
ENSG00000087087	1	1	1	1
ENSG00000087088	0	0	1	0
ENSG00000087095	1	1	1	1
ENSG00000087111	1	1	1	1
ENSG00000087116	0	0	0	0
ENSG00000087152	1	1	1	1
ENSG00000087157	0	1	0	1
ENSG00000087191	1	1	1	1
ENSG00000087206	1	0	0	0
ENSG00000087250	1	1	1	1
ENSG00000087253	0	1	0	0
ENSG00000087258	1	1	1	1
ENSG00000087263	1	0	1	0
ENSG00000087266	1	0	0	0
ENSG00000087269	0	0	0	0
ENSG00000087274	1	1	1	1
ENSG00000087299	0	0	0	0
ENSG00000087301	1	1	1	1
ENSG00000087302	0	1	1	1
ENSG00000087303	1	0	0	0
ENSG00000087338	1	0	0	1
ENSG00000087365	1	1	1	1
ENSG00000087448	1	1	1	1
ENSG00000087460	1	1	1	1
ENSG00000087470	1	1	1	1
ENSG00000087494	0	0	0	0
ENSG00000087495	1	1	1	1
ENSG00000087502	0	0	0	1
ENSG00000087510	0	0	0	0
ENSG00000087586	0	0	0	0
ENSG00000087589	0	0	0	0
ENSG00000087842	1	1	1	1
ENSG00000087884	0	0	0	0
ENSG00000087903	1	0	0	1
ENSG00000087995	1	0	1	0
ENSG00000088002	0	0	0	0
ENSG00000088035	1	1	0	0
ENSG00000088038	1	1	0	1
ENSG00000088053	0	0	0	0
ENSG00000088179	1	1	1	1
ENSG00000088205	1	0	0	1
ENSG00000088247	1	1	1	1
ENSG00000088256	1	1	1	1
ENSG00000088280	1	0	0	0
ENSG00000088298	1	0	0	0
ENSG00000088325	0	0	0	0
ENSG00000088356	1	0	1	0
ENSG00000088367	1	1	1	1
ENSG00000088387	1	1	1	1
ENSG00000088448	1	1	1	1
ENSG00000088451	0	1	0	0
ENSG00000088538	1	1	1	1
ENSG00000088543	1	1	1	1
ENSG00000088682	1	0	1	1
ENSG00000088727	1	0	0	0
ENSG00000088766	0	0	0	0
ENSG00000088808	1	1	1	1
ENSG00000088812	1	1	1	1
ENSG00000088826	1	0	1	1
ENSG00000088832	1	1	1	1
ENSG00000088833	1	1	1	1
ENSG00000088854	1	1	1	1
ENSG00000088876	1	0	1	1
ENSG00000088881	0	0	1	0
ENSG00000088888	1	1	1	1
ENSG00000088899	1	1	1	1
ENSG00000088930	1	0	1	1
ENSG00000088970	0	0	0	1
ENSG00000088986	1	1	1	1
ENSG00000088992	0	1	0	0
ENSG00000089006	1	1	1	1
ENSG00000089009	1	1	1	1
ENSG00000089022	0	1	1	1
ENSG00000089041	1	0	1	1
ENSG00000089048	0	1	0	1
ENSG00000089050	0	1	0	0
ENSG00000089053	1	1	1	1
ENSG00000089057	1	1	1	1
ENSG00000089060	1	0	0	1
ENSG00000089063	1	1	1	1
ENSG00000089091	0	0	0	0
ENSG00000089094	1	1	1	1
ENSG00000089101	1	0	0	1
ENSG00000089123	0	0	0	0
ENSG00000089127	1	0	0	0
ENSG00000089154	1	1	1	1
ENSG00000089157	1	1	1	1
ENSG00000089159	1	1	0	1
ENSG00000089163	0	0	0	0
ENSG00000089169	1	1	1	1
ENSG00000089177	1	0	0	1
ENSG00000089195	0	0	0	0
ENSG00000089199	1	1	1	1
ENSG00000089220	1	1	1	1
ENSG00000089234	1	0	1	1
ENSG00000089248	1	1	1	1
ENSG00000089250	1	1	1	0
ENSG00000089280	1	1	1	1
ENSG00000089289	0	1	1	0
ENSG00000089327	1	0	0	1
ENSG00000089335	1	1	1	1
ENSG00000089351	1	1	0	0
ENSG00000089356	0	0	0	0
ENSG00000089472	1	1	0	1
ENSG00000089486	1	1	1	1
ENSG00000089505	1	0	1	0
ENSG00000089558	0	1	0	0
ENSG00000089597	1	0	1	1
ENSG00000089639	0	0	0	0
ENSG00000089682	1	1	1	1
ENSG00000089685	0	0	0	0
ENSG00000089693	1	1	1	1
ENSG00000089723	0	0	0	0
ENSG00000089737	1	1	1	1
ENSG00000089775	1	1	1	1
ENSG00000089818	1	1	1	1
ENSG00000089820	0	0	0	0
ENSG00000089847	1	0	1	1
ENSG00000089876	0	0	1	1
ENSG00000089902	0	1	0	0
ENSG00000089916	1	1	1	1
ENSG00000090006	0	1	0	0
ENSG00000090013	1	0	1	1
ENSG00000090020	1	1	1	1
ENSG00000090054	1	1	1	1
ENSG00000090060	1	1	1	1
ENSG00000090061	1	1	1	1
ENSG00000090097	1	1	1	1
ENSG00000090238	1	1	1	1
ENSG00000090263	0	0	1	0
ENSG00000090266	1	1	1	1
ENSG00000090273	1	1	1	1
ENSG00000090316	1	1	1	1
ENSG00000090339	0	1	0	0
ENSG00000090372	1	1	0	1
ENSG00000090382	0	0	0	0
ENSG00000090432	1	0	1	1
ENSG00000090447	1	1	1	0
ENSG00000090470	1	0	1	0
ENSG00000090487	1	0	1	0
ENSG00000090512	0	0	0	0
ENSG00000090520	1	0	1	1
ENSG00000090530	0	1	0	0
ENSG00000090534	1	0	0	0
ENSG00000090539	1	0	0	0
ENSG00000090554	1	0	0	0
ENSG00000090565	1	0	1	1
ENSG00000090581	1	1	1	1
ENSG00000090612	0	0	0	0
ENSG00000090615	1	1	1	1
ENSG00000090621	0	1	1	0
ENSG00000090659	0	0	0	0
ENSG00000090661	1	0	0	1
ENSG00000090674	1	1	0	0
ENSG00000090686	1	1	1	1
ENSG00000090776	0	0	1	0
ENSG00000090857	1	1	1	1
ENSG00000090861	1	1	1	1
ENSG00000090863	1	1	1	1
ENSG00000090889	1	0	0	0
ENSG00000090905	1	1	1	1
ENSG00000090924	0	0	0	0
ENSG00000090932	0	0	0	0
ENSG00000090971	0	1	0	1
ENSG00000090975	1	1	1	1
ENSG00000090989	0	0	0	0
ENSG00000091009	1	0	0	0
ENSG00000091039	1	1	1	1
ENSG00000091073	1	1	1	1
ENSG00000091127	0	0	1	1
ENSG00000091129	1	1	1	1
ENSG00000091136	0	0	1	1
ENSG00000091137	0	0	0	0
ENSG00000091140	1	1	1	1
ENSG00000091157	1	1	1	1
ENSG00000091164	1	1	1	1
ENSG00000091181	0	0	0	0
ENSG00000091262	1	0	1	0
ENSG00000091317	1	0	0	1
ENSG00000091409	1	0	1	1
ENSG00000091428	1	1	1	1
ENSG00000091436	0	0	0	0
ENSG00000091482	0	0	0	0
ENSG00000091483	1	0	1	0
ENSG00000091490	1	1	1	1
ENSG00000091513	1	1	1	1
ENSG00000091527	1	1	1	1
ENSG00000091536	0	0	0	0
ENSG00000091542	1	1	1	1
ENSG00000091583	0	0	0	0
ENSG00000091592	0	0	0	0
ENSG00000091622	1	1	1	1
ENSG00000091640	1	1	1	0
ENSG00000091651	0	1	0	1
ENSG00000091656	1	1	1	1
ENSG00000091664	0	1	0	0
ENSG00000091732	1	1	0	1
ENSG00000091831	0	0	0	1
ENSG00000091844	0	0	0	0
ENSG00000091879	0	0	1	1
ENSG00000091947	1	0	1	1
ENSG00000091972	1	1	1	1
ENSG00000091986	0	0	1	0
ENSG00000092010	1	1	1	1
ENSG00000092020	1	0	0	0
ENSG00000092036	0	0	0	1
ENSG00000092051	1	1	1	1
ENSG00000092054	0	0	0	0
ENSG00000092068	1	1	1	1
ENSG00000092094	1	1	1	1
ENSG00000092096	1	1	1	1
ENSG00000092098	1	0	1	0
ENSG00000092108	0	0	1	0
ENSG00000092140	1	1	1	1
ENSG00000092148	1	1	1	1
ENSG00000092199	1	1	1	1
ENSG00000092201	1	1	1	1
ENSG00000092203	1	1	1	1
ENSG00000092208	0	0	0	0
ENSG00000092330	0	1	1	0
ENSG00000092421	1	1	1	1
ENSG00000092439	1	1	1	1
ENSG00000092445	1	1	1	1
ENSG00000092470	0	0	0	0
ENSG00000092529	1	1	1	1
ENSG00000092531	1	1	1	1
ENSG00000092621	1	1	1	1
ENSG00000092758	0	0	0	0
ENSG00000092820	1	1	1	1
ENSG00000092841	1	1	1	1
ENSG00000092847	1	1	1	1
ENSG00000092850	0	0	0	0
ENSG00000092853	0	0	0	0
ENSG00000092871	1	1	1	1
ENSG00000092929	1	0	0	0
ENSG00000092931	1	0	1	0
ENSG00000092964	1	1	1	1
ENSG00000092969	1	1	1	1
ENSG00000092978	0	0	0	1
ENSG00000093000	1	0	1	1
ENSG00000093010	1	1	1	0
ENSG00000093072	1	1	1	1
ENSG00000093100	1	1	1	0
ENSG00000093144	1	1	1	1
ENSG00000093167	0	0	1	1
ENSG00000093183	0	0	1	0
ENSG00000093217	0	0	0	1
ENSG00000094631	1	1	0	1
ENSG00000094804	1	0	0	0
ENSG00000094841	0	0	0	0
ENSG00000094880	1	0	1	1
ENSG00000094914	1	0	0	1
ENSG00000094916	1	1	1	1
ENSG00000094975	1	0	0	1
ENSG00000095002	0	0	1	1
ENSG00000095015	0	0	0	0
ENSG00000095059	0	0	1	1
ENSG00000095066	0	0	0	0
ENSG00000095139	1	1	1	1
ENSG00000095203	1	1	0	1
ENSG00000095209	0	0	0	0
ENSG00000095261	1	1	0	1
ENSG00000095303	0	0	0	0
ENSG00000095319	1	1	1	1
ENSG00000095321	0	1	0	0
ENSG00000095370	1	1	1	1
ENSG00000095380	0	1	0	0
ENSG00000095383	0	0	0	0
ENSG00000095397	1	1	1	0
ENSG00000095464	0	0	0	0
ENSG00000095485	1	1	1	0
ENSG00000095539	1	1	0	1
ENSG00000095564	1	1	1	1
ENSG00000095574	1	1	1	1
ENSG00000095585	1	0	0	0
ENSG00000095587	0	0	0	1
ENSG00000095637	1	1	1	1
ENSG00000095713	1	0	0	0
ENSG00000095739	1	0	0	0
ENSG00000095777	0	0	0	0
ENSG00000095787	1	1	1	1
ENSG00000095794	0	0	0	1
ENSG00000095906	1	0	0	0
ENSG00000095932	0	0	0	0
ENSG00000095951	1	0	1	1
ENSG00000095970	0	0	0	0
ENSG00000096060	1	1	0	1
ENSG00000096063	0	1	1	1
ENSG00000096070	1	1	1	1
ENSG00000096080	1	1	1	1
ENSG00000096092	1	1	1	1
ENSG00000096093	0	0	0	0
ENSG00000096384	1	1	1	1
ENSG00000096401	1	0	0	0
ENSG00000096433	1	0	0	0
ENSG00000096654	0	0	1	0
ENSG00000096696	0	0	0	0
ENSG00000096717	0	0	0	0
ENSG00000096746	1	1	1	1
ENSG00000096872	0	1	0	0
ENSG00000096968	0	1	1	0
ENSG00000096996	0	0	0	0
ENSG00000097007	1	1	0	0
ENSG00000097021	1	1	1	1
ENSG00000097033	0	1	0	1
ENSG00000097046	0	0	0	0
ENSG00000097096	0	0	0	0
ENSG00000099194	1	1	1	1
ENSG00000099203	0	0	0	0
ENSG00000099204	1	1	1	1
ENSG00000099219	1	1	1	1
ENSG00000099246	1	1	0	1
ENSG00000099250	1	1	1	1
ENSG00000099256	0	0	0	0
ENSG00000099260	0	0	0	0
ENSG00000099282	1	1	0	1
ENSG00000099284	1	0	0	0
ENSG00000099290	1	1	1	1
ENSG00000099308	1	1	1	1
ENSG00000099326	1	1	0	0
ENSG00000099330	0	0	0	0
ENSG00000099331	1	1	1	1
ENSG00000099338	1	0	0	0
ENSG00000099341	1	1	1	1
ENSG00000099364	1	1	0	1
ENSG00000099365	1	1	1	1
ENSG00000099377	1	0	0	1
ENSG00000099381	1	1	1	1
ENSG00000099385	0	1	0	0
ENSG00000099622	1	1	0	1
ENSG00000099624	1	1	1	1
ENSG00000099625	0	0	1	0
ENSG00000099715	0	1	1	0
ENSG00000099725	0	0	0	0
ENSG00000099783	1	1	1	1
ENSG00000099785	1	0	0	0
ENSG00000099795	1	0	0	1
ENSG00000099797	1	1	1	1
ENSG00000099800	0	1	0	1
ENSG00000099804	1	0	1	1
ENSG00000099810	1	0	1	0
ENSG00000099814	1	1	1	1
ENSG00000099817	1	1	1	1
ENSG00000099821	1	0	1	1
ENSG00000099822	0	1	0	0
ENSG00000099834	0	0	0	0
ENSG00000099840	1	0	0	0
ENSG00000099849	0	0	1	0
ENSG00000099860	0	1	0	0
ENSG00000099864	1	1	1	1
ENSG00000099866	0	0	0	0
ENSG00000099875	1	1	1	1
ENSG00000099889	1	1	1	1
ENSG00000099899	0	1	1	0
ENSG00000099901	1	0	1	1
ENSG00000099904	1	1	1	1
ENSG00000099910	1	1	1	1
ENSG00000099917	1	1	1	1
ENSG00000099937	0	0	0	0
ENSG00000099940	1	1	1	1
ENSG00000099942	1	1	1	1
ENSG00000099949	1	1	1	0
ENSG00000099953	0	0	0	0
ENSG00000099954	1	1	0	1
ENSG00000099956	1	1	1	1
ENSG00000099958	0	0	0	0
ENSG00000099960	1	1	1	0
ENSG00000099968	1	1	0	1
ENSG00000099974	0	0	0	0
ENSG00000099977	1	1	1	1
ENSG00000099991	1	1	1	1
ENSG00000099992	1	0	0	1
ENSG00000099995	1	1	1	1
ENSG00000099998	1	0	0	0
ENSG00000099999	0	0	0	0
ENSG00000100003	1	1	1	1
ENSG00000100014	1	1	1	1
ENSG00000100023	1	1	1	1
ENSG00000100027	1	1	0	0
ENSG00000100028	1	1	1	1
ENSG00000100029	1	1	1	1
ENSG00000100030	1	1	1	1
ENSG00000100031	0	0	0	0
ENSG00000100033	1	1	0	1
ENSG00000100034	1	1	0	1
ENSG00000100036	0	0	0	0
ENSG00000100038	0	0	0	0
ENSG00000100055	1	1	0	0
ENSG00000100056	1	1	1	1
ENSG00000100058	0	1	1	1
ENSG00000100060	0	1	0	0
ENSG00000100065	0	1	0	0
ENSG00000100068	0	0	0	0
ENSG00000100075	1	1	1	1
ENSG00000100077	1	1	1	1
ENSG00000100083	1	1	1	1
ENSG00000100084	0	0	0	0
ENSG00000100092	1	1	0	0
ENSG00000100095	1	1	1	1
ENSG00000100097	1	1	1	1
ENSG00000100099	1	1	1	1
ENSG00000100100	1	1	0	1
ENSG00000100104	0	0	0	0
ENSG00000100105	1	0	1	0
ENSG00000100106	1	1	0	0
ENSG00000100109	1	1	1	0
ENSG00000100116	1	0	0	0
ENSG00000100124	1	1	1	1
ENSG00000100129	1	1	1	1
ENSG00000100138	1	1	1	1
ENSG00000100139	1	0	0	0
ENSG00000100142	1	1	1	1
ENSG00000100146	1	1	1	1
ENSG00000100147	1	0	1	1
ENSG00000100150	1	0	0	1
ENSG00000100151	1	0	1	0
ENSG00000100154	1	1	1	0
ENSG00000100162	0	0	0	0
ENSG00000100167	1	1	1	1
ENSG00000100181	0	0	1	0
ENSG00000100196	0	0	0	0
ENSG00000100197	0	1	0	0
ENSG00000100201	1	1	1	1
ENSG00000100207	1	1	1	1
ENSG00000100209	0	0	0	0
ENSG00000100211	0	0	0	0
ENSG00000100216	1	1	1	1
ENSG00000100218	0	0	0	0
ENSG00000100219	1	0	0	0
ENSG00000100220	0	1	1	1
ENSG00000100221	1	1	1	1
ENSG00000100225	1	1	1	1
ENSG00000100226	1	1	1	1
ENSG00000100227	1	1	1	1
ENSG00000100228	0	0	1	0
ENSG00000100234	1	1	1	1
ENSG00000100239	1	1	1	1
ENSG00000100241	1	1	1	1
ENSG00000100242	1	1	1	1
ENSG00000100243	1	1	1	1
ENSG00000100246	1	1	0	1
ENSG00000100258	1	1	0	0
ENSG00000100263	1	0	0	0
ENSG00000100266	1	1	1	1
ENSG00000100271	0	1	0	0
ENSG00000100280	1	1	1	1
ENSG00000100281	1	0	0	1
ENSG00000100284	1	1	1	1
ENSG00000100285	1	1	1	1
ENSG00000100288	0	0	0	1
ENSG00000100290	1	0	0	0
ENSG00000100292	1	0	1	1
ENSG00000100294	0	0	0	0
ENSG00000100296	1	1	0	1
ENSG00000100297	1	0	0	0
ENSG00000100299	1	1	1	1
ENSG00000100300	1	0	0	0
ENSG00000100302	1	1	1	1
ENSG00000100304	1	1	1	1
ENSG00000100307	1	1	1	1
ENSG00000100311	0	0	0	0
ENSG00000100314	1	1	0	0
ENSG00000100316	1	1	1	1
ENSG00000100319	1	0	0	1
ENSG00000100320	1	1	1	1
ENSG00000100321	1	1	1	1
ENSG00000100324	0	0	1	1
ENSG00000100325	0	0	1	1
ENSG00000100330	1	0	1	1
ENSG00000100335	1	1	1	1
ENSG00000100341	0	0	1	0
ENSG00000100344	0	0	0	1
ENSG00000100345	1	1	1	1
ENSG00000100346	1	0	0	1
ENSG00000100347	1	1	1	1
ENSG00000100348	1	1	1	1
ENSG00000100350	1	1	1	1
ENSG00000100353	1	0	1	1
ENSG00000100354	1	1	1	1
[truncated: 19,521 more rows]

## Sheet: Figure 3a-f
Figure 3a: Numbers of genes (TPM >= 1) detected per primer length (3 technical replicates) and per biotype, Human brain RNA input, experiment 1, subsampled to 5 million reads per replicate
	biotype	primer	replicate	number of detected genes
	protein-coding	6mer	replicate 1	7498
			replicate 2	8076			statistical analysis 6mer vs. 18mer
			replicate 3	7746			condition (biotype)	statistical test	p-value	significance
		12mer	replicate 1	8920			lncRNA	two-sided Student's t-test	0.04560	*
			replicate 2	7940			protein_coding	two-sided Student's t-test	0.00796	**
			replicate 3	8177			pseudogene	two-sided Student's t-test	0.03670	*
		18mer	replicate 1	9989			snoRNA	two-sided Student's t-test	0.80000	ns
			replicate 2	8970			snRNA	Mann–Whitney U test	0.07652	ns
			replicate 3	10025
		24mer	replicate 1	7283
			replicate 2	8644
			replicate 3	8368
	lncRNA	6mer	replicate 1	696
			replicate 2	833
			replicate 3	751
		12mer	replicate 1	945
			replicate 2	748
			replicate 3	788
		18mer	replicate 1	1203
			replicate 2	923
			replicate 3	972
		24mer	replicate 1	666
			replicate 2	967
			replicate 3	847
	pseudogene	6mer	replicate 1	313
			replicate 2	320
			replicate 3	310
		12mer	replicate 1	365
			replicate 2	318
			replicate 3	332
		18mer	replicate 1	484
			replicate 2	366
			replicate 3	412
		24mer	replicate 1	307
			replicate 2	363
			replicate 3	371
	snoRNA	6mer	replicate 1	62
			replicate 2	69
			replicate 3	80
		12mer	replicate 1	62
			replicate 2	54
			replicate 3	70
		18mer	replicate 1	88
			replicate 2	63
			replicate 3	50
		24mer	replicate 1	43
			replicate 2	60
			replicate 3	55
	snRNA	6mer	replicate 1	19
			replicate 2	20
			replicate 3	18
		12mer	replicate 1	17
			replicate 2	17
			replicate 3	17
		18mer	replicate 1	16
			replicate 2	16
			replicate 3	13
		24mer	replicate 1	11
			replicate 2	19
			replicate 3	12
Figure 3b: Transcript proportions of the different biotypes detected per technical replicate (in TPM), Human brain RNA input, experiment 1, subsampled to 5 million reads
	primer	sample	biotype	TPM
	6mer	replicate 1	protein_coding	741159.54
			lncRNA	20490.46
			pseudogene	7745.52
			snRNA	7538.16
			snoRNA	36624.72
			scRNA	183.13
			mitochondrial RNAs	167667.72
			other	18054.89
		replicate 2	protein_coding	739638.04
			lncRNA	22464.08
			pseudogene	8044.04
			snRNA	13624.68
			snoRNA	24638.12
			scRNA	486.82
			mitochondrial RNAs	173437.28
			other	17169.00
		replicate 3	protein_coding	737550.49
			lncRNA	21666.28
			pseudogene	7719.95
			snRNA	8064.47
			snoRNA	33766.65
			scRNA	235.64
			mitochondrial RNAs	169669.62
			other	20768.11
	12mer	replicate 1	protein_coding	732389.29
			lncRNA	15689.14
			pseudogene	7560.84
			snRNA	10179.07
			snoRNA	22812.34
			scRNA	7433.40
			mitochondrial RNAs	184968.23
			other	18301.14
		replicate 2	protein_coding	725656.44
			lncRNA	18345.01
			pseudogene	8032.24
			snRNA	9386.83
			snoRNA	34814.84
			scRNA	6379.48
			mitochondrial RNAs	181095.58
			other	15684.24
		replicate 3	protein_coding	738203.71
			lncRNA	18291.30
			pseudogene	9048.47
			snRNA	11802.18
			snoRNA	25199.48
			scRNA	7169.15
			mitochondrial RNAs	177792.25
			other	11873.33
	18mer	replicate 1	protein_coding	649810.87
			lncRNA	16419.01
			pseudogene	8570.90
			snRNA	27681.78
			snoRNA	42430.63
			scRNA	43241.30
			mitochondrial RNAs	181055.21
			other	29968.81
		replicate 2	protein_coding	697298.21
			lncRNA	16664.04
			pseudogene	7676.67
			snRNA	24091.95
			snoRNA	33456.38
			scRNA	32560.60
			mitochondrial RNAs	160143.69
			other	27395.57
		replicate 3	protein_coding	775493.98
			lncRNA	14530.03
			pseudogene	7486.68
			snRNA	11583.84
			snoRNA	18656.35
			scRNA	18757.95
			mitochondrial RNAs	137492.84
			other	15112.56
	24mer	replicate 1	protein_coding	764023.42
			lncRNA	15965.97
			pseudogene	8435.80
			snRNA	8842.24
			snoRNA	14531.54
			scRNA	21268.89
			mitochondrial RNAs	152728.02
			other	13658.06
		replicate 2	protein_coding	743402.32
			lncRNA	16102.04
			pseudogene	8113.33
			snRNA	11276.51
			snoRNA	21524.61
			scRNA	21093.69
			mitochondrial RNAs	165243.39
			other	12545.77
		replicate 3	protein_coding	753834.24
			lncRNA	16573.25
			pseudogene	8661.81
			snRNA	8156.55
			snoRNA	20484.94
			scRNA	15887.04
			mitochondrial RNAs	165756.97
			other	10064.43
Figure 3c: The numbers of detected transcripts (TPM >= 1) per transcript length (3 technical replicates), Human brain total RNA, experiment 1, subsampled to 5 million reads per replicate
	primer	replicate	transcript length bin	number of transcripts detected
	6mer	replicate 1	0 - 200 bp	127
			200 - 1000 bp	7041
			1000 - 2500 bp	4363			statistical analysis 6mer vs. 18mer
			2500 - 100000 bp	4814			condition (transcript length)	statistical test	p-value	significance
		replicate 2	0 - 200 bp	143			0_200bp	Student's t-test	0.94700	ns
			200 - 1000 bp	7721			200_1000bp	Student's t-test	0.02330	*
			1000 - 2500 bp	4847			1000_2500bp	Student's t-test	0.02640	*
			2500 - 100000 bp	5228			2500_10000bp	Student's t-test	0.01160	*
		replicate 3	0 - 200 bp	161
			200 - 1000 bp	7198
			1000 - 2500 bp	4510
			2500 - 100000 bp	5089
	12mer	replicate 1	0 - 200 bp	127
			200 - 1000 bp	8604
			1000 - 2500 bp	5561
			2500 - 100000 bp	6063
		replicate 2	0 - 200 bp	154
			200 - 1000 bp	7442
			1000 - 2500 bp	4660
			2500 - 100000 bp	5071
		replicate 3	0 - 200 bp	145
			200 - 1000 bp	7755
			1000 - 2500 bp	4774
			2500 - 100000 bp	5393
	18mer	replicate 1	0 - 200 bp	163
			200 - 1000 bp	9863
			1000 - 2500 bp	6360
			2500 - 100000 bp	6481
		replicate 2	0 - 200 bp	135
			200 - 1000 bp	8502
			1000 - 2500 bp	5394
			2500 - 100000 bp	5767
		replicate 3	0 - 200 bp	130
			200 - 1000 bp	10636
			1000 - 2500 bp	7000
			2500 - 100000 bp	6535
	24mer	replicate 1	0 - 200 bp	102
			200 - 1000 bp	6641
			1000 - 2500 bp	4282
			2500 - 100000 bp	4613
		replicate 2	0 - 200 bp	136
			200 - 1000 bp	8337
			1000 - 2500 bp	5285
			2500 - 100000 bp	5825
		replicate 3	0 - 200 bp	138
			200 - 1000 bp	7871
			1000 - 2500 bp	5008
			2500 - 100000 bp	5643
Figure 3d: The numbers of detected transcripts (TPM >= 1) per transcript GC content (3 technical replicates), Human brain total RNA, experiment 1, subsampled to 5 million reads per replicate
	primer	replicate	transcript GC content bins	number of transcripts detected
	6mer	replicate 1	(20,40]	1629
			(40,50]	6286
			(50,60]	6193
			(60,80]	2237
		replicate 2	(20,40]	1696
			(40,50]	6890			statistical analysis 6mer vs. 18mer
			(50,60]	6814			condition (transcript GC content)	statistical test	p-value	significance
			(60,80]	2539			GC_20_40	Student's t-test	0.95300	ns
		replicate 3	(20,40]	1794			GC_40_50	Student's t-test	0.06450	ns
			(40,50]	6572			GC_50_60	Mann–Whitney U test	0.10000	ns
			(50,60]	6275			GC_60_80	Student's t-test	0.00312	**
			(60,80]	2317
	12mer	replicate 1	(20,40]	1952
			(40,50]	7738
			(50,60]	7788
			(60,80]	2877
		replicate 2	(20,40]	1762
			(40,50]	6501
			(50,60]	6513
			(60,80]	2551
		replicate 3	(20,40]	1808
			(40,50]	6754
			(50,60]	6780
			(60,80]	2725
	18mer	replicate 1	(20,40]	1579
			(40,50]	8063
			(50,60]	9351
			(60,80]	3874
		replicate 2	(20,40]	1515
			(40,50]	7070
			(50,60]	7844
			(60,80]	3369
		replicate 3	(20,40]	1995
			(40,50]	8951
			(50,60]	9326
			(60,80]	4029
	24mer	replicate 1	(20,40]	1346
			(40,50]	5798
			(50,60]	6124
			(60,80]	2370
		replicate 2	(20,40]	1924
			(40,50]	7338
			(50,60]	7419
			(60,80]	2902
		replicate 3	(20,40]	1906
			(40,50]	6932
			(50,60]	7069
			(60,80]	2753
Figure 3e: Proportions of protein-coding genes that are expressed in brain or other tissues according to the Human Protein Atlas for the three technical replicates of the 18mer sample, Human brain total RNA, experiment 1, subsampled to 5 million reads
	replicate	tissue	percentage
	18mer rep. 1	brain	97.6274
	18mer rep. 1	other	2.37261
	18mer rep. 2	brain	98.0491
	18mer rep. 2	other	1.95095
	18mer rep. 3	brain	97.3666
	18mer rep. 3	other	2.63342
Figure 3f: Numbers of primer-specific detected protein-coding genes that are expressed in brain or other tissues according to the Human Protein Atlas. Here, all genes were considered per primer that were found in at least two of the three replicates. Human brain total RNA input, experiment 1, subsampled to 5 million reads per replicate
	primer	tissue	number of genes
	6mer	brain	299
	6mer	other	16
	12mer	brain	405
	12mer	other	26
	18mer	brain	979
	18mer	other	47
	24mer	brain	402
	24mer	other	13

## Sheet: Supplementary Figure 2
Supplementary Figure 2: Tissue enrichment analysis was carried out for genes detected by each primer (experiment 1: 5 million reads, experiment 2: 30 million reads; both n = 3), Genes of the categories “tissue-enriched”, “group-enriched” and “tissue-enhanced” according to Human Protein Atlas were considered as tissue-specific genes, The resulting p-values were adjusted for multiple comparisons us…
Tissue	6mer1	12mer1	18mer1	24mer1	6mer2	12mer2	18mer2	24mer2
Adipose Tissue	0	0	0	0	0	0	0	0
Adrenal Gland	0	0	0	0	0	0	0	0
Appendix	0	0	0	0	0	0	0	0
Bone Marrow	0	0	0	0	0	0	0	0
Breast	0	0	0	0	0	0	0	0
Cerebral Cortex	83.7646	67.4153	69.1274	79.4295	62.7196	82.1502	86.7927	40.8908
Cervix, uterine	0	0	0	0	0	0	0	0
Colon	0	0	0	0	0	0	0	0
Duodenum	0	0	0	0	0	0	0	0
Endometrium	0	0	0	0	0	0	0	0
Esophagus	0	0	0	0	0	0	0	0
Fallopian Tube	0	0	0	0	0	0	0	0
Gallbladder	0	0	0	0	0	0	0	0
Heart Muscle	0	0	0	0	0	0	0	0
Kidney	0	0	0	0	0	0	0	0
Liver	0	0	0	0	0	0	0	0
Lung	0	0	0	0	0	0	0	0
Lymph Node	0	0	0	0	0	0	0	0
Ovary	0	0	0	0	0	0	0	0
Pancreas	0	0	0	0	0	0	0	0
Placenta	0	0	0	0	0	0	0	0
Prostate	0	0	0	0	0	0	0	0
Rectum	0	0	0	0	0	0	0	0
Salivary Gland	0	0	0	0	0	0	0	0
Seminal Vesicle	0	0	0	0	0	0	0	0
Skeletal Muscle	0	0	0	0	0	0	0	0
Skin	0	0	0	0	0	0	0	0
Small Intestine	0	0	0	0	0	0	0	0
Smooth Muscle	0	0	0	0	0	0	0	0
Spleen	0	0	0	0	0	0	0	0
Stomach	0	0	0	0	0	0	0	0
Testis	0	0	0	0	0	0	0	0
Thyroid Gland	0	0	0	0	0	0	0	0
Tonsil	0	0	0	0	0	0	0	0
Urinary Bladder	0	0	0	0	0	0	0	0

## Sheet: Supplementary Figure 3a-c, e
Supplementary Figure 3a: The numbers of genes detected (TPM >= 1) per random primer (3 technical replicates), Human brain total RNA input, experiment 2, subsampled to 30 million raw reads per replicate
	primer	replicate	number of genes detected
	6mer	replicate 1	18325
		replicate 2	18064
		replicate 3	17604
	12mer	replicate 1	24663		statistical analysis 6mer vs. 18mer
		replicate 2	15255		two-sided Student's t-test
		replicate 3	14968		p-value	0.00146
	18mer	replicate 1	20895		significance	**
		replicate 2	20203
		replicate 3	21151
	24mer	replicate 1	17849
		replicate 2	17170
		replicate 3	16531
Supplementary Figure 3b: The numbers of isoforms detected (TPM >= 1) per random primer (3 technical replicates), Human brain total RNA input, experiment 2, subsampled to 30 million raw reads per replicate
	primer	replicate	number of isoforms detected
	6mer	replicate 1	38449
		replicate 2	38644
		replicate 3	38122
	12mer	replicate 1	47948		statistical analysis 6mer vs. 18mer
		replicate 2	34246		two-sided Student's t-test
		replicate 3	34117		p-value	0.05270
	18mer	replicate 1	40524		significance	ns
		replicate 2	38893
		replicate 3	40768
	24mer	replicate 1	36177
		replicate 2	35091
		replicate 3	33912
Supplementary Figure 3c: Numbers of genes (TPM >= 1) detected per primer length (3 technical replicates) and per number of reads analyzed by random subsampling, Human brain RNA input, experiment 2
				number of genes detected
		primer	number of reads	replicate 1	replicate 2	replicate 3	mean	standard deviation
		6mer	2500000	13613	14015	14177	13935	290.386
			5000000	15793	15823	15830	15815.3	19.6554
			10000000	17245	17181	16993	17139.7	130.986
			15000000	17887	17681	17463	17677	212.028
			20000000	18066	17990	17561	17872.3	272.287
			30000000	18337	18077	17613	18009	366.759
		12mer	2500000	15719	12848	12787	13784.7	1675.46		statistical analysis 6mer vs. 18mer
			5000000	19262	14011	13733	15668.7	3115.02		condition (reads)	statistical test	p-value	significance
			10000000	22010	14799	14589	17132.7	4225.2		2500000	Mann–Whitney U test	0.20000	ns
			15000000	23211	15081	14864	17718.7	4757.74		5000000	Student's t-test	0.03770	*
			20000000	23977	15113	14913	18001	5176.33		10000000	Student's t-test	0.00364	**
			30000000	24677	15265	14979	18307	5518.43		15000000	Mann–Whitney U test	0.07652	ns
		18mer	2500000	13850	13325	13336	13503.7	299.984		20000000	Student's t-test	0.00136	**
			5000000	16887	16087	16659	16544.3	412.142		30000000	Student's t-test	0.00147	**
			10000000	19129	18279	18951	18786.3	448.287
			15000000	20042	19180	20042	19754.7	497.676
			20000000	20480	19747	20544	20257	442.831
			30000000	20908	20215	21162	20761.7	490.166
		24mer	2500000	13019	12714	12612	12781.7	211.77
			5000000	15160	14592	14516	14756	351.932
			10000000	16859	16169	15695	16241	585.331
			15000000	17371	16687	16080	16712.7	645.883
			20000000	17606	16884	16352	16947.3	629.394
			30000000	17859	17179	16542	17193.3	658.617
Supplementary Figure 3e: Numbers of genes (FPKM >= 1) detected per primer length (3 technical replicates) and per FPKM bin, Human brain RNA input, experiment 2, subsampled to 30 million reads per replicate
	primer	replicate	FPKM bin	number of genes detected
	12mer	replicate 1	FPKM 1 - 20	20919		statistical analysis 6mer vs. 18mer
			FPKM 20 - 50	2071		condition (FPKM bin)	statistical test	p-value	significance
			FPKM > 50	1162		FPKM_1_20	two-sided Student's t-test	0.00506	**
		replicate 2	FPKM 1 - 20	12153		FPKM_20_50	two-sided Student's t-test	0.00786	**
			FPKM 20 - 50	1794		FPKM_50	two-sided Student's t-test	0.00136	**
			FPKM > 50	1109
		replicate 3	FPKM 1 - 20	11542
			FPKM 20 - 50	1994
			FPKM > 50	1232
	18mer	replicate 1	FPKM 1 - 20	17379
			FPKM 20 - 50	2013
			FPKM > 50	1152
		replicate 2	FPKM 1 - 20	16744
			FPKM 20 - 50	2028
			FPKM > 50	1187
		replicate 3	FPKM 1 - 20	17746
			FPKM 20 - 50	2055
			FPKM > 50	1132
	24mer	replicate 1	FPKM 1 - 20	14521
			FPKM 20 - 50	1900
			FPKM > 50	1192
		replicate 2	FPKM 1 - 20	13867
			FPKM 20 - 50	1816
			FPKM > 50	1173
		replicate 3	FPKM 1 - 20	13281
			FPKM 20 - 50	1785
			FPKM > 50	1129
	6mer	replicate 1	FPKM 1 - 20	14785
			FPKM 20 - 50	2101
			FPKM > 50	1273
		replicate 2	FPKM 1 - 20	14396
			FPKM 20 - 50	2131
			FPKM > 50	1341
		replicate 3	FPKM 1 - 20	14045
			FPKM 20 - 50	2100
			FPKM > 50	1291

## Sheet: Supplementary Figure 3d
Supplementary Figure 3d: Intersections of the genes detected using the random primers of different lengths after computational subsampling to 30 million reads (TPM >= 1) are shown as an upset plot. We defined to consider all genes to be detected per primer if they were found in at least two of the three replicates (=1). Genes that were expressed in no or only one of the three replicates are consi…
genes	12mer	18mer	24mer	6mer
ENSG00000000003	1	1	1	1
ENSG00000000005	0	0	0	0
ENSG00000000419	1	1	1	1
ENSG00000000457	1	0	1	1
ENSG00000000460	1	1	0	1
ENSG00000000938	1	1	0	1
ENSG00000000971	0	0	0	1
ENSG00000001036	1	1	1	1
ENSG00000001084	1	1	1	1
ENSG00000001167	1	1	1	1
ENSG00000001460	1	1	1	1
ENSG00000001461	1	1	1	1
ENSG00000001497	1	1	1	1
ENSG00000001561	1	1	1	1
ENSG00000001617	1	1	1	1
ENSG00000001626	0	1	0	0
ENSG00000001629	1	1	1	1
ENSG00000001630	1	1	1	1
ENSG00000001631	1	1	1	1
ENSG00000002016	1	1	1	1
ENSG00000002330	1	1	1	1
ENSG00000002549	1	1	1	1
ENSG00000002586	1	1	1	1
ENSG00000002587	1	1	1	1
ENSG00000002726	0	0	0	0
ENSG00000002745	0	0	0	0
ENSG00000002746	1	1	1	1
ENSG00000002822	1	1	1	1
ENSG00000002834	1	1	1	1
ENSG00000002919	1	1	1	1
ENSG00000002933	1	1	1	1
ENSG00000003056	1	1	1	1
ENSG00000003096	1	1	1	1
ENSG00000003137	1	1	1	1
ENSG00000003147	1	1	0	1
ENSG00000003249	1	1	1	1
ENSG00000003393	1	1	1	1
ENSG00000003400	1	1	0	0
ENSG00000003402	1	1	1	1
ENSG00000003436	0	1	0	1
ENSG00000003509	1	1	0	1
ENSG00000003756	1	1	1	1
ENSG00000003987	1	1	1	1
ENSG00000003989	1	1	1	1
ENSG00000004059	1	1	1	1
ENSG00000004139	1	1	1	1
ENSG00000004142	1	1	1	1
ENSG00000004399	1	1	1	1
ENSG00000004455	1	1	1	1
ENSG00000004468	1	1	1	1
ENSG00000004478	1	1	1	1
ENSG00000004487	1	1	1	1
ENSG00000004534	1	1	1	1
ENSG00000004660	1	1	1	1
ENSG00000004700	0	1	0	0
ENSG00000004766	1	1	1	1
ENSG00000004776	1	1	1	1
ENSG00000004777	1	1	1	1
ENSG00000004779	1	1	1	1
ENSG00000004799	1	1	1	1
ENSG00000004809	0	1	1	0
ENSG00000004838	0	0	0	0
ENSG00000004846	0	1	0	0
ENSG00000004848	1	1	0	0
ENSG00000004864	1	1	0	0
ENSG00000004866	1	1	1	1
ENSG00000004897	1	1	1	1
ENSG00000004939	0	1	1	1
ENSG00000004961	1	1	1	1
ENSG00000004975	1	1	1	1
ENSG00000005001	0	0	0	0
ENSG00000005007	1	1	1	1
ENSG00000005020	1	1	1	1
ENSG00000005022	1	1	1	1
ENSG00000005059	1	1	0	1
ENSG00000005075	1	1	1	1
ENSG00000005100	1	1	1	1
ENSG00000005102	0	0	0	0
ENSG00000005108	1	1	0	1
ENSG00000005156	1	1	1	1
ENSG00000005175	1	1	1	1
ENSG00000005187	0	1	1	0
ENSG00000005189	1	1	1	0
ENSG00000005194	1	1	1	1
ENSG00000005206	1	1	1	1
ENSG00000005238	1	1	1	1
ENSG00000005243	0	1	0	1
ENSG00000005249	1	1	1	1
ENSG00000005302	1	1	1	1
ENSG00000005339	1	1	1	1
ENSG00000005379	1	1	1	1
ENSG00000005381	0	0	0	0
ENSG00000005421	0	1	0	1
ENSG00000005436	1	1	0	1
ENSG00000005448	1	0	1	1
ENSG00000005469	0	1	1	1
ENSG00000005471	0	0	0	0
ENSG00000005483	1	1	1	1
ENSG00000005486	1	1	1	1
ENSG00000005513	1	1	1	1
ENSG00000005700	1	1	1	1
ENSG00000005801	1	1	1	1
ENSG00000005810	1	1	1	1
ENSG00000005812	1	1	1	1
ENSG00000005844	0	1	1	1
ENSG00000005882	1	1	1	1
ENSG00000005884	1	1	1	1
ENSG00000005889	1	1	1	1
ENSG00000005893	1	1	1	1
ENSG00000005961	1	1	1	1
ENSG00000005981	0	0	0	0
ENSG00000006007	1	1	1	1
ENSG00000006015	1	1	1	1
ENSG00000006016	1	1	1	1
ENSG00000006025	1	1	1	1
ENSG00000006042	1	1	1	1
ENSG00000006047	0	1	0	0
ENSG00000006062	0	1	1	1
ENSG00000006071	1	1	1	1
ENSG00000006116	1	1	1	1
ENSG00000006118	1	1	1	1
ENSG00000006125	1	1	1	1
ENSG00000006128	0	0	0	1
ENSG00000006194	1	1	1	1
ENSG00000006210	1	1	1	1
ENSG00000006282	1	1	1	1
ENSG00000006283	1	1	1	1
ENSG00000006327	1	0	0	0
ENSG00000006377	0	1	1	0
ENSG00000006432	1	1	1	1
ENSG00000006451	1	1	1	1
ENSG00000006453	0	1	0	0
ENSG00000006459	1	1	1	1
ENSG00000006468	1	1	1	1
ENSG00000006530	1	1	1	1
ENSG00000006534	0	1	1	1
ENSG00000006555	0	1	0	1
ENSG00000006576	1	1	1	1
ENSG00000006606	0	0	0	0
ENSG00000006607	1	1	1	1
ENSG00000006611	1	1	1	1
ENSG00000006625	1	0	1	1
ENSG00000006634	0	1	1	1
ENSG00000006638	0	1	0	0
ENSG00000006652	1	1	1	1
ENSG00000006695	1	1	1	1
ENSG00000006704	1	0	1	1
ENSG00000006712	1	1	1	1
ENSG00000006715	1	1	1	1
ENSG00000006740	1	1	1	1
ENSG00000006744	1	1	1	1
ENSG00000006747	1	0	1	0
ENSG00000006756	1	1	1	1
ENSG00000006757	0	1	0	1
ENSG00000006831	1	1	1	1
ENSG00000006837	0	0	0	0
ENSG00000007001	0	1	1	0
ENSG00000007038	1	0	1	1
ENSG00000007047	1	1	1	1
ENSG00000007062	1	1	1	1
ENSG00000007080	1	1	1	1
ENSG00000007129	0	0	0	0
ENSG00000007168	1	1	1	1
ENSG00000007171	0	0	1	0
ENSG00000007174	1	1	1	0
ENSG00000007202	1	1	1	1
ENSG00000007216	0	0	0	0
ENSG00000007237	1	1	1	1
ENSG00000007255	1	1	0	1
ENSG00000007264	1	1	1	1
ENSG00000007306	0	0	0	0
ENSG00000007312	0	1	0	0
ENSG00000007314	0	0	0	0
ENSG00000007341	1	1	1	1
ENSG00000007350	0	0	0	0
ENSG00000007372	1	1	1	1
ENSG00000007376	1	1	1	1
ENSG00000007384	0	1	1	1
ENSG00000007392	1	1	1	1
ENSG00000007402	1	1	1	1
ENSG00000007516	1	1	1	1
ENSG00000007520	0	0	0	0
ENSG00000007541	1	1	1	1
ENSG00000007545	1	1	1	1
ENSG00000007866	1	1	0	1
ENSG00000007908	0	1	0	0
ENSG00000007923	1	1	1	1
ENSG00000007933	0	0	0	0
ENSG00000007944	1	1	1	1
ENSG00000007952	0	0	0	0
ENSG00000007968	0	0	0	0
ENSG00000008018	1	1	1	1
ENSG00000008056	1	1	1	1
ENSG00000008083	1	1	1	1
ENSG00000008086	1	1	1	1
ENSG00000008118	1	1	1	1
ENSG00000008128	1	1	1	0
ENSG00000008130	1	1	1	1
ENSG00000008196	0	0	0	0
ENSG00000008197	0	0	0	0
ENSG00000008226	1	1	0	1
ENSG00000008256	1	1	1	1
ENSG00000008277	1	1	1	1
ENSG00000008282	1	1	1	1
ENSG00000008283	1	1	1	1
ENSG00000008294	1	1	1	1
ENSG00000008300	1	1	1	1
ENSG00000008311	1	1	1	1
ENSG00000008323	0	0	0	0
ENSG00000008324	1	1	1	1
ENSG00000008382	0	0	0	0
ENSG00000008394	1	1	1	1
ENSG00000008405	1	1	1	1
ENSG00000008438	1	0	0	0
ENSG00000008441	1	1	1	1
ENSG00000008513	1	1	1	1
ENSG00000008516	0	0	0	0
ENSG00000008517	1	1	0	0
ENSG00000008710	1	1	1	1
ENSG00000008735	1	1	1	1
ENSG00000008838	1	1	1	1
ENSG00000008853	1	1	1	1
ENSG00000008869	1	1	1	1
ENSG00000008952	1	1	1	1
ENSG00000008988	1	1	1	1
ENSG00000009307	1	1	1	1
ENSG00000009335	1	1	1	1
ENSG00000009413	1	1	1	1
ENSG00000009694	1	1	1	1
ENSG00000009709	0	0	0	0
ENSG00000009724	1	0	0	0
ENSG00000009765	0	0	0	0
ENSG00000009780	1	1	1	1
ENSG00000009790	0	1	1	1
ENSG00000009830	1	1	1	1
ENSG00000009844	1	1	1	1
ENSG00000009950	1	1	1	1
ENSG00000009954	1	1	1	1
ENSG00000010017	1	1	0	1
ENSG00000010030	1	0	0	0
ENSG00000010072	0	1	0	1
ENSG00000010165	1	1	1	1
ENSG00000010219	1	1	1	1
ENSG00000010244	1	1	1	1
ENSG00000010256	1	1	1	1
ENSG00000010270	1	1	1	1
ENSG00000010278	1	1	1	1
ENSG00000010282	1	1	1	1
ENSG00000010292	1	1	1	1
ENSG00000010295	1	1	1	1
ENSG00000010310	1	1	1	1
ENSG00000010318	0	1	1	0
ENSG00000010319	1	1	1	1
ENSG00000010322	1	1	1	1
ENSG00000010327	1	1	1	1
ENSG00000010361	1	1	1	1
ENSG00000010379	0	1	1	1
ENSG00000010404	1	1	1	1
ENSG00000010438	1	1	1	1
ENSG00000010539	1	1	1	1
ENSG00000010610	1	1	1	1
ENSG00000010626	1	1	1	1
ENSG00000010671	0	0	0	1
ENSG00000010704	0	0	1	0
ENSG00000010803	1	1	1	1
ENSG00000010810	1	1	1	1
ENSG00000010818	1	1	1	1
ENSG00000010932	0	0	0	0
ENSG00000011007	1	1	1	1
ENSG00000011009	1	1	1	1
ENSG00000011021	1	1	1	1
ENSG00000011028	1	1	1	0
ENSG00000011052	1	0	0	1
ENSG00000011083	1	1	1	1
ENSG00000011105	1	1	1	1
ENSG00000011114	1	1	1	1
ENSG00000011132	1	1	1	1
ENSG00000011143	1	1	1	1
ENSG00000011198	1	1	1	1
ENSG00000011201	1	1	1	1
ENSG00000011243	1	1	1	1
ENSG00000011258	1	1	1	1
ENSG00000011260	1	1	1	1
ENSG00000011275	1	1	1	1
ENSG00000011295	1	1	1	1
ENSG00000011304	1	1	1	1
ENSG00000011332	1	1	1	1
ENSG00000011347	1	1	1	1
ENSG00000011376	1	1	1	1
ENSG00000011405	1	1	1	1
ENSG00000011422	1	1	1	1
ENSG00000011426	1	1	1	1
ENSG00000011451	1	1	1	1
ENSG00000011454	1	1	1	1
ENSG00000011465	1	1	1	1
ENSG00000011478	1	1	1	0
ENSG00000011485	1	1	1	1
ENSG00000011523	1	1	1	1
ENSG00000011566	1	1	1	1
ENSG00000011590	1	1	0	0
ENSG00000011600	1	1	1	1
ENSG00000011638	1	1	1	1
ENSG00000011677	1	1	1	1
ENSG00000012048	0	1	1	1
ENSG00000012061	1	1	1	1
ENSG00000012124	1	1	1	1
ENSG00000012171	1	1	1	1
ENSG00000012174	1	1	1	1
ENSG00000012211	1	0	1	1
ENSG00000012223	0	1	1	1
ENSG00000012232	1	1	1	1
ENSG00000012660	1	1	1	1
ENSG00000012779	1	1	1	1
ENSG00000012817	1	1	1	1
ENSG00000012822	1	1	1	1
ENSG00000012963	1	1	1	1
ENSG00000012983	1	1	1	1
ENSG00000013016	1	1	1	1
ENSG00000013275	1	1	1	1
ENSG00000013288	1	1	1	1
ENSG00000013293	1	1	1	1
ENSG00000013297	1	1	1	1
ENSG00000013306	1	1	1	1
ENSG00000013364	1	1	1	1
ENSG00000013374	1	1	1	1
ENSG00000013375	1	1	1	1
ENSG00000013392	1	1	1	1
ENSG00000013441	1	1	1	1
ENSG00000013503	1	1	1	1
ENSG00000013523	1	1	1	1
ENSG00000013561	1	1	1	1
ENSG00000013563	1	1	1	1
ENSG00000013573	0	1	1	1
ENSG00000013583	1	1	1	1
ENSG00000013588	0	1	1	1
ENSG00000013619	1	1	1	1
ENSG00000013725	1	0	1	0
ENSG00000013810	1	1	0	1
ENSG00000014123	1	0	1	0
ENSG00000014138	1	1	1	1
ENSG00000014164	1	1	1	1
ENSG00000014216	1	1	1	1
ENSG00000014257	0	1	0	1
ENSG00000014641	1	1	1	1
ENSG00000014824	1	1	1	1
ENSG00000014914	1	1	1	1
ENSG00000014919	1	1	1	1
ENSG00000015133	1	1	1	1
ENSG00000015153	1	1	1	1
ENSG00000015171	1	1	1	1
ENSG00000015285	1	1	1	1
ENSG00000015413	0	0	0	0
ENSG00000015475	1	1	1	1
ENSG00000015479	1	1	1	1
ENSG00000015520	0	0	0	0
ENSG00000015532	1	1	1	1
ENSG00000015568	1	1	1	1
ENSG00000015592	1	1	1	1
ENSG00000015676	1	1	1	1
ENSG00000016082	0	0	0	0
ENSG00000016391	1	1	1	1
ENSG00000016402	0	1	0	0
ENSG00000016602	0	0	1	0
ENSG00000016864	1	1	1	1
ENSG00000017260	1	1	1	1
ENSG00000017427	1	0	0	0
ENSG00000017483	1	1	1	1
ENSG00000017797	1	1	1	1
ENSG00000018189	1	1	1	1
ENSG00000018236	1	1	1	1
ENSG00000018280	1	1	1	1
ENSG00000018408	1	1	1	1
ENSG00000018510	1	1	1	1
ENSG00000018607	0	1	0	0
ENSG00000018610	1	1	1	0
ENSG00000018625	1	1	1	1
ENSG00000018699	1	1	0	1
ENSG00000018869	1	1	1	1
ENSG00000019102	0	0	0	1
ENSG00000019144	1	1	1	1
ENSG00000019186	0	0	0	0
ENSG00000019485	1	1	1	1
ENSG00000019505	1	1	1	1
ENSG00000019549	1	1	0	0
ENSG00000019582	1	1	1	1
ENSG00000019991	0	1	1	1
ENSG00000019995	1	1	0	1
ENSG00000020129	1	1	1	1
ENSG00000020181	0	0	0	0
ENSG00000020219	0	1	0	0
ENSG00000020256	1	1	1	1
ENSG00000020426	1	1	1	1
ENSG00000020577	1	1	1	1
ENSG00000020633	0	0	0	0
ENSG00000020922	1	1	1	1
ENSG00000021300	1	1	1	1
ENSG00000021355	1	1	1	1
ENSG00000021461	0	0	0	0
ENSG00000021488	0	0	0	0
ENSG00000021574	1	1	1	1
ENSG00000021645	1	1	1	1
ENSG00000021762	1	1	1	1
ENSG00000021776	1	1	1	1
ENSG00000021826	0	1	0	1
ENSG00000021852	0	1	0	0
ENSG00000022267	1	1	1	1
ENSG00000022277	1	1	1	1
ENSG00000022355	1	1	1	1
ENSG00000022556	1	0	0	0
ENSG00000022567	1	1	1	1
ENSG00000022840	1	1	1	1
ENSG00000022976	1	1	0	1
ENSG00000023041	1	1	1	1
ENSG00000023171	1	1	1	1
ENSG00000023191	1	1	1	1
ENSG00000023228	1	1	1	1
ENSG00000023287	1	1	1	1
ENSG00000023318	1	0	0	1
ENSG00000023330	1	1	1	1
ENSG00000023445	0	0	0	0
ENSG00000023516	1	1	1	1
ENSG00000023572	1	1	1	1
ENSG00000023608	0	0	0	0
ENSG00000023697	0	1	0	1
ENSG00000023734	1	1	1	1
ENSG00000023839	1	1	1	1
ENSG00000023892	0	0	0	0
ENSG00000023902	1	1	1	1
ENSG00000023909	0	1	0	1
ENSG00000024048	1	1	1	1
ENSG00000024422	1	1	1	1
ENSG00000024862	1	1	1	1
ENSG00000025039	1	1	1	1
ENSG00000025156	1	0	0	0
ENSG00000025293	1	1	1	1
ENSG00000025423	1	0	1	0
ENSG00000025434	1	1	1	1
ENSG00000025708	1	1	1	1
ENSG00000025770	1	1	1	1
ENSG00000025772	1	1	1	1
ENSG00000025796	1	1	1	1
ENSG00000025800	1	1	1	1
ENSG00000026025	1	1	1	1
ENSG00000026036	1	1	1	1
ENSG00000026103	1	1	1	1
ENSG00000026297	1	1	1	1
ENSG00000026508	1	1	1	1
ENSG00000026559	0	1	0	0
ENSG00000026652	1	1	1	1
ENSG00000026751	0	1	1	0
ENSG00000026950	0	1	1	0
ENSG00000027001	1	1	1	1
ENSG00000027075	1	1	1	1
ENSG00000027697	1	1	1	1
ENSG00000027847	1	1	1	1
ENSG00000027869	1	1	0	0
ENSG00000028116	0	0	1	0
ENSG00000028137	1	1	1	1
ENSG00000028203	1	1	1	1
ENSG00000028277	1	1	1	1
ENSG00000028310	1	1	1	1
ENSG00000028528	1	1	1	1
ENSG00000028839	1	1	1	1
ENSG00000029153	0	0	0	0
ENSG00000029363	1	1	1	1
ENSG00000029364	1	1	1	1
ENSG00000029534	1	1	1	1
ENSG00000029559	0	0	0	0
ENSG00000029639	1	1	0	1
ENSG00000029725	1	1	1	1
ENSG00000029993	0	0	0	1
ENSG00000030066	0	1	1	1
ENSG00000030110	1	1	1	1
ENSG00000030304	0	0	0	0
ENSG00000030419	1	1	1	1
ENSG00000030582	1	1	1	1
ENSG00000031003	1	1	1	1
ENSG00000031081	1	1	1	1
ENSG00000031691	0	0	0	0
ENSG00000031698	1	1	1	1
ENSG00000031823	1	1	1	1
ENSG00000032219	1	1	1	1
ENSG00000032389	1	1	1	1
ENSG00000032444	1	1	1	1
ENSG00000032742	1	1	0	1
ENSG00000033011	1	1	1	1
ENSG00000033030	1	1	1	1
ENSG00000033050	1	1	1	1
ENSG00000033100	1	1	1	1
ENSG00000033122	1	1	1	1
ENSG00000033170	1	1	1	1
ENSG00000033178	0	0	1	1
ENSG00000033327	1	1	1	1
ENSG00000033627	1	1	1	1
ENSG00000033800	1	1	1	1
ENSG00000033867	1	1	1	1
ENSG00000034053	1	1	1	1
ENSG00000034152	1	1	1	1
ENSG00000034239	0	1	0	1
ENSG00000034510	1	1	1	1
ENSG00000034533	1	1	1	0
ENSG00000034677	1	1	1	1
ENSG00000034693	1	0	1	1
ENSG00000034713	1	1	1	1
ENSG00000034971	0	0	0	0
ENSG00000035115	1	1	1	1
ENSG00000035141	1	1	1	1
ENSG00000035403	1	1	1	1
ENSG00000035499	0	0	0	0
ENSG00000035664	1	1	1	1
ENSG00000035681	1	1	1	1
ENSG00000035687	1	1	0	1
ENSG00000035720	0	0	0	0
ENSG00000035862	1	1	1	1
ENSG00000035928	1	1	1	1
ENSG00000036054	1	1	1	1
ENSG00000036257	1	1	1	1
ENSG00000036448	1	1	1	1
ENSG00000036530	1	1	1	1
ENSG00000036549	1	1	1	1
ENSG00000036565	0	0	0	1
ENSG00000036672	1	1	1	1
ENSG00000036828	0	0	0	0
ENSG00000037042	1	1	1	1
ENSG00000037241	1	1	0	1
ENSG00000037280	0	1	1	1
ENSG00000037474	1	1	1	1
ENSG00000037637	1	1	1	1
ENSG00000037749	1	1	1	1
ENSG00000037757	1	1	1	1
ENSG00000037897	1	1	1	0
ENSG00000038002	0	0	1	1
ENSG00000038219	1	1	1	1
ENSG00000038274	1	1	1	1
ENSG00000038295	1	0	1	1
ENSG00000038358	1	1	1	1
ENSG00000038382	1	1	1	1
ENSG00000038427	1	1	1	1
ENSG00000038532	1	1	1	1
ENSG00000038945	1	1	0	0
ENSG00000039068	0	0	1	0
ENSG00000039123	1	1	1	1
ENSG00000039139	0	1	0	1
ENSG00000039319	1	1	1	1
ENSG00000039523	1	1	1	1
ENSG00000039537	0	0	0	0
ENSG00000039560	1	1	1	1
ENSG00000039600	0	0	0	0
ENSG00000039650	1	1	1	1
ENSG00000039987	0	0	0	0
ENSG00000040199	1	1	1	1
ENSG00000040275	1	1	0	1
ENSG00000040341	1	1	1	1
ENSG00000040487	1	1	1	1
ENSG00000040531	1	1	1	1
ENSG00000040608	1	1	1	1
ENSG00000040633	1	1	1	1
ENSG00000040731	1	1	1	1
ENSG00000040933	1	1	1	1
ENSG00000041353	1	1	0	1
ENSG00000041357	1	1	1	1
ENSG00000041515	1	1	1	1
ENSG00000041802	1	1	1	1
ENSG00000041880	1	1	1	1
ENSG00000041982	1	0	1	0
ENSG00000041988	1	1	1	1
ENSG00000042062	0	0	0	0
ENSG00000042088	1	1	1	1
ENSG00000042286	1	1	0	1
ENSG00000042304	0	0	0	0
ENSG00000042317	1	1	1	1
ENSG00000042429	1	1	1	1
ENSG00000042445	1	1	1	1
ENSG00000042493	1	1	1	1
ENSG00000042753	1	1	1	1
ENSG00000042813	0	0	1	0
ENSG00000042832	0	1	1	0
ENSG00000042980	1	1	1	1
ENSG00000043039	0	0	0	0
ENSG00000043093	1	1	1	1
ENSG00000043143	1	1	1	1
ENSG00000043355	1	1	1	1
ENSG00000043462	1	1	1	1
ENSG00000043514	1	1	1	1
ENSG00000043591	1	1	1	1
ENSG00000044090	1	1	1	1
ENSG00000044115	1	1	1	1
ENSG00000044446	1	1	1	1
ENSG00000044459	0	1	0	1
ENSG00000044524	1	1	1	1
ENSG00000044574	1	1	1	1
ENSG00000046604	0	0	0	1
ENSG00000046647	1	1	1	1
ENSG00000046651	1	1	0	1
ENSG00000046653	1	1	1	1
ENSG00000046774	0	0	0	0
ENSG00000046889	1	1	1	1
ENSG00000047056	1	1	1	1
ENSG00000047188	1	1	1	1
ENSG00000047230	1	1	1	0
ENSG00000047249	1	1	1	1
ENSG00000047315	1	1	1	1
ENSG00000047346	1	1	1	1
ENSG00000047365	1	1	1	1
ENSG00000047410	1	1	1	1
ENSG00000047457	1	1	1	1
ENSG00000047578	1	1	1	1
ENSG00000047579	1	1	1	1
ENSG00000047597	1	1	1	1
ENSG00000047617	0	0	1	0
ENSG00000047621	1	0	0	1
ENSG00000047634	0	0	0	0
ENSG00000047644	1	1	1	1
ENSG00000047648	1	1	0	1
ENSG00000047849	1	1	1	1
ENSG00000047932	1	1	1	1
ENSG00000047936	0	0	1	0
ENSG00000048028	1	1	1	1
ENSG00000048052	1	1	1	1
ENSG00000048140	1	1	1	1
ENSG00000048162	1	1	1	1
ENSG00000048342	1	1	1	1
ENSG00000048392	1	0	1	1
ENSG00000048405	1	1	1	1
ENSG00000048471	1	1	1	1
ENSG00000048540	1	1	1	1
ENSG00000048544	1	1	1	1
ENSG00000048545	0	0	0	0
ENSG00000048649	1	1	1	1
ENSG00000048707	1	1	1	1
ENSG00000048740	1	1	1	1
ENSG00000048828	1	1	1	1
ENSG00000048991	1	1	1	1
ENSG00000049089	1	1	1	1
ENSG00000049130	1	1	1	1
ENSG00000049167	1	1	1	1
ENSG00000049192	0	0	0	0
ENSG00000049239	1	1	0	1
ENSG00000049245	1	1	1	1
ENSG00000049246	1	1	1	1
ENSG00000049247	0	1	0	0
ENSG00000049249	0	0	0	0
ENSG00000049283	1	1	1	1
ENSG00000049323	1	1	1	1
ENSG00000049449	1	1	1	1
ENSG00000049540	1	1	1	1
ENSG00000049541	1	1	1	1
ENSG00000049618	1	1	1	1
ENSG00000049656	1	1	1	1
ENSG00000049759	1	1	1	1
ENSG00000049768	0	0	0	0
ENSG00000049769	1	1	1	1
ENSG00000049860	1	1	1	1
ENSG00000049883	1	1	0	1
ENSG00000050030	1	1	1	1
ENSG00000050130	1	1	1	1
ENSG00000050165	1	1	1	1
ENSG00000050327	0	0	0	0
ENSG00000050344	0	0	0	0
ENSG00000050393	1	1	1	1
ENSG00000050405	1	1	1	1
ENSG00000050426	1	1	1	1
ENSG00000050438	1	1	1	1
ENSG00000050555	0	0	0	0
ENSG00000050628	0	0	1	0
ENSG00000050730	0	1	1	0
ENSG00000050748	1	1	1	1
ENSG00000050767	0	1	0	1
ENSG00000050820	1	1	1	1
ENSG00000051009	1	1	1	1
ENSG00000051108	1	1	1	1
ENSG00000051128	1	1	1	1
ENSG00000051180	0	0	0	0
ENSG00000051382	1	1	1	1
ENSG00000051523	1	1	1	1
ENSG00000051596	1	1	1	1
ENSG00000051620	0	1	0	1
ENSG00000051825	1	1	1	1
ENSG00000052126	1	1	1	1
ENSG00000052344	1	0	1	1
ENSG00000052723	1	1	1	1
ENSG00000052749	1	1	1	1
ENSG00000052795	1	1	1	1
ENSG00000052802	1	1	1	1
ENSG00000052841	1	1	1	1
ENSG00000052850	0	0	0	0
ENSG00000053108	1	1	1	1
ENSG00000053254	1	1	1	1
ENSG00000053328	0	0	1	1
ENSG00000053371	1	1	1	1
ENSG00000053372	1	1	1	1
ENSG00000053438	1	1	1	1
ENSG00000053501	1	1	1	1
ENSG00000053524	1	1	1	1
ENSG00000053702	1	1	1	1
ENSG00000053747	1	1	1	1
ENSG00000053770	1	1	1	1
ENSG00000053900	1	1	1	1
ENSG00000053918	0	1	1	0
ENSG00000054116	1	1	1	1
ENSG00000054118	1	1	1	1
ENSG00000054148	1	1	1	1
ENSG00000054179	1	1	1	1
ENSG00000054219	0	1	0	0
ENSG00000054267	1	1	1	1
ENSG00000054277	1	1	1	1
ENSG00000054282	1	1	1	1
ENSG00000054356	1	1	1	1
ENSG00000054392	1	1	1	1
ENSG00000054523	1	1	1	1
ENSG00000054598	0	0	0	0
ENSG00000054611	1	1	1	1
ENSG00000054654	1	1	1	1
ENSG00000054690	1	1	1	1
ENSG00000054793	1	1	1	1
ENSG00000054803	1	1	0	1
ENSG00000054965	1	1	1	1
ENSG00000054967	1	1	1	0
ENSG00000054983	1	1	1	1
ENSG00000055044	1	1	1	1
ENSG00000055070	1	1	1	1
ENSG00000055118	1	1	1	1
ENSG00000055130	1	1	1	1
ENSG00000055147	1	1	1	0
ENSG00000055163	1	1	1	1
ENSG00000055208	1	1	1	1
ENSG00000055211	1	1	1	1
ENSG00000055332	1	1	1	1
ENSG00000055483	1	1	1	1
ENSG00000055609	1	1	1	1
ENSG00000055732	0	1	0	0
ENSG00000055813	0	0	1	0
ENSG00000055917	1	1	1	1
ENSG00000055950	1	1	1	1
ENSG00000055955	1	0	0	1
ENSG00000055957	0	1	0	0
ENSG00000056050	1	1	1	1
ENSG00000056097	1	1	1	1
ENSG00000056277	0	0	0	1
ENSG00000056291	0	0	0	0
ENSG00000056487	1	1	1	1
ENSG00000056558	0	0	0	1
ENSG00000056586	1	1	1	1
ENSG00000056736	1	1	1	1
ENSG00000056972	1	1	1	1
ENSG00000056998	1	1	1	1
ENSG00000057019	1	1	1	1
ENSG00000057252	1	1	1	1
ENSG00000057294	0	1	1	1
ENSG00000057593	0	0	0	0
ENSG00000057608	1	1	1	1
ENSG00000057657	1	1	1	1
ENSG00000057663	1	0	1	1
ENSG00000057704	1	1	1	1
ENSG00000057757	1	1	1	1
ENSG00000057935	1	1	1	1
ENSG00000058056	1	1	1	1
ENSG00000058063	1	1	1	1
ENSG00000058085	1	1	1	1
ENSG00000058091	1	1	1	1
ENSG00000058262	1	1	1	1
ENSG00000058272	1	1	1	1
ENSG00000058335	1	1	1	1
ENSG00000058404	1	1	1	1
ENSG00000058453	1	1	1	1
ENSG00000058600	1	1	1	1
ENSG00000058668	1	1	1	1
ENSG00000058673	1	1	1	1
ENSG00000058729	1	1	0	1
ENSG00000058799	1	1	1	1
ENSG00000058804	1	1	1	1
ENSG00000058866	1	1	1	1
ENSG00000059122	1	1	1	1
ENSG00000059145	1	1	1	1
ENSG00000059377	1	1	1	1
ENSG00000059378	0	1	0	0
ENSG00000059573	1	1	1	1
ENSG00000059588	0	0	1	1
ENSG00000059691	1	1	1	1
ENSG00000059728	1	1	1	1
ENSG00000059758	1	1	1	1
ENSG00000059769	0	0	0	0
ENSG00000059804	1	1	1	1
ENSG00000059915	1	1	1	1
ENSG00000060069	1	0	1	1
ENSG00000060138	1	1	1	1
ENSG00000060140	1	0	0	1
ENSG00000060237	1	1	1	1
ENSG00000060303	0	0	0	0
ENSG00000060339	1	1	1	1
ENSG00000060491	1	1	1	1
ENSG00000060558	0	1	0	0
ENSG00000060566	0	0	0	0
ENSG00000060642	1	1	1	1
ENSG00000060656	1	1	1	1
ENSG00000060688	1	1	1	1
ENSG00000060709	1	1	1	1
ENSG00000060718	0	0	0	0
ENSG00000060749	1	1	1	1
ENSG00000060762	1	1	1	1
ENSG00000060971	1	1	1	1
ENSG00000060982	1	1	1	1
ENSG00000061273	1	1	1	1
ENSG00000061337	1	1	1	1
ENSG00000061455	0	0	0	0
ENSG00000061492	0	1	0	0
ENSG00000061656	0	0	1	1
ENSG00000061676	1	1	1	1
ENSG00000061794	1	1	1	1
ENSG00000061918	1	1	1	1
ENSG00000061936	1	1	1	1
ENSG00000061938	1	1	1	1
ENSG00000061987	1	1	1	1
ENSG00000062038	1	1	1	1
ENSG00000062096	0	0	0	0
ENSG00000062194	1	1	1	1
ENSG00000062282	1	1	1	1
ENSG00000062370	1	1	1	1
ENSG00000062485	1	1	1	1
ENSG00000062524	0	0	0	0
ENSG00000062582	1	1	1	1
ENSG00000062598	1	1	1	1
ENSG00000062650	1	1	1	1
ENSG00000062716	1	1	1	1
ENSG00000062725	1	1	1	1
ENSG00000062822	1	1	1	1
ENSG00000063015	1	1	1	1
ENSG00000063046	1	1	1	1
ENSG00000063127	0	1	0	0
ENSG00000063169	1	1	1	1
ENSG00000063176	1	1	1	1
ENSG00000063177	1	1	1	1
ENSG00000063180	1	1	1	1
ENSG00000063241	1	1	1	1
ENSG00000063244	1	1	1	1
ENSG00000063245	1	1	1	1
ENSG00000063322	1	1	1	1
ENSG00000063438	0	1	1	0
ENSG00000063515	0	0	0	0
ENSG00000063587	1	1	1	1
ENSG00000063601	1	1	1	1
ENSG00000063660	1	1	1	1
ENSG00000063761	1	1	0	0
ENSG00000063854	1	1	1	1
ENSG00000063978	1	1	1	1
ENSG00000064012	1	1	0	1
ENSG00000064042	1	1	1	1
ENSG00000064102	1	0	0	1
ENSG00000064115	1	1	1	1
ENSG00000064199	0	1	1	1
ENSG00000064201	1	0	0	0
ENSG00000064205	0	0	1	0
ENSG00000064218	0	0	0	0
ENSG00000064225	1	1	1	1
ENSG00000064270	1	0	1	1
ENSG00000064300	1	1	1	1
ENSG00000064309	1	1	1	1
ENSG00000064313	1	1	1	1
ENSG00000064393	1	1	1	1
ENSG00000064419	1	1	1	1
ENSG00000064489	0	0	0	1
ENSG00000064490	1	1	0	1
ENSG00000064545	1	1	0	1
ENSG00000064547	0	1	0	0
ENSG00000064601	1	1	1	1
ENSG00000064607	1	1	1	1
ENSG00000064651	1	1	1	1
ENSG00000064652	1	1	1	1
ENSG00000064655	1	1	1	1
ENSG00000064666	1	1	1	1
ENSG00000064687	1	1	1	1
ENSG00000064692	1	1	1	1
ENSG00000064703	1	1	0	1
ENSG00000064726	1	1	1	1
ENSG00000064763	1	1	1	1
ENSG00000064787	1	1	1	1
ENSG00000064835	0	0	0	0
ENSG00000064886	0	1	0	1
ENSG00000064932	1	1	0	1
ENSG00000064933	1	1	1	1
ENSG00000064961	1	1	1	1
ENSG00000064989	1	1	1	1
ENSG00000064995	1	1	1	1
ENSG00000064999	1	1	1	1
ENSG00000065000	1	1	1	1
ENSG00000065029	1	1	1	1
ENSG00000065054	1	1	1	1
ENSG00000065057	1	1	0	1
ENSG00000065060	1	1	1	1
ENSG00000065135	0	1	0	0
ENSG00000065150	1	1	1	1
ENSG00000065154	1	1	1	1
ENSG00000065183	1	1	0	1
ENSG00000065243	1	1	1	1
ENSG00000065268	1	1	1	1
ENSG00000065308	0	1	1	1
ENSG00000065320	1	0	0	0
ENSG00000065325	1	1	1	1
ENSG00000065328	0	0	0	0
ENSG00000065357	1	1	1	1
ENSG00000065361	1	1	1	1
ENSG00000065371	0	0	0	0
ENSG00000065413	1	1	1	1
ENSG00000065427	1	1	1	1
ENSG00000065457	1	1	1	1
ENSG00000065485	0	0	1	0
ENSG00000065491	1	1	1	1
ENSG00000065518	1	1	1	1
ENSG00000065526	1	1	1	1
ENSG00000065534	1	1	1	1
ENSG00000065548	1	1	1	1
ENSG00000065559	1	1	1	1
ENSG00000065600	1	1	1	1
ENSG00000065609	1	1	1	1
ENSG00000065613	1	1	0	1
ENSG00000065615	1	1	1	1
ENSG00000065618	0	1	0	0
ENSG00000065621	0	1	1	1
ENSG00000065665	1	1	1	1
ENSG00000065675	1	1	0	1
ENSG00000065717	1	1	1	1
ENSG00000065802	1	1	1	1
ENSG00000065809	1	1	1	1
ENSG00000065833	1	1	1	1
ENSG00000065882	1	1	1	1
ENSG00000065883	1	1	1	1
ENSG00000065911	1	1	1	1
ENSG00000065923	1	1	1	1
ENSG00000065970	1	1	1	1
ENSG00000065978	1	1	1	1
ENSG00000065989	1	1	1	1
ENSG00000066027	0	1	0	1
ENSG00000066032	1	1	1	1
ENSG00000066044	1	1	1	1
ENSG00000066056	0	1	1	0
ENSG00000066084	1	1	1	1
ENSG00000066117	1	1	1	1
ENSG00000066135	1	1	1	1
ENSG00000066136	1	1	1	1
ENSG00000066185	1	1	1	1
ENSG00000066230	1	0	0	0
ENSG00000066248	1	1	1	1
ENSG00000066294	1	1	1	1
ENSG00000066322	1	1	1	1
ENSG00000066336	1	1	1	1
ENSG00000066379	1	1	0	1
ENSG00000066382	1	1	1	1
ENSG00000066405	0	0	0	0
ENSG00000066422	1	1	1	1
ENSG00000066427	1	1	1	1
ENSG00000066455	1	1	0	1
ENSG00000066468	1	1	1	1
ENSG00000066557	0	1	0	1
ENSG00000066583	1	1	1	1
ENSG00000066629	1	1	1	1
ENSG00000066651	1	1	1	1
ENSG00000066654	1	1	1	1
ENSG00000066697	1	1	1	1
ENSG00000066739	1	1	1	1
ENSG00000066777	1	1	1	1
ENSG00000066813	0	0	0	0
ENSG00000066827	1	1	1	1
ENSG00000066855	1	1	1	1
ENSG00000066923	1	1	1	1
ENSG00000066926	1	1	1	1
ENSG00000066933	1	1	1	1
ENSG00000067048	1	1	1	1
ENSG00000067057	1	1	1	1
ENSG00000067064	1	1	1	1
ENSG00000067066	1	1	1	1
ENSG00000067082	1	1	1	1
ENSG00000067113	1	1	1	1
ENSG00000067141	1	1	1	1
ENSG00000067167	1	1	1	1
ENSG00000067177	0	0	0	0
ENSG00000067182	1	1	1	1
ENSG00000067191	1	1	1	1
ENSG00000067208	1	1	1	1
ENSG00000067221	1	1	1	1
ENSG00000067225	1	1	1	1
ENSG00000067248	0	1	0	1
ENSG00000067334	1	1	1	1
ENSG00000067365	1	1	1	1
ENSG00000067369	1	1	1	1
ENSG00000067445	1	1	1	1
ENSG00000067533	1	1	0	0
ENSG00000067560	1	1	1	1
ENSG00000067596	1	1	1	1
ENSG00000067601	1	1	1	1
ENSG00000067606	1	1	1	1
ENSG00000067646	1	0	1	1
ENSG00000067704	1	1	1	1
ENSG00000067715	1	1	1	1
ENSG00000067798	1	1	1	1
ENSG00000067829	1	1	1	1
ENSG00000067836	1	1	1	1
ENSG00000067840	1	1	1	1
ENSG00000067842	1	1	1	1
ENSG00000067900	1	1	1	1
ENSG00000067955	1	1	1	1
ENSG00000067992	1	1	1	1
ENSG00000068001	1	1	1	1
ENSG00000068024	1	1	1	1
ENSG00000068028	1	0	1	1
ENSG00000068078	1	1	1	1
ENSG00000068079	1	0	0	1
ENSG00000068097	1	1	1	1
ENSG00000068120	1	1	1	1
ENSG00000068137	1	1	1	1
ENSG00000068305	1	1	1	1
ENSG00000068308	1	1	1	1
ENSG00000068323	1	1	1	1
ENSG00000068354	1	1	1	1
ENSG00000068366	1	1	1	1
ENSG00000068383	1	1	1	1
ENSG00000068394	1	1	1	1
ENSG00000068400	1	1	1	1
ENSG00000068438	1	1	1	1
ENSG00000068489	0	1	0	0
ENSG00000068615	1	1	1	1
ENSG00000068650	1	1	1	1
ENSG00000068654	1	1	1	1
ENSG00000068697	1	1	1	1
ENSG00000068724	1	1	1	1
ENSG00000068745	1	1	1	1
ENSG00000068781	1	1	1	1
ENSG00000068784	0	0	0	0
ENSG00000068796	1	1	1	1
ENSG00000068831	1	1	1	1
ENSG00000068878	1	1	1	1
ENSG00000068885	1	1	1	1
ENSG00000068903	1	1	1	1
ENSG00000068912	1	1	1	1
ENSG00000068971	1	1	1	1
ENSG00000068976	1	1	1	1
ENSG00000069011	0	0	0	0
ENSG00000069018	0	0	0	0
ENSG00000069020	1	1	1	1
ENSG00000069122	1	1	0	0
ENSG00000069188	1	1	1	1
ENSG00000069248	1	1	1	1
ENSG00000069275	1	1	1	1
ENSG00000069329	1	1	1	1
ENSG00000069345	1	1	1	1
ENSG00000069399	1	1	1	1
ENSG00000069424	1	1	1	1
ENSG00000069431	1	1	1	1
ENSG00000069482	0	0	0	0
ENSG00000069493	0	0	0	0
ENSG00000069509	1	1	1	1
ENSG00000069535	1	1	1	1
ENSG00000069667	1	1	1	1
ENSG00000069696	0	0	0	0
ENSG00000069702	1	1	1	1
ENSG00000069812	0	1	0	0
ENSG00000069849	1	1	1	1
ENSG00000069869	0	0	0	0
ENSG00000069943	1	1	1	1
ENSG00000069956	1	1	1	1
ENSG00000069966	1	1	1	1
ENSG00000069974	0	1	1	1
ENSG00000069998	1	1	1	1
ENSG00000070010	1	1	1	1
ENSG00000070018	1	1	1	1
ENSG00000070047	1	1	1	1
ENSG00000070061	1	1	1	1
ENSG00000070081	1	1	1	1
ENSG00000070087	1	1	1	1
ENSG00000070159	1	1	1	1
ENSG00000070182	1	1	1	1
ENSG00000070190	0	1	0	0
ENSG00000070193	0	1	0	0
ENSG00000070214	1	1	1	1
ENSG00000070269	1	1	1	1
ENSG00000070366	1	1	1	1
ENSG00000070367	1	1	1	1
ENSG00000070371	1	1	1	1
ENSG00000070388	0	0	0	1
ENSG00000070404	1	1	1	1
ENSG00000070413	1	1	1	1
ENSG00000070423	1	1	0	1
ENSG00000070444	1	1	1	1
ENSG00000070476	1	1	1	1
ENSG00000070495	1	1	1	1
ENSG00000070501	1	1	1	1
ENSG00000070526	1	1	0	0
ENSG00000070540	1	1	1	1
ENSG00000070601	0	0	0	0
ENSG00000070610	1	1	1	1
ENSG00000070614	1	1	1	1
ENSG00000070669	1	1	1	1
ENSG00000070718	1	1	1	1
ENSG00000070729	1	1	0	0
ENSG00000070731	0	1	0	0
ENSG00000070748	0	0	0	0
ENSG00000070756	1	1	1	1
ENSG00000070759	1	1	1	1
ENSG00000070761	1	1	1	1
ENSG00000070770	1	1	1	1
ENSG00000070778	1	1	1	1
ENSG00000070785	1	1	1	1
ENSG00000070808	1	1	1	1
ENSG00000070814	1	1	1	1
ENSG00000070831	1	1	1	1
ENSG00000070882	1	1	1	1
ENSG00000070886	0	0	0	0
ENSG00000070915	0	1	0	0
ENSG00000070950	1	1	1	1
ENSG00000070961	1	1	1	1
ENSG00000071051	1	1	1	1
ENSG00000071054	1	1	1	1
ENSG00000071073	1	1	1	1
ENSG00000071082	1	1	1	1
ENSG00000071127	1	1	1	1
ENSG00000071189	1	1	1	1
ENSG00000071203	0	0	0	0
ENSG00000071205	1	1	1	1
ENSG00000071242	1	1	1	1
ENSG00000071243	0	1	1	1
ENSG00000071246	1	1	1	1
ENSG00000071282	1	1	0	0
ENSG00000071462	1	1	1	1
ENSG00000071537	1	1	1	1
ENSG00000071539	0	0	0	1
ENSG00000071553	1	1	1	1
ENSG00000071564	1	1	1	1
ENSG00000071575	1	1	1	1
ENSG00000071626	1	1	1	1
ENSG00000071655	1	1	1	1
ENSG00000071794	1	1	1	1
ENSG00000071859	1	1	1	1
ENSG00000071889	1	1	1	1
ENSG00000071894	1	1	1	1
ENSG00000071909	0	0	0	0
ENSG00000071967	1	1	1	1
ENSG00000071991	0	1	0	0
ENSG00000071994	1	1	0	1
ENSG00000072041	1	1	1	1
ENSG00000072042	1	1	1	1
ENSG00000072062	1	1	1	1
ENSG00000072071	1	1	1	1
ENSG00000072110	1	1	1	1
ENSG00000072121	1	1	1	1
ENSG00000072133	0	1	1	1
ENSG00000072134	1	1	1	1
ENSG00000072135	1	1	1	1
ENSG00000072163	1	1	1	1
ENSG00000072182	1	1	1	1
ENSG00000072195	1	1	1	1
ENSG00000072201	1	1	1	1
ENSG00000072210	1	1	1	1
ENSG00000072274	1	1	1	1
ENSG00000072310	1	1	1	1
ENSG00000072315	1	0	1	1
ENSG00000072364	1	1	1	1
ENSG00000072401	1	1	1	1
ENSG00000072415	1	1	1	1
ENSG00000072422	0	1	1	1
ENSG00000072501	1	1	1	1
ENSG00000072506	1	0	0	1
ENSG00000072518	1	1	1	1
ENSG00000072571	0	0	0	0
ENSG00000072609	1	1	1	1
ENSG00000072657	1	1	1	1
ENSG00000072682	1	1	1	1
ENSG00000072694	0	0	0	0
ENSG00000072736	1	1	1	1
ENSG00000072756	1	1	1	1
ENSG00000072778	1	1	1	1
ENSG00000072786	1	1	1	1
ENSG00000072803	1	1	1	1
ENSG00000072818	1	1	1	1
ENSG00000072832	1	1	1	1
ENSG00000072840	1	0	0	0
ENSG00000072849	1	1	1	1
ENSG00000072858	1	1	1	1
ENSG00000072864	1	1	1	1
ENSG00000072952	1	1	1	1
ENSG00000072954	1	1	0	1
ENSG00000072958	1	1	1	1
ENSG00000073008	1	1	1	1
ENSG00000073050	1	1	1	1
ENSG00000073060	1	1	1	1
ENSG00000073067	0	0	0	0
ENSG00000073111	1	1	1	1
ENSG00000073146	0	0	0	0
ENSG00000073150	1	1	1	1
ENSG00000073169	0	0	1	1
ENSG00000073282	0	0	0	0
ENSG00000073331	1	1	1	1
ENSG00000073350	1	1	1	1
ENSG00000073417	1	1	1	1
ENSG00000073464	1	1	1	1
ENSG00000073536	1	1	1	1
ENSG00000073578	1	1	1	1
ENSG00000073584	1	1	1	1
ENSG00000073605	1	1	1	1
ENSG00000073614	1	1	1	1
ENSG00000073670	1	1	1	1
ENSG00000073711	1	1	1	1
ENSG00000073712	1	1	1	1
ENSG00000073734	0	1	0	0
ENSG00000073737	0	0	0	0
ENSG00000073754	0	0	0	0
ENSG00000073756	0	1	0	0
ENSG00000073792	1	0	0	1
ENSG00000073803	1	1	1	1
ENSG00000073849	1	1	1	1
ENSG00000073910	1	1	1	1
ENSG00000073921	1	1	1	1
ENSG00000073969	1	1	1	1
ENSG00000074047	0	1	0	0
ENSG00000074054	1	1	1	1
ENSG00000074071	1	1	1	1
ENSG00000074181	0	0	1	1
ENSG00000074201	1	1	1	1
ENSG00000074211	1	1	1	1
ENSG00000074219	0	1	0	0
ENSG00000074266	1	1	1	1
ENSG00000074276	0	0	0	0
ENSG00000074317	1	1	1	1
ENSG00000074319	1	1	1	1
ENSG00000074356	1	1	1	1
ENSG00000074370	1	1	1	1
ENSG00000074410	1	1	0	1
ENSG00000074416	1	1	1	1
ENSG00000074527	1	1	1	1
ENSG00000074582	1	1	1	1
ENSG00000074590	1	1	1	1
ENSG00000074603	1	1	1	1
ENSG00000074621	1	1	1	0
ENSG00000074657	1	1	1	1
ENSG00000074660	1	1	1	1
ENSG00000074695	1	1	1	1
ENSG00000074696	1	1	1	1
ENSG00000074706	1	1	1	1
ENSG00000074755	1	1	1	1
ENSG00000074800	1	1	1	1
ENSG00000074803	0	1	1	0
ENSG00000074842	1	1	1	1
ENSG00000074855	1	1	1	1
ENSG00000074935	1	1	1	1
ENSG00000074964	1	1	1	1
ENSG00000074966	0	1	0	0
ENSG00000075035	1	1	1	1
ENSG00000075043	1	1	1	1
ENSG00000075073	1	1	1	1
ENSG00000075089	0	0	0	1
ENSG00000075131	1	0	0	0
ENSG00000075142	1	1	1	1
ENSG00000075151	1	1	1	1
ENSG00000075188	0	0	1	1
ENSG00000075213	1	0	0	1
ENSG00000075218	0	0	0	0
ENSG00000075223	1	1	1	1
ENSG00000075234	1	1	1	1
ENSG00000075239	1	1	1	1
ENSG00000075240	1	1	0	1
ENSG00000075275	1	1	0	0
ENSG00000075290	0	1	0	0
ENSG00000075292	1	1	1	1
ENSG00000075303	1	1	1	1
ENSG00000075336	1	1	1	1
ENSG00000075340	1	1	1	1
ENSG00000075391	1	1	1	1
ENSG00000075399	1	1	1	1
ENSG00000075407	1	1	1	1
ENSG00000075413	1	1	1	1
ENSG00000075415	1	1	1	1
ENSG00000075420	1	1	1	1
ENSG00000075426	1	1	1	1
ENSG00000075429	1	1	1	1
ENSG00000075461	1	1	1	0
ENSG00000075539	1	1	1	1
ENSG00000075568	1	1	1	1
ENSG00000075618	1	1	1	1
ENSG00000075624	1	1	1	1
ENSG00000075643	0	0	0	0
ENSG00000075651	1	1	1	1
ENSG00000075702	1	1	1	1
ENSG00000075711	1	1	1	1
ENSG00000075785	1	1	1	1
ENSG00000075790	1	1	1	1
ENSG00000075826	1	1	1	1
ENSG00000075856	1	1	1	1
ENSG00000075884	0	1	0	1
ENSG00000075886	0	1	1	0
ENSG00000075891	1	1	0	1
ENSG00000075914	1	0	1	1
ENSG00000075945	1	1	1	1
ENSG00000075975	1	1	1	1
ENSG00000076003	1	1	1	1
ENSG00000076043	1	1	1	1
ENSG00000076053	0	1	1	1
ENSG00000076067	1	1	1	1
ENSG00000076108	1	1	1	1
ENSG00000076201	1	1	1	1
ENSG00000076242	1	1	1	1
ENSG00000076248	1	1	1	1
ENSG00000076258	0	1	1	0
ENSG00000076321	1	1	1	1
ENSG00000076344	1	1	1	1
ENSG00000076351	1	1	1	1
ENSG00000076356	1	1	1	1
ENSG00000076382	1	1	1	1
ENSG00000076513	1	1	1	1
ENSG00000076554	1	1	1	1
ENSG00000076555	1	1	1	1
ENSG00000076604	1	1	1	1
ENSG00000076641	1	1	1	1
ENSG00000076650	1	1	0	1
ENSG00000076662	0	1	0	1
ENSG00000076685	1	1	1	1
ENSG00000076706	1	1	1	1
ENSG00000076716	1	1	1	1
ENSG00000076770	1	1	1	1
ENSG00000076826	1	1	1	1
ENSG00000076864	1	1	1	1
ENSG00000076924	1	1	1	1
ENSG00000076928	1	1	1	1
ENSG00000076944	1	1	1	1
ENSG00000076984	1	1	1	1
ENSG00000077009	0	0	0	0
ENSG00000077044	1	1	1	1
ENSG00000077063	1	1	1	1
ENSG00000077080	1	1	1	1
ENSG00000077092	1	0	1	1
ENSG00000077097	1	1	1	1
ENSG00000077147	1	1	1	1
ENSG00000077150	1	1	1	1
ENSG00000077152	1	0	1	1
ENSG00000077157	1	1	1	1
ENSG00000077232	1	1	1	1
ENSG00000077235	1	1	1	1
ENSG00000077238	1	1	1	1
ENSG00000077254	1	1	1	1
ENSG00000077264	1	1	1	1
ENSG00000077279	1	1	1	1
ENSG00000077312	1	1	1	1
ENSG00000077327	0	0	0	0
ENSG00000077348	1	1	1	1
ENSG00000077380	1	1	1	1
ENSG00000077420	1	1	0	1
ENSG00000077454	1	1	1	1
ENSG00000077458	1	1	0	0
ENSG00000077463	1	1	1	1
ENSG00000077498	0	0	0	0
ENSG00000077514	1	0	1	1
ENSG00000077522	1	1	1	1
ENSG00000077549	1	1	1	1
ENSG00000077585	1	1	1	1
ENSG00000077616	1	1	0	1
ENSG00000077684	1	1	1	1
ENSG00000077713	1	0	1	1
ENSG00000077721	1	1	1	1
ENSG00000077782	1	1	1	1
ENSG00000077942	1	1	1	1
ENSG00000077943	0	1	0	1
ENSG00000077984	0	0	0	1
ENSG00000078018	1	1	1	1
ENSG00000078043	1	1	1	1
ENSG00000078053	1	1	1	1
ENSG00000078061	1	1	1	1
ENSG00000078070	1	1	1	1
ENSG00000078081	0	0	0	0
ENSG00000078098	0	0	1	1
ENSG00000078114	1	1	1	1
ENSG00000078124	1	1	1	1
ENSG00000078140	1	1	1	1
ENSG00000078142	1	1	1	1
ENSG00000078177	0	0	0	0
ENSG00000078237	1	1	0	1
ENSG00000078246	1	1	1	1
ENSG00000078269	1	1	1	1
ENSG00000078295	1	1	1	1
ENSG00000078304	1	1	1	1
ENSG00000078319	1	1	1	1
ENSG00000078328	1	1	1	1
ENSG00000078369	1	1	1	1
ENSG00000078399	0	0	0	0
ENSG00000078401	0	0	0	0
ENSG00000078403	1	1	1	1
ENSG00000078487	0	0	1	1
ENSG00000078549	1	1	1	1
ENSG00000078579	0	1	0	0
ENSG00000078589	0	0	0	1
ENSG00000078596	1	1	1	1
ENSG00000078618	1	1	1	1
ENSG00000078668	1	1	1	1
ENSG00000078674	1	1	1	1
ENSG00000078687	1	1	1	1
ENSG00000078699	1	1	1	1
ENSG00000078725	1	1	1	1
ENSG00000078747	1	1	1	1
ENSG00000078795	0	0	0	1
ENSG00000078804	1	1	1	1
ENSG00000078808	1	1	1	1
ENSG00000078814	1	0	1	1
ENSG00000078900	1	0	1	1
ENSG00000078902	1	1	1	1
ENSG00000078967	1	1	1	1
ENSG00000079101	0	1	1	0
ENSG00000079102	1	1	1	1
ENSG00000079112	0	0	0	0
ENSG00000079134	1	1	1	1
ENSG00000079150	0	0	0	1
ENSG00000079156	1	1	1	1
ENSG00000079215	1	1	1	1
ENSG00000079246	1	1	1	1
ENSG00000079257	0	1	0	0
ENSG00000079263	0	1	0	1
ENSG00000079277	1	1	1	1
ENSG00000079308	1	1	1	1
ENSG00000079313	1	1	1	1
ENSG00000079332	1	1	1	1
ENSG00000079335	1	1	1	0
ENSG00000079337	1	1	1	1
ENSG00000079385	0	0	0	1
ENSG00000079387	1	1	1	1
ENSG00000079393	0	1	0	0
ENSG00000079432	1	1	1	1
ENSG00000079435	1	1	1	1
ENSG00000079459	1	1	1	1
ENSG00000079462	1	1	1	1
ENSG00000079482	1	1	1	1
ENSG00000079557	0	0	0	0
ENSG00000079616	1	1	1	1
ENSG00000079689	1	1	0	1
ENSG00000079691	1	1	1	1
ENSG00000079739	1	1	1	1
ENSG00000079785	1	1	1	1
ENSG00000079805	1	1	1	1
ENSG00000079819	1	1	1	1
ENSG00000079841	1	1	1	1
ENSG00000079931	1	1	1	1
ENSG00000079950	1	1	1	1
ENSG00000079974	1	1	1	1
ENSG00000079999	1	1	1	1
ENSG00000080031	0	0	0	0
ENSG00000080166	0	1	0	0
ENSG00000080189	1	1	1	1
ENSG00000080200	0	1	1	1
ENSG00000080224	1	1	1	1
ENSG00000080293	0	0	0	0
ENSG00000080298	1	1	1	1
ENSG00000080345	1	1	1	1
ENSG00000080371	0	1	0	1
ENSG00000080493	1	1	1	1
ENSG00000080503	1	1	1	1
ENSG00000080511	0	0	0	0
ENSG00000080546	1	1	1	1
ENSG00000080561	1	1	1	1
ENSG00000080572	0	0	0	0
ENSG00000080573	1	1	1	1
ENSG00000080603	1	1	1	1
ENSG00000080608	0	1	1	1
ENSG00000080618	0	0	0	0
ENSG00000080644	0	1	1	0
ENSG00000080709	1	1	1	1
ENSG00000080802	1	1	1	1
ENSG00000080815	1	1	1	1
ENSG00000080819	0	1	0	1
ENSG00000080822	1	1	1	1
ENSG00000080823	1	1	1	1
ENSG00000080824	1	1	1	1
ENSG00000080839	1	1	0	1
ENSG00000080845	1	1	1	1
ENSG00000080854	1	1	1	1
ENSG00000080910	0	0	0	0
ENSG00000080947	1	1	1	1
ENSG00000081014	1	0	0	0
ENSG00000081019	1	1	1	1
ENSG00000081026	1	1	1	1
ENSG00000081041	0	0	0	1
ENSG00000081052	0	0	0	0
ENSG00000081059	1	1	1	1
ENSG00000081087	1	1	1	1
ENSG00000081138	1	1	0	1
ENSG00000081148	0	0	0	0
ENSG00000081154	1	1	1	1
ENSG00000081177	1	1	1	1
ENSG00000081181	1	1	1	1
ENSG00000081189	1	1	1	1
ENSG00000081237	1	1	1	1
ENSG00000081248	0	0	0	0
ENSG00000081277	0	1	0	0
ENSG00000081307	1	1	1	1
ENSG00000081320	1	1	1	1
ENSG00000081377	1	1	1	1
ENSG00000081386	1	1	1	1
ENSG00000081479	1	1	1	1
ENSG00000081665	1	1	1	1
ENSG00000081692	1	1	1	1
ENSG00000081721	1	1	1	1
ENSG00000081760	1	1	1	1
ENSG00000081791	1	1	1	1
ENSG00000081800	0	0	0	0
ENSG00000081803	1	1	1	1
ENSG00000081818	1	1	1	1
ENSG00000081842	1	0	1	1
ENSG00000081853	1	1	1	1
ENSG00000081870	1	1	1	1
ENSG00000081913	1	1	1	1
ENSG00000081923	0	0	0	0
ENSG00000081985	1	1	1	1
ENSG00000082014	1	1	1	1
ENSG00000082068	1	1	1	1
ENSG00000082074	1	1	1	1
ENSG00000082126	0	0	0	1
ENSG00000082146	1	1	1	1
ENSG00000082153	1	1	1	1
ENSG00000082175	0	1	0	0
ENSG00000082196	1	1	1	1
ENSG00000082212	1	1	0	1
ENSG00000082213	1	1	1	1
ENSG00000082258	1	1	1	1
ENSG00000082269	1	1	1	1
ENSG00000082293	1	1	1	1
ENSG00000082397	1	1	1	1
ENSG00000082438	1	1	1	1
ENSG00000082458	1	1	1	1
ENSG00000082482	1	1	0	1
ENSG00000082497	1	0	1	1
ENSG00000082512	1	1	1	1
ENSG00000082515	1	1	1	1
ENSG00000082516	1	1	1	1
ENSG00000082556	1	1	1	1
ENSG00000082641	1	1	1	1
ENSG00000082684	1	1	1	1
ENSG00000082701	1	1	1	1
ENSG00000082781	1	1	1	1
ENSG00000082805	1	1	1	1
ENSG00000082898	1	1	1	1
ENSG00000082929	0	1	0	0
ENSG00000082996	1	1	1	1
ENSG00000083067	1	1	1	1
ENSG00000083093	1	1	1	1
ENSG00000083097	1	1	1	1
ENSG00000083099	1	1	1	1
ENSG00000083123	1	1	1	1
ENSG00000083168	1	1	1	1
ENSG00000083223	1	1	0	1
ENSG00000083290	1	1	1	1
ENSG00000083307	0	0	0	0
ENSG00000083312	1	1	1	1
ENSG00000083444	1	1	1	1
ENSG00000083454	1	0	1	1
ENSG00000083457	1	1	1	1
ENSG00000083520	1	1	1	1
ENSG00000083535	0	0	1	1
ENSG00000083544	1	1	1	1
ENSG00000083635	0	1	1	0
ENSG00000083642	1	1	1	1
ENSG00000083720	1	1	1	1
ENSG00000083750	1	1	1	1
ENSG00000083782	0	0	0	0
ENSG00000083799	1	1	1	1
ENSG00000083807	1	1	1	1
ENSG00000083812	1	1	1	1
ENSG00000083814	1	1	1	1
ENSG00000083817	1	1	1	1
ENSG00000083828	1	1	1	1
ENSG00000083838	1	0	1	1
ENSG00000083844	1	1	1	1
ENSG00000083845	1	1	1	1
ENSG00000083857	1	1	1	1
ENSG00000083896	1	1	1	1
ENSG00000083937	1	1	1	1
ENSG00000084070	1	1	1	1
ENSG00000084072	1	1	1	1
ENSG00000084073	1	1	1	1
ENSG00000084090	1	1	1	1
ENSG00000084092	1	1	1	1
ENSG00000084093	0	1	1	1
ENSG00000084110	0	0	0	0
ENSG00000084112	1	1	1	1
ENSG00000084207	1	1	1	1
ENSG00000084234	1	1	1	1
ENSG00000084444	1	1	1	1
ENSG00000084453	1	1	1	1
ENSG00000084463	1	1	1	1
ENSG00000084623	1	1	1	1
ENSG00000084628	1	1	1	1
ENSG00000084636	1	1	1	1
ENSG00000084652	1	1	1	1
ENSG00000084676	1	1	1	1
ENSG00000084693	1	1	1	1
ENSG00000084710	1	1	1	1
ENSG00000084731	1	1	1	1
ENSG00000084733	1	1	1	1
ENSG00000084734	0	0	0	0
ENSG00000084754	1	1	1	1
ENSG00000084764	1	1	1	1
ENSG00000084774	1	1	1	1
ENSG00000085063	1	1	1	1
ENSG00000085117	1	1	1	1
ENSG00000085185	1	1	1	1
ENSG00000085224	1	1	1	1
ENSG00000085231	1	1	0	1
ENSG00000085274	1	1	1	1
ENSG00000085276	0	1	0	0
ENSG00000085365	1	1	1	1
ENSG00000085377	1	1	1	1
ENSG00000085382	1	1	1	1
ENSG00000085415	1	1	1	1
ENSG00000085433	1	1	1	1
ENSG00000085449	1	1	1	1
ENSG00000085465	0	1	1	0
ENSG00000085491	1	1	1	1
ENSG00000085511	1	1	1	1
ENSG00000085514	1	1	1	1
ENSG00000085552	0	0	0	0
ENSG00000085563	0	0	0	1
ENSG00000085644	1	1	1	1
ENSG00000085662	1	1	1	1
ENSG00000085719	1	1	1	1
ENSG00000085721	1	1	1	1
ENSG00000085733	1	1	1	1
ENSG00000085741	0	0	0	0
ENSG00000085760	1	1	0	0
ENSG00000085788	1	1	1	1
ENSG00000085831	0	1	0	1
ENSG00000085832	1	1	1	1
ENSG00000085871	1	1	1	1
ENSG00000085872	1	1	1	1
ENSG00000085978	1	1	1	1
ENSG00000085982	1	1	1	1
ENSG00000085998	1	1	1	1
ENSG00000085999	0	0	0	0
ENSG00000086015	1	1	1	1
ENSG00000086061	1	1	1	1
ENSG00000086062	1	1	1	1
ENSG00000086065	1	1	1	1
ENSG00000086102	1	1	1	1
ENSG00000086159	0	0	0	0
ENSG00000086189	1	1	1	1
ENSG00000086200	1	1	1	1
ENSG00000086205	1	1	1	1
ENSG00000086232	1	1	1	1
ENSG00000086288	0	0	0	0
ENSG00000086289	1	1	1	1
ENSG00000086300	1	1	1	1
ENSG00000086475	1	1	1	1
ENSG00000086504	1	1	1	1
ENSG00000086506	0	0	0	0
ENSG00000086544	1	1	1	1
ENSG00000086548	0	1	0	0
ENSG00000086570	1	1	1	1
ENSG00000086589	1	1	1	1
ENSG00000086598	1	1	1	1
ENSG00000086619	1	1	1	1
ENSG00000086666	1	1	1	1
ENSG00000086696	0	0	0	0
ENSG00000086712	1	1	1	1
ENSG00000086717	0	0	0	0
ENSG00000086730	1	1	0	1
ENSG00000086758	1	1	1	1
ENSG00000086827	1	1	1	1
ENSG00000086848	1	1	1	1
ENSG00000086967	0	0	0	0
ENSG00000086991	1	1	1	1
ENSG00000087008	1	1	1	1
ENSG00000087053	1	1	1	1
ENSG00000087074	1	1	1	1
ENSG00000087076	1	1	1	1
ENSG00000087077	1	1	1	1
ENSG00000087085	1	1	1	1
ENSG00000087086	1	1	1	1
ENSG00000087087	1	1	1	1
ENSG00000087088	1	1	1	1
ENSG00000087095	1	1	1	1
ENSG00000087111	1	1	1	1
ENSG00000087116	0	1	1	1
ENSG00000087128	0	0	0	0
ENSG00000087152	1	1	1	1
ENSG00000087157	1	1	1	1
ENSG00000087191	1	1	1	1
ENSG00000087206	1	1	1	1
ENSG00000087237	0	1	0	0
ENSG00000087245	1	1	0	1
ENSG00000087250	1	1	1	1
ENSG00000087253	1	1	1	1
ENSG00000087258	1	1	1	1
ENSG00000087263	1	1	1	1
ENSG00000087266	1	1	1	1
ENSG00000087269	1	1	0	1
ENSG00000087274	1	1	1	1
ENSG00000087299	1	1	1	1
ENSG00000087301	1	1	1	1
ENSG00000087302	1	1	1	1
ENSG00000087303	0	1	1	1
ENSG00000087338	1	1	1	1
ENSG00000087365	1	1	1	1
ENSG00000087448	1	1	1	1
ENSG00000087460	1	1	1	1
ENSG00000087470	1	1	1	1
ENSG00000087494	0	1	1	1
ENSG00000087495	1	1	1	1
ENSG00000087502	1	1	1	1
ENSG00000087510	0	0	0	0
ENSG00000087586	0	1	0	0
ENSG00000087589	0	0	1	0
ENSG00000087842	1	1	1	1
ENSG00000087884	1	1	1	1
ENSG00000087903	1	1	1	1
ENSG00000087995	1	1	1	1
ENSG00000088002	1	0	0	0
ENSG00000088035	1	1	1	1
ENSG00000088038	1	1	1	1
ENSG00000088053	0	1	0	1
ENSG00000088179	1	1	1	1
ENSG00000088205	1	1	1	1
ENSG00000088247	1	1	1	1
ENSG00000088256	1	1	1	1
ENSG00000088280	1	1	1	1
ENSG00000088298	1	0	0	1
ENSG00000088305	0	0	0	1
ENSG00000088320	0	0	0	0
ENSG00000088325	0	0	0	0
ENSG00000088340	0	1	1	0
ENSG00000088356	1	1	1	1
ENSG00000088367	1	1	1	1
ENSG00000088386	0	0	0	0
ENSG00000088387	1	1	1	1
ENSG00000088448	1	1	1	1
ENSG00000088451	1	0	0	1
ENSG00000088538	1	1	1	1
ENSG00000088543	1	1	1	1
ENSG00000088682	1	1	1	1
ENSG00000088726	0	0	0	0
ENSG00000088727	1	1	1	1
ENSG00000088756	0	1	0	1
ENSG00000088766	1	1	1	1
ENSG00000088782	0	1	0	0
ENSG00000088808	1	1	1	1
ENSG00000088812	1	1	1	1
ENSG00000088826	1	1	1	1
ENSG00000088827	0	0	0	0
ENSG00000088832	1	1	1	1
ENSG00000088833	1	1	1	1
ENSG00000088836	0	1	0	1
ENSG00000088854	1	1	1	1
ENSG00000088876	1	1	1	1
ENSG00000088881	1	1	0	1
ENSG00000088888	1	1	1	1
ENSG00000088899	1	1	1	1
ENSG00000088926	0	0	0	0
ENSG00000088930	1	1	1	1
ENSG00000088970	1	1	1	1
ENSG00000088986	1	1	1	1
ENSG00000088992	1	1	1	1
ENSG00000089006	1	1	1	1
ENSG00000089009	1	1	1	1
ENSG00000089012	0	1	0	0
ENSG00000089022	1	1	1	1
ENSG00000089041	1	1	1	1
ENSG00000089048	0	0	0	1
ENSG00000089050	1	1	1	0
ENSG00000089053	1	1	1	1
ENSG00000089057	1	1	1	1
ENSG00000089060	1	1	1	1
ENSG00000089063	1	1	1	1
ENSG00000089091	0	1	1	1
ENSG00000089094	1	1	1	1
ENSG00000089101	0	1	1	1
ENSG00000089116	0	0	0	0
ENSG00000089123	1	0	0	1
ENSG00000089127	1	1	1	1
ENSG00000089154	1	1	1	1
ENSG00000089157	1	1	1	1
ENSG00000089159	1	1	1	1
ENSG00000089163	0	1	1	0
ENSG00000089169	1	1	1	1
ENSG00000089177	1	1	1	1
ENSG00000089195	1	1	0	1
ENSG00000089199	1	1	1	1
ENSG00000089220	1	1	1	1
ENSG00000089225	0	0	1	0
ENSG00000089234	1	1	1	1
ENSG00000089248	1	1	1	1
ENSG00000089250	1	1	1	1
ENSG00000089280	1	1	1	1
ENSG00000089289	1	1	1	1
ENSG00000089327	1	1	1	1
ENSG00000089335	1	1	1	1
ENSG00000089351	1	1	1	1
ENSG00000089356	1	1	1	1
ENSG00000089472	1	1	1	1
ENSG00000089486	1	1	1	1
ENSG00000089505	1	1	1	1
ENSG00000089558	0	0	0	0
ENSG00000089597	1	1	1	1
ENSG00000089639	1	0	0	0
ENSG00000089682	1	1	1	1
ENSG00000089685	0	0	0	1
ENSG00000089692	1	0	1	0
ENSG00000089693	1	1	1	1
ENSG00000089723	0	1	0	0
ENSG00000089737	1	1	1	1
ENSG00000089775	1	1	1	1
ENSG00000089818	1	1	1	1
ENSG00000089820	1	0	1	1
ENSG00000089847	1	1	1	1
ENSG00000089876	0	1	1	0
ENSG00000089902	1	1	0	1
ENSG00000089916	1	1	1	1
ENSG00000090006	1	1	1	1
ENSG00000090013	1	1	1	1
ENSG00000090020	1	1	1	1
ENSG00000090054	1	1	1	1
ENSG00000090060	1	1	1	1
ENSG00000090061	1	1	1	1
ENSG00000090097	1	1	1	1
ENSG00000090104	0	0	0	0
ENSG00000090238	1	1	1	1
ENSG00000090263	1	1	0	1
ENSG00000090266	1	1	1	1
ENSG00000090273	1	1	1	1
ENSG00000090316	1	1	1	1
ENSG00000090339	1	1	1	1
ENSG00000090372	1	1	1	1
ENSG00000090376	0	1	0	0
ENSG00000090382	0	0	1	1
ENSG00000090432	1	1	1	1
ENSG00000090447	1	1	1	1
ENSG00000090470	1	1	0	1
ENSG00000090487	1	1	1	1
ENSG00000090512	0	1	0	0
ENSG00000090520	1	1	1	1
ENSG00000090530	0	1	0	1
ENSG00000090534	1	1	1	0
ENSG00000090539	1	1	1	1
ENSG00000090554	1	1	1	1
ENSG00000090565	1	1	1	1
ENSG00000090581	1	1	1	1
ENSG00000090612	1	1	1	1
ENSG00000090615	1	1	1	1
ENSG00000090621	1	1	1	1
ENSG00000090659	0	0	0	0
ENSG00000090661	1	1	1	1
ENSG00000090674	1	1	1	1
ENSG00000090686	1	1	1	1
ENSG00000090776	0	1	1	1
ENSG00000090857	1	1	1	1
ENSG00000090861	1	1	1	1
ENSG00000090863	1	1	1	1
ENSG00000090889	0	0	0	0
ENSG00000090905	1	1	1	1
ENSG00000090924	0	1	1	1
ENSG00000090932	1	1	1	1
ENSG00000090971	1	1	1	1
ENSG00000090975	1	1	1	1
ENSG00000090989	0	1	0	1
ENSG00000091009	0	0	0	1
ENSG00000091010	0	0	0	0
ENSG00000091039	1	1	1	1
ENSG00000091073	1	1	1	1
ENSG00000091106	0	0	0	0
ENSG00000091127	0	0	0	0
ENSG00000091128	0	0	0	0
ENSG00000091129	1	1	1	1
ENSG00000091136	1	1	1	1
ENSG00000091137	0	1	0	1
ENSG00000091138	0	0	0	0
ENSG00000091140	1	1	1	1
ENSG00000091157	1	1	1	1
ENSG00000091164	1	1	1	1
ENSG00000091181	0	0	0	0
ENSG00000091262	0	1	1	0
ENSG00000091317	1	1	1	1
ENSG00000091409	1	0	1	1
ENSG00000091428	1	1	1	1
ENSG00000091436	1	1	1	1
ENSG00000091482	0	0	0	1
ENSG00000091483	1	1	1	1
ENSG00000091490	1	1	1	1
ENSG00000091513	1	1	1	1
ENSG00000091527	1	1	1	1
ENSG00000091536	0	1	1	1
ENSG00000091542	1	1	1	1
ENSG00000091592	1	1	1	1
ENSG00000091622	1	1	1	1
ENSG00000091640	1	1	1	1
ENSG00000091651	0	0	0	0
ENSG00000091656	1	1	1	1
ENSG00000091664	0	0	0	0
ENSG00000091704	0	0	0	0
ENSG00000091732	1	1	1	1
ENSG00000091831	1	1	1	1
ENSG00000091844	0	1	0	0
ENSG00000091879	1	1	1	1
ENSG00000091947	1	1	0	1
ENSG00000091972	1	1	1	1
ENSG00000091986	1	1	1	1
ENSG00000092009	0	0	0	0
ENSG00000092010	1	1	1	1
ENSG00000092020	1	1	0	1
ENSG00000092036	1	1	0	1
ENSG00000092051	1	1	1	1
ENSG00000092067	0	0	0	0
ENSG00000092068	1	1	1	1
ENSG00000092094	1	1	1	1
ENSG00000092096	1	1	1	1
ENSG00000092098	1	1	1	1
ENSG00000092108	1	1	1	1
ENSG00000092140	1	1	1	1
ENSG00000092148	1	1	1	1
ENSG00000092199	1	1	1	1
ENSG00000092200	0	0	0	0
ENSG00000092201	1	1	1	1
ENSG00000092203	1	1	1	1
ENSG00000092208	1	1	0	1
ENSG00000092295	0	1	0	0
ENSG00000092330	1	1	1	1
ENSG00000092345	0	0	0	0
ENSG00000092421	1	1	1	1
ENSG00000092439	1	1	1	1
ENSG00000092445	1	1	1	1
ENSG00000092470	1	1	0	0
ENSG00000092529	1	1	1	1
ENSG00000092531	1	1	1	1
ENSG00000092621	1	1	1	1
ENSG00000092758	1	0	1	1
ENSG00000092820	1	1	1	1
ENSG00000092841	1	1	1	1
ENSG00000092847	1	1	1	1
ENSG00000092850	0	0	0	0
ENSG00000092853	0	0	0	0
ENSG00000092871	1	1	1	1
ENSG00000092929	1	0	1	0
ENSG00000092931	1	1	1	1
ENSG00000092964	1	1	1	1
ENSG00000092969	1	1	1	1
ENSG00000092978	0	1	1	1
ENSG00000093000	1	1	1	1
ENSG00000093009	0	1	0	0
ENSG00000093010	1	1	1	1
ENSG00000093072	1	1	1	1
ENSG00000093100	1	1	1	1
ENSG00000093134	0	0	0	0
ENSG00000093144	1	1	1	1
ENSG00000093167	1	1	1	1
ENSG00000093183	1	1	1	1
ENSG00000093217	1	1	1	1
ENSG00000094631	1	1	1	1
ENSG00000094661	0	0	0	0
ENSG00000094755	0	0	0	0
ENSG00000094796	1	0	0	1
ENSG00000094804	0	1	0	1
ENSG00000094841	1	1	1	1
ENSG00000094880	1	1	1	1
ENSG00000094914	1	1	1	1
ENSG00000094916	1	1	1	1
ENSG00000094963	0	0	0	0
ENSG00000094975	1	1	1	1
ENSG00000095002	1	1	1	1
ENSG00000095015	0	1	0	1
ENSG00000095059	1	1	1	1
ENSG00000095066	1	1	1	1
ENSG00000095110	0	0	0	0
ENSG00000095139	1	1	1	1
ENSG00000095203	1	1	1	1
ENSG00000095209	1	0	1	1
ENSG00000095261	1	1	1	1
ENSG00000095303	1	1	1	0
ENSG00000095319	1	1	1	1
ENSG00000095321	1	1	1	1
ENSG00000095370	1	1	1	1
ENSG00000095380	1	1	1	1
ENSG00000095383	0	1	0	0
ENSG00000095397	1	1	1	1
ENSG00000095464	0	0	0	0
ENSG00000095485	1	1	1	1
ENSG00000095539	1	1	1	1
ENSG00000095564	1	1	1	1
ENSG00000095574	1	1	1	1
ENSG00000095585	1	1	1	1
ENSG00000095587	0	1	0	0
ENSG00000095596	0	0	0	0
ENSG00000095637	1	1	1	1
ENSG00000095713	1	1	1	1
ENSG00000095739	0	1	0	1
ENSG00000095752	0	0	0	0
ENSG00000095777	0	1	0	0
ENSG00000095787	1	1	1	1
ENSG00000095794	1	1	0	1
ENSG00000095906	1	1	1	1
ENSG00000095917	0	0	0	0
ENSG00000095932	0	1	0	0
ENSG00000095951	1	1	1	1
ENSG00000095970	1	1	1	1
ENSG00000095981	0	1	0	0
ENSG00000096060	1	1	1	1
ENSG00000096063	1	1	1	1
ENSG00000096070	1	1	1	1
ENSG00000096080	1	1	1	1
ENSG00000096088	0	0	0	0
ENSG00000096092	1	1	1	1
[truncated: 40,368 more rows]

## Sheet: Supplementary Figure 4
Supplementary Figure 4a: Numbers of genes (TPM >= 1) detected per primer length (3 technical replicates) and per biotype, Human brain RNA input, experiment 2, subsampled to 30 million reads per replicate
	primer	replicate	biotype	number of genes detected
	6mer	replicate 1	snRNA	29
		replicate 2		43
		replicate 3		37
	12mer	replicate 1		47			statistical analysis 6mer vs. 18mer
		replicate 2		32			condition (biotype)	statistical test	p-value	significance
		replicate 3		30			snRNA	two-sided Student's t-test	0.35800	ns
	18mer	replicate 1		36			snoRNA	two-sided Student's t-test	0.00144	**
		replicate 2		27			pseudogene	two-sided Student's t-test	0.00152	**
		replicate 3		31			protein_coding	two-sided Student's t-test	0.00294	**
	24mer	replicate 1		40			lncRNA	two-sided Student's t-test	0.00091	***
		replicate 2		46			isoform	two-sided Student's t-test	0.05270	ns
		replicate 3		31
	6mer	replicate 1	snoRNA	95
		replicate 2		107
		replicate 3		103
	12mer	replicate 1		63
		replicate 2		82
		replicate 3		53
	18mer	replicate 1		69
		replicate 2		57
		replicate 3		63
	24mer	replicate 1		54
		replicate 2		52
		replicate 3		44
	6mer	replicate 1	pseudogene	1756
		replicate 2		1608
		replicate 3		1458
	12mer	replicate 1		3602
		replicate 2		810
		replicate 3		742
	18mer	replicate 1		2527
		replicate 2		2342
		replicate 3		2592
	24mer	replicate 1		1751
		replicate 2		1556
		replicate 3		1452
	6mer	replicate 1	lncRNA	2992
		replicate 2		2844
		replicate 3		2713
	12mer	replicate 1		5522
		replicate 2		1914
		replicate 3		1781
	18mer	replicate 1		4103
		replicate 2		3880
		replicate 3		4277
	24mer	replicate 1		2941
		replicate 2		2730
		replicate 3		2522
	6mer	replicate 1	protein_coding	13069
		replicate 2		13074
		replicate 3		12945
	12mer	replicate 1		14735
		replicate 2		12179
		replicate 3		12170
	18mer	replicate 1		13663
		replicate 2		13451
		replicate 3		13705
	24mer	replicate 1		12729
		replicate 2		12491
		replicate 3		12161
Supplementary Figure 4b: Transcript proportions of the different biotypes detected per technical replicate (in TPM), Human brain RNA input, experiment 2, subsampled to 30 million reads
	primer	replicate	biotype	TPM
	6mer	replicate 1	protein_coding	677713.70
			lncRNA	18668.70
			pseudogene	10662.54
			snRNA	15182.65
			snoRNA	29473.38
			scRNA	2108.76
			mitochondrial RNAs	216497.51
			other	25662.77
		replicate 2	protein_coding	682555.79
			lncRNA	19008.05
			pseudogene	11085.77
			snRNA	13597.37
			snoRNA	24112.88
			scRNA	1575.57
			mitochondrial RNAs	221115.15
			other	22883.43
		replicate 3	protein_coding	700347.22
			lncRNA	18836.38
			pseudogene	9152.75
			snRNA	14120.14
			snoRNA	17085.02
			scRNA	1524.75
			mitochondrial RNAs	216001.57
			other	18746.75
	12mer	replicate 1	protein_coding	688929.22
			lncRNA	24825.27
			pseudogene	18725.25
			snRNA	16439.63
			snoRNA	6602.58
			scRNA	5586.66
			mitochondrial RNAs	217172.36
			other	17279.04
		replicate 2	protein_coding	674154.30
			lncRNA	13720.48
			pseudogene	8311.94
			snRNA	16538.45
			snoRNA	9019.83
			scRNA	8496.50
			mitochondrial RNAs	251073.90
			other	16309.27
		replicate 3	protein_coding	709452.42
			lncRNA	13961.68
			pseudogene	9129.66
			snRNA	20099.14
			snoRNA	9395.51
			scRNA	12823.55
			mitochondrial RNAs	202878.29
			other	20132.03
	18mer	replicate 1	protein_coding	697635.14
			lncRNA	21625.74
			pseudogene	15568.37
			snRNA	13365.59
			snoRNA	4788.22
			scRNA	13983.22
			mitochondrial RNAs	215402.66
			other	13813.75
		replicate 2	protein_coding	706884.59
			lncRNA	20226.48
			pseudogene	14111.94
			snRNA	10258.29
			snoRNA	8509.48
			scRNA	15300.34
			mitochondrial RNAs	206512.70
			other	14407.91
		replicate 3	protein_coding	694582.46
			lncRNA	22527.23
			pseudogene	15886.99
			snRNA	14259.85
			snoRNA	8919.81
			scRNA	15840.69
			mitochondrial RNAs	212123.60
			other	11995.69
	24mer	replicate 1	protein_coding	709408.81
			lncRNA	16541.96
			pseudogene	11923.85
			snRNA	7737.73
			snoRNA	8821.08
			scRNA	11904.97
			mitochondrial RNAs	218883.39
			other	10827.62
		replicate 2	protein_coding	733413.11
			lncRNA	16197.29
			pseudogene	11311.37
			snRNA	10263.50
			snoRNA	6003.59
			scRNA	11052.95
			mitochondrial RNAs	199832.06
			other	8186.69
		replicate 3	protein_coding	745000.04
			lncRNA	14905.98
			pseudogene	10797.61
			snRNA	8948.82
			snoRNA	3438.78
			scRNA	10105.41
			mitochondrial RNAs	195012.77
			other	8069.92
Supplementary Figure 4c: The numbers of detected transcripts (TPM >= 1) per transcript length (3 technical replicates), Human brain total RNA, experiment 2, subsampled to 30 million reads per replicate
	primer	replicate	length bin	number of genes detected
	6mer	replicate 1	0 - 200 bp	263
			200 - 1000 bp	16730		statistical analysis 6mer vs. 18mer
			1000 - 2500 bp	10333		condition (transcript length)	statistical test	p-value	significance
			2500 - 100000 bp	10282		0_200bp	two-sided Student's t-test	0.00739	**
		replicate 2	0 - 200 bp	307		200_1000bp	two-sided Student's t-test	0.64700	ns
			200 - 1000 bp	17044		1000_2500bp	two-sided Student's t-test	0.00583	**
			1000 - 2500 bp	10294		2500_10000bp	two-sided Student's t-test	0.01850	*
			2500 - 100000 bp	10167
		replicate 3	0 - 200 bp	285
			200 - 1000 bp	16808
			1000 - 2500 bp	10052
			2500 - 100000 bp	10143
	12mer	replicate 1	0 - 200 bp	275
			200 - 1000 bp	20924
			1000 - 2500 bp	13086
			2500 - 100000 bp	12737
		replicate 2	0 - 200 bp	237
			200 - 1000 bp	14935
			1000 - 2500 bp	8993
			2500 - 100000 bp	9321
		replicate 3	0 - 200 bp	155
			200 - 1000 bp	14556
			1000 - 2500 bp	9309
			2500 - 100000 bp	9319
	18mer	replicate 1	0 - 200 bp	226
			200 - 1000 bp	17417
			1000 - 2500 bp	11095
			2500 - 100000 bp	11004
		replicate 2	0 - 200 bp	203
			200 - 1000 bp	16456
			1000 - 2500 bp	10855
			2500 - 100000 bp	10599
		replicate 3	0 - 200 bp	205
			200 - 1000 bp	17157
			1000 - 2500 bp	11323
			2500 - 100000 bp	11261
	24mer	replicate 1	0 - 200 bp	213
			200 - 1000 bp	15820
			1000 - 2500 bp	9581
			2500 - 100000 bp	9839
		replicate 2	0 - 200 bp	205
			200 - 1000 bp	15395
			1000 - 2500 bp	9315
			2500 - 100000 bp	9428
		replicate 3	0 - 200 bp	203
			200 - 1000 bp	14823
			1000 - 2500 bp	8960
			2500 - 100000 bp	9192
Supplementary Figure 4d: The numbers of detected transcripts (TPM >= 1) per transcript GC content (3 technical replicates), Human brain total RNA, experiment 2, subsampled to 30 million reads per replicate
	6mer	replicate 1	(20,40]	3709
			(40,50]	14309
			(50,60]	13976
			(60,80]	5614
		replicate 2	(20,40]	3742		statistical analysis 6mer vs. 18mer
			(40,50]	14341		condition (transcript length)	statistical test	p-value	significance
			(50,60]	14057		GC_20_40	Student's t-test	0.03200	*
			(60,80]	5672		GC_40_50	Student's t-test	0.02340	*
		replicate 3	(20,40]	3499		GC_50_60	Student's t-test	0.57100	ns
			(40,50]	14113		GC_60_80	Student's t-test	0.23200	ns
			(50,60]	14095
			(60,80]	5581
	12mer	replicate 1	(20,40]	5263
			(40,50]	18547
			(50,60]	16854
			(60,80]	6358
		replicate 2	(20,40]	2697
			(40,50]	12238
			(50,60]	13195
			(60,80]	5356
		replicate 3	(20,40]	2062
			(40,50]	11694
			(50,60]	13617
			(60,80]	5966
	18mer	replicate 1	(20,40]	4585
			(40,50]	15570
			(50,60]	14163
			(60,80]	5424
		replicate 2	(20,40]	3945
			(40,50]	14712
			(50,60]	13857
			(60,80]	5599
		replicate 3	(20,40]	4507
			(40,50]	15443
			(50,60]	14412
			(60,80]	5583
	24mer	replicate 1	(20,40]	3470
			(40,50]	13214
			(50,60]	13442
			(60,80]	5327
		replicate 2	(20,40]	3066
			(40,50]	12765
			(50,60]	13118
			(60,80]	5394
		replicate 3	(20,40]	2989
			(40,50]	12214
			(50,60]	12687
			(60,80]	5287

## Sheet: Supplementary Figure 5a
Supplementary Figure 5a: The numbers of genes detected (TPM >= 1) per random primer (3 technical replicates), Vero cell total RNA input, subsampled to 7 million raw reads per replicate
	primer	replicate	number of genes detected
	6mer	replicate 1	7695
		replicate 2	6086
		replicate 3	7498
	12mer	replicate 1	7888		statistical analysis 6mer vs. 18mer
		replicate 2	7649		two-sided Student's t-test
		replicate 3	6491		p-value	0.1960
	18mer	replicate 1	8585		significance	ns
		replicate 2	7586
		replicate 3	7843
	24mer	replicate 1	8015
		replicate 2	7847
		replicate 3	6443

[truncated: 5 more sheets: Supplementary Figure 5b, Supplementary Figure 6, Supplementary Figure 7a, Supplementary Figure 7b, Supplementary Figure 7c-d]
